# Supplementary material for: Crystal structure and mol­ecular docking study of diethyl 2,2′-({[(1E,1′E)-(hydrazine-1,2-diyl­idene)bis­(methanylyl­idene)]bis­(4,1-phenyl­ene)}bis­(­oxy))di­acetate
Source: Acta Crystallogr E Crystallogr Commun. 2022 Jan 1;78(Pt 1):88–91. doi: 10.1107/S205698902101344X (PMC8739207; doi:10.1107/S205698902101344X)
Supplement: Supplementary file 1 [file e-78-00088-sup1.cif]

##############################################################################
#                                                                            #
# This CIF contains the data in a paper accepted for publication in          #
# Acta Crystallographica Section E. It conforms to the requirements of       #
# Notes for Authors for Acta Crystallographica Section E, and has been       #
# peer reviewed under the auspices of the IUCr Commission on Journals.       #
#                                                                            #
# Full details of the Crystallographic Information File format               #
# are given in the paper "The Crystallographic Information File (CIF):       #
# a New Standard Archive File for Crystallography" by S. R. Hall, F. H.      #
# Allen and I. D. Brown [Acta Cryst. (1991), A47, 655-685].                  #
#                                                                            #
# The current version of the core CIF dictionary is obtainable from          #
# ftp://ftp.iucr.org/pub/cif_core.dic.                                       #
#                                                                            #
# Software is freely available for graphical display of the structure(s)     #
# in this CIF. For information consult the CIF software page                 #
# http://www.iucr.org/resources/cif/software.                                #
#                                                                            #
# This file may be used for bona fide research purposes within the           #
# scientific community so long as proper attribution is given to the journal # 
# article from which it was obtained.                                        #
#                                                                            #
##############################################################################
data_I
_audit_creation_method     'SHELXL-2017/1'
_journal_date_recd_electronic     2021-11-11
_journal_date_accepted     2021-12-19
_journal_name_full     'Acta Crystallographica, Section E'
_journal_year     2022
_journal_volume     78
_journal_issue      1
_journal_page_first     88
_journal_page_last     91
_journal_paper_category     GO
_journal_paper_doi     10.1107/S205698902101344X
_journal_coeditor_code     ZN2012
_publ_contact_author_name     'Eiad Saif'
_publ_contact_author_address
;
Department of Computer and Electronic Engineering Technology,
Sanaa Community College, Sanaa, Yemen
Department of Electrical and Electronic Engineering, Faculty of Engineering,
Ondokuz May\is University, 55139, Samsun, Turkey
;
_publ_contact_author_email
                              'sevgi.kansiz@samsun.edu.tr, eiad.saif@scc.edu.ye'
_publ_contact_author_fax     '+967 (1) 464 483'
_publ_contact_author_phone     '+967 (1) 464 483'
_publ_section_title
;\
Crystal structure and molecular docking study of diethyl
2,2'-({[(1<i>E</i>,1'<i>E</i>)-(hydrazine-1,2-diylidene)bis(methanylylidene)]\
bis(4,1-phenylene)}bis(oxy))diacetate
;
_publ_section_title_footnote     .
loop_
    _publ_author_name
    _publ_author_footnote
    _publ_author_address
    'Daoui, Said' .
;
Laboratory of Applied Chemistry and Environment (LCAE), Faculty of Sciences,
Mohammed I University, 60000 Oujda,
Morocco
;
    'Kansiz, Sevgi' .
;
Samsun University, Faculty of Engineering, Department of Fundamental Sciences,
55420, Samsun,
Turkey
;
    'Aktas, Feyzi Alkim' .
;
Samsun University, Faculty of Engineering, Biomedical Engineering, Samsun,
55420,
Turkey
;
    'Dege, Necmi' .
;
Ondokuz May\?is University, Faculty of Arts and Sciences, Department of Physics,
55139, Samsun,
Turkey
;
    'Saif, Eiad' .
;
Department of Computer and Electronic Engineering Technology,
Sanaa Community College, Sanaa,
Yemen
Department of Electrical and Electronic Engineering, Faculty of Engineering,
Ondokuz May\?is University, 55139, Samsun,
Turkey
;
    'Benchat, Noureddine' .
;
Laboratory of Applied Chemistry and Environment (LCAE), Faculty of Sciences,
Mohammed I University, 60000 Oujda,
Morocco
;
    'Karrouchi, Khalid' .
;
Laboratory of Analytical Chemistry and Bromatology,
Faculty of Medicine and Pharmacy,
Mohammed V University in Rabat
Morocco
;
_publ_section_synopsis
;
The title  Schiff base  adopts an <i>E</i> configuration. The molecular
structure is stabilized by an C---H...O and C---H...N hydrogen bonds.
;
_chemical_name_systematic
;\
Diethyl
2,2'-({[(1<i>E</i>,1'<i>E</i>)-(hydrazine-1,2-diylidene)bis(methanylylidene)]\
bis(4,1-phenylene)}bis(oxy))diacetate
;
_chemical_name_common     ?
_chemical_formula_moiety     'C22 H24 N2 O6'
_chemical_formula_sum     'C22 H24 N2 O6'
_chemical_formula_iupac     'C22 H24 N2 O6'
_chemical_formula_weight     412.43
_chemical_melting_point     ?
_chemical_absolute_configuration     ?
_space_group_crystal_system     orthorhombic
_space_group_name_H-M_alt     'P 21 21 21'
_space_group_name_Hall     'P 2ac 2ab'
loop_
    _space_group_symop_operation_xyz
    'x, y, z'
    '-x+1/2, -y, z+1/2'
    '-x, y+1/2, -z+1/2'
    'x+1/2, -y+1/2, -z'
_cell_length_a     8.1864(4)
_cell_length_b     9.2061(5)
_cell_length_c     27.7903(18)
_cell_angle_alpha     90
_cell_angle_beta     90
_cell_angle_gamma     90
_cell_volume     2094.4(2)
_cell_formula_units_Z     4
_cell_measurement_reflns_used     9754
_cell_measurement_theta_min     2.21
_cell_measurement_theta_max     27.83
_cell_measurement_temperature     296(2)
_exptl_crystal_description     'prism'
_exptl_crystal_colour     'colorless'
_exptl_crystal_size_max     0.680
_exptl_crystal_size_mid     0.437
_exptl_crystal_size_min     0.220
_exptl_crystal_density_diffrn     1.308
_exptl_crystal_density_meas     ?
_exptl_crystal_density_method     ?
_exptl_crystal_F_000     872
_exptl_absorpt_coefficient_mu     0.096
_exptl_absorpt_correction_type     integration
_exptl_absorpt_process_details
;
(X-RED32; Stoe & Cie, 2002)
;
_exptl_absorpt_correction_T_min     0.9454
_exptl_absorpt_correction_T_max     0.9786
_diffrn_ambient_temperature     296(2)
_diffrn_source     'sealed X-ray tube, 12 x 0.4 mm long-fine focus'
_diffrn_radiation_type     MoK\a
_diffrn_radiation_wavelength     0.71073
_diffrn_measurement_device_type     'Stoe IPDS 2'
_diffrn_measurement_method     'rotation method'
_diffrn_detector_area_resol_mean     6.67
_diffrn_reflns_number     11156
_diffrn_reflns_av_R_equivalents     0.0369
_diffrn_reflns_av_unetI/netI     0.0398
_diffrn_reflns_theta_min     2.331
_diffrn_reflns_theta_max     26.000
_diffrn_reflns_theta_full     25.242
_diffrn_measured_fraction_theta_max     0.994
_diffrn_measured_fraction_theta_full     0.993
_diffrn_reflns_limit_h_min     -8
_diffrn_reflns_limit_h_max     10
_diffrn_reflns_limit_k_min     -11
_diffrn_reflns_limit_k_max     11
_diffrn_reflns_limit_l_min     -27
_diffrn_reflns_limit_l_max     34
_refine_special_details
;
 Refined as a 2-component inversion twin.
;
_reflns_number_total     4091
_reflns_number_gt     2453
_reflns_threshold_expression     'I > 2\s(I)'
_refine_ls_structure_factor_coef     Fsqd
_refine_ls_matrix_type     full
_refine_ls_R_factor_all     0.1130
_refine_ls_R_factor_gt     0.0729
_refine_ls_wR_factor_gt     0.2199
_refine_ls_wR_factor_ref     0.2455
_refine_ls_goodness_of_fit_ref     1.005
_refine_ls_restrained_S_all     1.030
_refine_ls_number_reflns     4091
_refine_ls_number_parameters     254
_refine_ls_number_restraints     2
_refine_ls_hydrogen_treatment     constr
_refine_ls_weighting_scheme     calc
_refine_ls_weighting_details
                      'w=1/[\s^2^(Fo^2^)+(0.1576P)^2^] where P=(Fo^2^+2Fc^2^)/3'
_atom_sites_solution_hydrogens     geom
_atom_sites_solution_primary     ?
_atom_sites_solution_secondary     ?
_refine_ls_shift/su_max     0.000
_refine_ls_shift/su_mean     0.000
_refine_diff_density_max     0.502
_refine_diff_density_min     -0.671
_refine_ls_extinction_method     none
_refine_ls_extinction_coef     .
_refine_ls_abs_structure_details
;
 Refined as an inversion twin
;
_refine_ls_abs_structure_Flack     -1(4)
loop_
    _atom_type_symbol
    _atom_type_description
    _atom_type_scat_dispersion_real
    _atom_type_scat_dispersion_imag
    _atom_type_scat_source
    'C' 'C' 0.0033 0.0016
                         'International Tables Vol C Tables 4.2.6.8 and 6.1.1.4'
    'H' 'H' 0.0000 0.0000
                         'International Tables Vol C Tables 4.2.6.8 and 6.1.1.4'
    'N' 'N' 0.0061 0.0033
                         'International Tables Vol C Tables 4.2.6.8 and 6.1.1.4'
    'O' 'O' 0.0106 0.0060
                         'International Tables Vol C Tables 4.2.6.8 and 6.1.1.4'
_computing_data_collection
;
X-AREA (Stoe & Cie, 2002)
;
_computing_cell_refinement
;
X-AREA (Stoe & Cie, 2002)
;
_computing_data_reduction
;
X-RED (Stoe & Cie, 2002)
;
_computing_structure_solution
;
<i>SHELXT2017/1</i> (Sheldrick, 2015a)
;
_computing_structure_refinement
;
<i>SHELXL2017/1</i> (Sheldrick, 2015b)
;
_computing_molecular_graphics
;
PLATON (Spek, 2020)
;
_computing_publication_material
;
WinGX (Farrugia, 2012)
;
loop_
    _atom_site_type_symbol
    _atom_site_label
    _atom_site_fract_x
    _atom_site_fract_y
    _atom_site_fract_z
    _atom_site_U_iso_or_equiv
    _atom_site_adp_type
    _atom_site_calc_flag
    _atom_site_occupancy
    _atom_site_disorder_assembly
    _atom_site_disorder_group
    O O6 0.4659(6) -0.4221(5) -0.88303(18) 0.0861(14) Uani d 1 . .
    O O3 -0.9934(5) -0.3444(5) -0.61477(18) 0.0815(13) Uani d 1 . .
    N N2 -0.1980(6) -0.3968(4) -0.76468(19) 0.0658(12) Uani d 1 . .
    O O2 -1.2412(6) -0.2842(6) -0.5611(2) 0.0968(15) Uani d 1 . .
    N N1 -0.3161(6) -0.3494(5) -0.73078(19) 0.0671(13) Uani d 1 . .
    O O4 0.7008(8) -0.4943(6) -0.9435(2) 0.122(2) Uani d 1 . .
    O O5 0.8443(9) -0.2982(8) -0.9259(3) 0.145(2) Uani d 1 . .
    O O1 -1.3702(7) -0.4910(7) -0.5761(2) 0.123(2) Uani d 1 . .
    C C19 0.0707(7) -0.3464(5) -0.7945(2) 0.0587(13) Uani d 1 . .
    C C8 -0.5825(7) -0.4041(5) -0.7005(2) 0.0590(13) Uani d 1 . .
    C C3 -1.2583(9) -0.4068(9) -0.5824(3) 0.090(2) Uani d 1 . .
    C C5 -0.8617(7) -0.3742(6) -0.6434(2) 0.0659(15) Uani d 1 . .
    C C16 0.3406(8) -0.3906(6) -0.8529(2) 0.0656(15) Uani d 1 . .
    C C11 -0.4446(7) -0.4275(5) -0.7311(2) 0.0618(14) Uani d 1 . .
    H H11 -0.448969 -0.504718 -0.752671 0.074 Uiso calc 1 . .
    C C9 -0.7122(7) -0.5040(6) -0.7029(2) 0.0689(15) Uani d 1 . .
    H H9 -0.705537 -0.581369 -0.724270 0.083 Uiso calc 1 . .
    C C18 0.2009(7) -0.2516(5) -0.7937(2) 0.0655(15) Uani d 1 . .
    H H18 0.198036 -0.172160 -0.773028 0.079 Uiso calc 1 . .
    C C17 0.3358(7) -0.2717(6) -0.8230(2) 0.0677(15) Uani d 1 . .
    H H17 0.421932 -0.205814 -0.822424 0.081 Uiso calc 1 . .
    C C10 -0.8487(7) -0.4902(6) -0.6743(2) 0.0677(15) Uani d 1 . .
    H H10 -0.931717 -0.558927 -0.675966 0.081 Uiso calc 1 . .
    C C22 -0.0682(7) -0.3205(5) -0.7625(2) 0.0617(14) Uani d 1 . .
    H H22 -0.061751 -0.246143 -0.739922 0.074 Uiso calc 1 . .
    C C20 0.0776(9) -0.4663(5) -0.8255(2) 0.0710(16) Uani d 1 . .
    H H20 -0.009621 -0.530867 -0.827039 0.085 Uiso calc 1 . .
    C C6 -0.7324(8) -0.2740(6) -0.6404(2) 0.0764(17) Uani d 1 . .
    H H6 -0.739197 -0.196246 -0.619141 0.092 Uiso calc 1 . .
    C C21 0.2131(8) -0.4884(6) -0.8537(2) 0.0756(17) Uani d 1 . .
    H H21 0.218970 -0.569887 -0.873361 0.091 Uiso calc 1 . .
    C C4 -1.1264(9) -0.4449(8) -0.6175(3) 0.0857(19) Uani d 1 . .
    H H4A -1.086821 -0.542135 -0.610821 0.103 Uiso calc 1 . .
    H H4B -1.171001 -0.444297 -0.649865 0.103 Uiso calc 1 . .
    C C7 -0.5976(8) -0.2901(6) -0.6684(2) 0.0711(16) Uani d 1 . .
    H H7 -0.513326 -0.222775 -0.665958 0.085 Uiso calc 1 . .
    C C14 0.7176(9) -0.3829(8) -0.9207(3) 0.0848(19) Uani d 1 . .
    C C15 0.6016(8) -0.3258(7) -0.8849(3) 0.0785(17) Uani d 1 . .
    H H15A 0.653522 -0.320003 -0.853552 0.094 Uiso calc 1 . .
    H H15B 0.565809 -0.229246 -0.894006 0.094 Uiso calc 1 . .
    C C12 0.9676(12) -0.3616(12) -0.9585(5) 0.145(2) Uani d 1 . .
    H H12A 1.024040 -0.440591 -0.942466 0.175 Uiso calc 1 . .
    H H12B 0.914541 -0.400186 -0.986975 0.175 Uiso calc 1 . .
    C C13 1.0808(13) -0.2527(12) -0.9718(4) 0.145(2) Uani d 1 . .
    H H13A 1.161245 -0.293458 -0.993055 0.218 Uiso calc 1 . .
    H H13B 1.024480 -0.175271 -0.987935 0.218 Uiso calc 1 . .
    H H13C 1.133662 -0.215559 -0.943555 0.218 Uiso calc 1 . .
    C C2 -1.3727(13) -0.2480(11) -0.5256(4) 0.139(3) Uani d 1 . .
    H H2A -1.381933 -0.323663 -0.501410 0.167 Uiso calc 1 . .
    H H2B -1.477161 -0.237448 -0.541630 0.167 Uiso calc 1 . .
    C C1 -1.3215(13) -0.1070(10) -0.5029(4) 0.139(3) Uani d 1 . .
    H H1A -1.401592 -0.077904 -0.479592 0.209 Uiso calc 1 . .
    H H1B -1.217725 -0.119369 -0.487328 0.209 Uiso calc 1 . .
    H H1C -1.312388 -0.033665 -0.527309 0.209 Uiso calc 1 . .
loop_
    _atom_site_aniso_label
    _atom_site_aniso_U_11
    _atom_site_aniso_U_22
    _atom_site_aniso_U_33
    _atom_site_aniso_U_12
    _atom_site_aniso_U_13
    _atom_site_aniso_U_23
    O6 0.080(3) 0.089(3) 0.089(3) 0.000(2) 0.019(3) -0.013(2)
    O3 0.069(3) 0.093(3) 0.082(3) -0.014(2) 0.010(2) -0.004(2)
    N2 0.066(3) 0.055(2) 0.076(3) 0.001(2) -0.002(3) -0.001(2)
    O2 0.077(3) 0.097(3) 0.117(4) 0.014(3) 0.032(3) 0.019(3)
    N1 0.063(3) 0.063(2) 0.076(3) 0.001(2) 0.005(3) 0.000(2)
    O4 0.132(5) 0.109(4) 0.124(4) 0.004(4) 0.050(4) -0.017(3)
    O5 0.118(4) 0.160(4) 0.159(5) -0.008(3) 0.057(4) -0.021(4)
    O1 0.091(4) 0.144(4) 0.133(5) -0.035(4) 0.027(4) 0.004(4)
    C19 0.060(3) 0.051(2) 0.065(3) 0.004(2) -0.002(3) 0.002(2)
    C8 0.059(3) 0.054(2) 0.064(3) 0.003(2) -0.005(3) 0.004(2)
    C3 0.071(5) 0.096(5) 0.102(5) -0.003(4) -0.002(4) 0.034(4)
    C5 0.056(3) 0.071(3) 0.071(4) 0.003(3) 0.004(3) 0.008(3)
    C16 0.068(3) 0.063(3) 0.066(4) 0.002(3) 0.002(3) -0.001(3)
    C11 0.066(4) 0.052(2) 0.067(3) 0.005(2) -0.010(3) 0.004(2)
    C9 0.064(4) 0.064(3) 0.079(4) -0.005(3) -0.006(3) -0.008(3)
    C18 0.062(3) 0.056(3) 0.078(4) 0.006(2) 0.001(3) -0.005(3)
    C17 0.064(3) 0.063(3) 0.077(4) -0.002(3) -0.004(3) -0.003(3)
    C10 0.061(3) 0.064(3) 0.078(4) -0.016(3) -0.001(3) -0.007(3)
    C22 0.062(3) 0.047(2) 0.076(4) -0.002(2) -0.002(3) -0.003(2)
    C20 0.075(4) 0.056(3) 0.082(4) -0.006(3) -0.001(4) -0.001(3)
    C6 0.075(4) 0.069(3) 0.085(4) -0.003(3) 0.002(4) -0.018(3)
    C21 0.082(4) 0.062(3) 0.083(4) -0.006(3) 0.009(4) -0.015(3)
    C4 0.079(5) 0.099(4) 0.079(4) -0.018(4) 0.004(4) 0.007(4)
    C7 0.064(4) 0.060(3) 0.089(4) -0.007(3) -0.007(4) -0.004(3)
    C14 0.082(5) 0.089(4) 0.083(5) 0.011(4) 0.017(4) -0.004(4)
    C15 0.075(4) 0.082(3) 0.078(4) -0.001(3) 0.008(4) 0.006(3)
    C12 0.118(4) 0.160(4) 0.159(5) -0.008(3) 0.057(4) -0.021(4)
    C13 0.118(4) 0.160(4) 0.159(5) -0.008(3) 0.057(4) -0.021(4)
    C2 0.121(5) 0.146(5) 0.151(6) 0.013(5) 0.061(5) 0.007(5)
    C1 0.121(5) 0.146(5) 0.151(6) 0.013(5) 0.061(5) 0.007(5)
_geom_special_details
;
 All esds (except the esd in the dihedral angle between two l.s. planes)
 are estimated using the full covariance matrix.  The cell esds are taken
 into account individually in the estimation of esds in distances, angles
 and torsion angles; correlations between esds in cell parameters are only
 used when they are defined by crystal symmetry.  An approximate (isotropic)
 treatment of cell esds is used for estimating esds involving l.s. planes.
;
loop_
    _geom_bond_atom_site_label_1
    _geom_bond_atom_site_label_2
    _geom_bond_site_symmetry_2
    _geom_bond_distance
    _geom_bond_publ_flag
    O6 C16 . 1.355(7) y
    O6 C15 . 1.422(8) y
    O3 C5 . 1.367(7) y
    O3 C4 . 1.432(8) y
    N2 C22 . 1.275(7) y
    N2 N1 . 1.419(7) y
    O2 C3 . 1.282(9) y
    O2 C2 . 1.497(10) y
    N1 C11 . 1.274(7) y
    O4 C14 . 1.212(8) y
    O5 C14 . 1.306(9) y
    O5 C12 . 1.477(10) y
    O1 C3 . 1.213(8) y
    C19 C18 . 1.378(7) ?
    C19 C20 . 1.403(8) ?
    C19 C22 . 1.463(8) ?
    C8 C7 . 1.382(8) ?
    C8 C9 . 1.406(8) ?
    C8 C11 . 1.431(8) ?
    C3 C4 . 1.498(10) ?
    C5 C10 . 1.375(8) ?
    C5 C6 . 1.407(8) ?
    C16 C17 . 1.375(8) ?
    C16 C21 . 1.379(8) ?
    C11 H11 . 0.9300 ?
    C9 C10 . 1.376(8) ?
    C9 H9 . 0.9300 ?
    C18 C17 . 1.385(8) ?
    C18 H18 . 0.9300 ?
    C17 H17 . 0.9300 ?
    C10 H10 . 0.9300 ?
    C22 H22 . 0.9300 ?
    C20 C21 . 1.372(9) ?
    C20 H20 . 0.9300 ?
    C6 C7 . 1.359(9) ?
    C6 H6 . 0.9300 ?
    C21 H21 . 0.9300 ?
    C4 H4A . 0.9700 ?
    C4 H4B . 0.9700 ?
    C7 H7 . 0.9300 ?
    C14 C15 . 1.474(9) ?
    C15 H15A . 0.9700 ?
    C15 H15B . 0.9700 ?
    C12 C13 . 1.415(10) ?
    C12 H12A . 0.9700 ?
    C12 H12B . 0.9700 ?
    C13 H13A . 0.9600 ?
    C13 H13B . 0.9600 ?
    C13 H13C . 0.9600 ?
    C2 C1 . 1.502(10) ?
    C2 H2A . 0.9700 ?
    C2 H2B . 0.9700 ?
    C1 H1A . 0.9600 ?
    C1 H1B . 0.9600 ?
    C1 H1C . 0.9600 ?
loop_
    _geom_angle_atom_site_label_1
    _geom_angle_atom_site_label_2
    _geom_angle_atom_site_label_3
    _geom_angle_site_symmetry_1
    _geom_angle_site_symmetry_3
    _geom_angle
    _geom_angle_publ_flag
    C16 O6 C15 . . 118.7(5) ?
    C5 O3 C4 . . 116.0(5) ?
    C22 N2 N1 . . 111.5(5) ?
    C3 O2 C2 . . 114.9(6) ?
    C11 N1 N2 . . 112.6(4) ?
    C14 O5 C12 . . 112.0(7) ?
    C18 C19 C20 . . 118.5(5) ?
    C18 C19 C22 . . 119.3(5) ?
    C20 C19 C22 . . 122.2(5) ?
    C7 C8 C9 . . 117.4(6) ?
    C7 C8 C11 . . 124.6(5) ?
    C9 C8 C11 . . 118.0(5) ?
    O1 C3 O2 . . 125.4(8) ?
    O1 C3 C4 . . 119.2(8) ?
    O2 C3 C4 . . 115.4(6) ?
    O3 C5 C10 . . 125.5(5) ?
    O3 C5 C6 . . 115.3(5) ?
    C10 C5 C6 . . 119.2(6) ?
    O6 C16 C17 . . 124.4(6) ?
    O6 C16 C21 . . 115.1(5) ?
    C17 C16 C21 . . 120.5(6) ?
    N1 C11 C8 . . 124.2(5) ?
    N1 C11 H11 . . 117.9 ?
    C8 C11 H11 . . 117.9 ?
    C10 C9 C8 . . 121.7(5) ?
    C10 C9 H9 . . 119.1 ?
    C8 C9 H9 . . 119.1 ?
    C19 C18 C17 . . 121.6(5) ?
    C19 C18 H18 . . 119.2 ?
    C17 C18 H18 . . 119.2 ?
    C16 C17 C18 . . 119.0(6) ?
    C16 C17 H17 . . 120.5 ?
    C18 C17 H17 . . 120.5 ?
    C5 C10 C9 . . 119.7(5) ?
    C5 C10 H10 . . 120.2 ?
    C9 C10 H10 . . 120.2 ?
    N2 C22 C19 . . 122.0(5) ?
    N2 C22 H22 . . 119.0 ?
    C19 C22 H22 . . 119.0 ?
    C21 C20 C19 . . 120.0(6) ?
    C21 C20 H20 . . 120.0 ?
    C19 C20 H20 . . 120.0 ?
    C7 C6 C5 . . 120.4(5) ?
    C7 C6 H6 . . 119.8 ?
    C5 C6 H6 . . 119.8 ?
    C20 C21 C16 . . 120.4(5) ?
    C20 C21 H21 . . 119.8 ?
    C16 C21 H21 . . 119.8 ?
    O3 C4 C3 . . 111.2(6) ?
    O3 C4 H4A . . 109.4 ?
    C3 C4 H4A . . 109.4 ?
    O3 C4 H4B . . 109.4 ?
    C3 C4 H4B . . 109.4 ?
    H4A C4 H4B . . 108.0 ?
    C6 C7 C8 . . 121.6(6) ?
    C6 C7 H7 . . 119.2 ?
    C8 C7 H7 . . 119.2 ?
    O4 C14 O5 . . 122.6(7) ?
    O4 C14 C15 . . 125.5(7) ?
    O5 C14 C15 . . 111.9(6) ?
    O6 C15 C14 . . 107.8(6) ?
    O6 C15 H15A . . 110.1 ?
    C14 C15 H15A . . 110.1 ?
    O6 C15 H15B . . 110.1 ?
    C14 C15 H15B . . 110.1 ?
    H15A C15 H15B . . 108.5 ?
    C13 C12 O5 . . 109.2(8) ?
    C13 C12 H12A . . 109.8 ?
    O5 C12 H12A . . 109.8 ?
    C13 C12 H12B . . 109.8 ?
    O5 C12 H12B . . 109.8 ?
    H12A C12 H12B . . 108.3 ?
    C12 C13 H13A . . 109.5 ?
    C12 C13 H13B . . 109.5 ?
    H13A C13 H13B . . 109.5 ?
    C12 C13 H13C . . 109.5 ?
    H13A C13 H13C . . 109.5 ?
    H13B C13 H13C . . 109.5 ?
    O2 C2 C1 . . 105.5(8) ?
    O2 C2 H2A . . 110.6 ?
    C1 C2 H2A . . 110.6 ?
    O2 C2 H2B . . 110.6 ?
    C1 C2 H2B . . 110.6 ?
    H2A C2 H2B . . 108.8 ?
    C2 C1 H1A . . 109.5 ?
    C2 C1 H1B . . 109.5 ?
    H1A C1 H1B . . 109.5 ?
    C2 C1 H1C . . 109.5 ?
    H1A C1 H1C . . 109.5 ?
    H1B C1 H1C . . 109.5 ?
loop_
    _geom_torsion_atom_site_label_1
    _geom_torsion_atom_site_label_2
    _geom_torsion_atom_site_label_3
    _geom_torsion_atom_site_label_4
    _geom_torsion_site_symmetry_1
    _geom_torsion_site_symmetry_2
    _geom_torsion_site_symmetry_3
    _geom_torsion_site_symmetry_4
    _geom_torsion
    _geom_torsion_publ_flag
    C22 N2 N1 C11 . . . . -177.6(5) ?
    C2 O2 C3 O1 . . . . 0.7(11) ?
    C2 O2 C3 C4 . . . . -179.3(7) ?
    C4 O3 C5 C10 . . . . 0.8(9) ?
    C4 O3 C5 C6 . . . . 179.7(5) ?
    C15 O6 C16 C17 . . . . -1.0(9) ?
    C15 O6 C16 C21 . . . . 179.3(5) ?
    N2 N1 C11 C8 . . . . 179.8(5) ?
    C7 C8 C11 N1 . . . . 3.4(9) ?
    C9 C8 C11 N1 . . . . -176.4(5) ?
    C7 C8 C9 C10 . . . . -0.4(8) ?
    C11 C8 C9 C10 . . . . 179.4(5) ?
    C20 C19 C18 C17 . . . . 0.6(8) ?
    C22 C19 C18 C17 . . . . 179.6(5) ?
    O6 C16 C17 C18 . . . . -179.8(5) ?
    C21 C16 C17 C18 . . . . -0.1(9) ?
    C19 C18 C17 C16 . . . . -1.1(9) ?
    O3 C5 C10 C9 . . . . 176.9(6) ?
    C6 C5 C10 C9 . . . . -2.0(9) ?
    C8 C9 C10 C5 . . . . 1.6(9) ?
    N1 N2 C22 C19 . . . . -178.9(5) ?
    C18 C19 C22 N2 . . . . 173.6(5) ?
    C20 C19 C22 N2 . . . . -7.5(8) ?
    C18 C19 C20 C21 . . . . 1.1(8) ?
    C22 C19 C20 C21 . . . . -177.9(6) ?
    O3 C5 C6 C7 . . . . -177.8(6) ?
    C10 C5 C6 C7 . . . . 1.2(9) ?
    C19 C20 C21 C16 . . . . -2.3(9) ?
    O6 C16 C21 C20 . . . . -178.5(6) ?
    C17 C16 C21 C20 . . . . 1.8(9) ?
    C5 O3 C4 C3 . . . . 176.2(5) ?
    O1 C3 C4 O3 . . . . -171.2(6) ?
    O2 C3 C4 O3 . . . . 8.8(9) ?
    C5 C6 C7 C8 . . . . 0.0(10) ?
    C9 C8 C7 C6 . . . . -0.4(9) ?
    C11 C8 C7 C6 . . . . 179.8(5) ?
    C12 O5 C14 O4 . . . . -5.3(13) ?
    C12 O5 C14 C15 . . . . 174.9(8) ?
    C16 O6 C15 C14 . . . . -178.8(5) ?
    O4 C14 C15 O6 . . . . -1.8(11) ?
    O5 C14 C15 O6 . . . . 178.0(6) ?
    C14 O5 C12 C13 . . . . 165.9(10) ?
    C3 O2 C2 C1 . . . . 176.1(8) ?
loop_
    _geom_hbond_atom_site_label_D
    _geom_hbond_atom_site_label_H
    _geom_hbond_atom_site_label_A
    _geom_hbond_site_symmetry_A
    _geom_hbond_distance_DH
    _geom_hbond_distance_HA
    _geom_hbond_distance_DA
    _geom_hbond_angle_DHA
    _geom_hbond_publ_flag
    C6 H6 O4 3_553 0.93 2.57 3.483(9) 168.9 yes
    C4 H4B N1 1_455 0.97 2.69 3.618(10) 160.5 yes
_shelx_space_group_comment
;
The symmetry employed for this shelxl refinement is uniquely defined
by the following loop, which should always be used as a source of
symmetry information in preference to the above space-group names.
They are only intended as comments.
;
_shelx_estimated_absorpt_T_min     ?
_shelx_estimated_absorpt_T_max     ?
_shelx_hkl_file
;
   2   0   0  915.59    7.11   0
   4   0   0    6.85    1.16   0
   6   0   0   -0.63    1.17   0
   8   0   0    3.23    1.37   0
  10   0   0    0.40    1.51   0
  10   0   0    0.25    1.57   0
  -1   1   0   83.72    2.39   0
   1  -1   0   85.77    2.64   0
   1   1   0   84.93    2.96   0
  -1  -1   0   84.20    2.96   0
   2  -1   0    7.27    1.04   0
   2   1   0    9.09    1.54   0
  -2   1   0    7.19    1.02   0
   3  -1   0  121.41    2.19   0
  -3   1   0  121.52    2.22   0
   4  -1   0    2.00    1.04   0
   5  -1   0    1.06    0.79   0
   5   1   0    1.33    1.19   0
   6   1   0    0.04    1.10   0
   6  -1   0   -0.46    1.19   0
   7   1   0    2.85    0.98   0
   7  -1   0    2.87    1.19   0
   8  -1   0    1.41    1.32   0
   8   1   0    1.14    1.38   0
   8   1   0    0.78    1.40   0
   9   1   0    0.22    1.47   0
   9  -1   0   -0.06    1.03   0
   9   1   0    0.66    1.47   0
  10   1   0    0.65    1.60   0
  10   1   0    0.51    1.59   0
  10  -1   0    0.45    1.59   0
   0  -2   0   39.20    1.64   0
   0   2   0   39.07    1.63   0
  -1   2   0  110.67    2.04   0
  -1  -2   0  118.15    2.38   0
   1   2   0  117.48    2.57   0
   1  -2   0  113.58    2.23   0
  -2  -2   0    6.27    1.03   0
   2   2   0    7.09    1.08   0
  -2   2   0    5.59    1.28   0
   2  -2   0    5.89    0.97   0
  -3   2   0    8.25    0.93   0
   3   2   0   11.47    1.33   0
   3  -2   0    9.36    0.96   0
   4  -2   0    1.54    1.15   0
   4   2   0    0.64    1.13   0
  -4   2   0    1.17    0.83   0
   5   2   0    3.71    1.22   0
  -5   2   0    4.03    0.84   0
   5  -2   0    5.08    1.13   0
   6   2   0    1.84    1.13   0
   6  -2   0    0.93    1.16   0
   6   2   0    1.79    1.19   0
   7   2   0   10.01    1.34   0
   7   2   0   10.38    1.37   0
   7  -2   0    9.89    1.00   0
   8   2   0    1.24    1.39   0
   8   2   0    0.56    1.39   0
   8  -2   0    1.93    1.36   0
   9   2   0    1.34    1.49   0
   9   2   0    0.79    1.45   0
   9  -2   0    1.03    1.49   0
  10  -2   0    1.43    1.60   0
  10   2   0   -0.23    1.64   0
  10   2   0    1.18    1.57   0
  -1  -3   0  209.73    2.52   0
  -1   3   0  225.14    2.53   0
   1   3   0  227.29    2.74   0
   1  -3   0  231.03    2.46   0
  -2   3   0   16.33    1.29   0
  -2  -3   0   15.80    1.38   0
   2   3   0   17.17    1.36   0
   2  -3   0   16.32    1.06   0
   3  -3   0  133.55    1.81   0
  -3  -3   0  146.85    2.29   0
   3   3   0  144.45    2.33   0
  -3   3   0  141.63    2.02   0
   4  -3   0    2.53    0.80   0
  -4   3   0    4.37    1.16   0
   4   3   0    3.54    1.23   0
   5   3   0   19.13    1.44   0
  -5   3   0   17.24    1.28   0
   5  -3   0   17.06    0.98   0
   6  -3   0    0.18    1.20   0
   6   3   0    2.19    1.22   0
  -6   3   0    1.76    1.19   0
   7   3   0    0.96    1.28   0
   7  -3   0    1.42    0.86   0
   8   3   0    0.65    1.37   0
   8   3   0    0.34    1.37   0
   8  -3   0   -0.92    1.35   0
   9   3   0    1.83    1.83   0
   9   3   0    1.33    1.52   0
   9  -3   0    1.17    1.47   0
  10   3   0    0.55    2.03   0
  10   3   0   -0.43    1.66   0
  10  -3   0    0.39    1.64   0
   0  -4   0  115.66    1.72   0
   0   4   0  121.66    1.77   0
   1   4   0  252.67    2.49   0
  -1   4   0  249.20    2.30   0
   1  -4   0  252.63    2.44   0
  -1  -4   0  250.25    2.62   0
   2   4   0  291.08    2.85   0
  -2   4   0  270.87    2.33   0
  -2  -4   0  267.68    2.70   0
   2  -4   0  261.53    2.47   0
   3  -4   0  247.54    2.16   0
  -3  -4   0  270.19    2.72   0
  -3   4   0  251.19    2.17   0
   3   4   0  263.66    2.72   0
  -4   4   0    6.86    0.86   0
   4   4   0    6.82    1.24   0
   4  -4   0    4.64    1.16   0
  -4  -4   0    5.88    1.21   0
   5   4   0    1.65    1.21   0
  -5   4   0    1.44    1.17   0
   5  -4   0    1.30    1.16   0
   6  -4   0    1.35    0.91   0
  -6   4   0    2.86    0.91   0
   6   4   0    2.27    1.31   0
  -7   4   0    0.15    0.96   0
   7   4   0   -0.06    1.33   0
   7  -4   0    0.67    0.90   0
   8  -4   0    3.67    1.38   0
   8   4   0    1.20    1.40   0
   8   4   0    1.01    1.42   0
   9   4   0    1.74    1.60   0
   9   4   0    1.82    1.90   0
   9  -4   0    0.91    1.08   0
   1  -5   0    1.76    0.83   0
   1   5   0    1.97    0.83   0
  -1   5   0    1.08    1.10   0
  -1  -5   0    2.15    0.86   0
  -2   5   0   15.04    1.19   0
  -2  -5   0   17.49    1.03   0
   2   5   0   18.60    1.32   0
   2  -5   0   15.57    0.95   0
  -3   5   0   83.70    1.37   0
  -3  -5   0   84.14    1.52   0
   3  -5   0   66.98    1.32   0
   3   5   0   87.35    1.79   0
  -4   5   0    7.02    1.22   0
   4  -5   0    7.56    1.27   0
  -4  -5   0    5.74    0.91   0
   4   5   0    7.21    1.31   0
   5   5   0    3.66    1.31   0
   5  -5   0    4.86    1.21   0
  -5   5   0    3.01    0.87   0
   6   5   0    0.84    1.33   0
   6  -5   0    2.17    1.30   0
  -6   5   0    0.69    1.27   0
   7   5   0    0.20    1.40   0
   7  -5   0   -0.88    0.99   0
  -7   5   0    0.41    1.00   0
   8   5   0    0.40    1.48   0
   8  -5   0    2.06    1.42   0
  -8   5   0    0.43    1.03   0
   9  -5   0   -0.00    1.58   0
   9   5   0    0.91    1.65   0
   9   5   0    0.62    1.59   0
   0   6   0    0.97    1.17   0
   0  -6   0    0.96    1.21   0
   1   6   0    2.12    1.19   0
  -1  -6   0    0.46    0.91   0
  -1   6   0   -0.01    0.86   0
   1  -6   0    1.66    1.20   0
   2  -6   0    2.84    0.85   0
  -2   6   0    2.31    1.13   0
   2   6   0    3.16    0.87   0
  -2  -6   0    2.81    1.18   0
   3   6   0   11.22    0.92   0
  -3   6   0    9.77    1.26   0
   3  -6   0   11.29    0.90   0
  -3  -6   0    9.99    1.30   0
  -4   6   0    3.19    0.87   0
  -4  -6   0    4.64    1.24   0
   4  -6   0    2.29    0.87   0
   4   6   0    1.96    1.20   0
   5  -6   0    0.77    1.26   0
  -5   6   0    1.27    0.88   0
  -5  -6   0   -0.26    1.29   0
   5   6   0    0.01    1.23   0
   6  -6   0    0.90    1.25   0
   6   6   0    1.17    1.32   0
  -6   6   0    1.48    0.93   0
   7  -6   0   -0.89    1.00   0
  -7   6   0    0.44    0.97   0
   7   6   0    0.14    1.39   0
  -8   6   0   -0.07    1.11   0
   8  -6   0   -0.39    1.10   0
   8   6   0   -0.40    1.52   0
   9  -6   0    2.57    1.65   0
   9   6   0    0.75    2.09   0
  -1   7   0    2.21    1.15   0
  -1  -7   0    1.57    0.87   0
   1   7   0    1.28    0.84   0
   1  -7   0    1.52    0.80   0
   2  -7   0    9.35    0.91   0
   2   7   0   13.71    1.01   0
  -2   7   0   14.66    1.24   0
  -2  -7   0   11.60    1.36   0
   3  -7   0    0.29    0.86   0
  -3  -7   0    0.71    1.29   0
  -3   7   0    0.34    1.21   0
   3   7   0    0.79    0.89   0
  -4  -7   0   -0.09    0.91   0
  -4   7   0   -0.08    0.91   0
   4   7   0    0.15    1.30   0
   4  -7   0   -0.23    0.91   0
   5   7   0    1.42    1.31   0
   5  -7   0    3.48    1.28   0
  -5  -7   0    1.30    1.32   0
  -5   7   0    1.33    0.95   0
  -6   7   0    1.20    1.37   0
   6  -7   0   -0.31    0.92   0
   6   7   0    1.34    1.46   0
   7   7   0    0.77    1.50   0
   7  -7   0    0.56    1.45   0
  -7   7   0    1.17    0.97   0
   8  -7   0    1.17    1.13   0
  -8   7   0   -0.30    1.19   0
   8   7   0    0.96    1.64   0
   0   8   0   36.41    1.48   0
   0  -8   0   37.27    1.14   0
   1   8   0   48.58    1.16   0
   1  -8   0   51.05    1.54   0
  -1  -8   0   49.54    1.16   0
  -1   8   0   52.81    1.53   0
  -2   8   0   73.61    1.61   0
   2  -8   0   73.59    1.33   0
   2   8   0   67.30    1.42   0
  -2  -8   0   77.22    1.73   0
  -3  -8   0    2.01    0.90   0
   3   8   0    2.79    1.30   0
   3  -8   0    2.27    0.87   0
  -3   8   0    1.20    0.86   0
   4  -8   0    1.10    1.31   0
  -4  -8   0    0.15    0.93   0
   4   8   0   -0.96    1.28   0
  -4   8   0   -0.47    0.92   0
   5   8   0    2.17    1.40   0
  -5   8   0    4.02    0.99   0
  -5  -8   0    3.58    1.38   0
   5  -8   0    1.13    0.99   0
   6   8   0    4.36    1.52   0
  -6   8   0    4.78    1.04   0
   6  -8   0    3.60    1.46   0
  -7   8   0    1.35    1.15   0
   7  -8   0    1.01    1.06   0
   7   8   0    1.48    1.51   0
  -1   9   0   14.25    1.04   0
   1   9   0   13.88    1.06   0
  -1  -9   0   13.63    1.02   0
   1  -9   0   17.23    1.42   0
   2  -9   0   28.95    1.15   0
  -2  -9   0   29.72    1.63   0
  -2   9   0   28.18    1.14   0
   2   9   0   26.71    1.18   0
   3   9   0    4.49    1.04   0
   3  -9   0    3.73    1.37   0
  -3   9   0    4.42    0.97   0
  -3  -9   0    5.11    1.44   0
  -4  -9   0   -0.91    1.43   0
   4   9   0    0.91    1.44   0
   4  -9   0    0.41    0.94   0
  -4   9   0    2.33    1.32   0
  -5  -9   0    3.10    1.06   0
   5   9   0    2.11    1.06   0
   5  -9   0    2.21    1.47   0
  -5   9   0    2.69    1.06   0
  -6   9   0    4.05    1.58   0
  -6  -9   0    2.97    1.63   0
   6  -9   0    1.83    1.13   0
   6   9   0   -0.33    1.20   0
   0  10   0    2.06    1.49   0
   0 -10   0    1.65    1.03   0
  -1 -10   0    0.48    1.06   0
   1  10   0    1.66    1.47   0
  -1  10   0    0.29    1.39   0
   1 -10   0    3.53    1.47   0
  -2  10   0    3.63    1.06   0
   2 -10   0    4.18    1.01   0
  -2 -10   0    3.43    1.09   0
   2  10   0    5.33    1.44   0
   3  10   0    2.15    1.01   0
  -3 -10   0    1.24    1.47   0
   3 -10   0   -0.89    0.98   0
  -3  10   0    2.72    1.44   0
  -4 -10   0   -0.31    1.56   0
  -4  10   0    2.08    1.46   0
   4  10   0    0.18    1.50   0
   4 -10   0    2.40    1.05   0
  -5  10   0    0.16    1.63   0
   5  10   0    0.97    1.62   0
  -5 -10   0    1.22    1.64   0
   5 -10   0    1.59    1.11   0
  -1  11   0    1.97    1.48   0
   1 -11   0    0.63    1.08   0
  -1 -11   0    1.11    1.09   0
   1  11   0    1.97    1.50   0
   2  11   0    0.15    1.57   0
  -2  11   0    1.96    1.58   0
   2 -11   0    1.52    1.14   0
  -2 -11   0    1.22    1.13   0
  -3 -11   0    0.84    1.15   0
   3  11   0    1.55    1.66   0
  -3  11   0    2.75    1.07   0
   3 -11   0    1.41    1.10   0
  -4 -11   0    1.18    1.65   0
   4 -11   0   -0.00    1.15   0
   1   0  -1    4.43    2.42   0
  -1   0   1    5.20    1.99   0
   2   0  -1  249.33    4.37   0
   3   0  -1   20.15    1.56   0
   3   0   1   21.46    1.42   0
   4   0  -1    3.77    1.13   0
   4   0   1    3.68    1.11   0
   5   0  -1    0.92    1.13   0
   5   0   1    1.10    1.09   0
   6   0   1   20.45    1.07   0
   6   0  -1   23.02    1.38   0
   7   0   1    1.76    0.93   0
   7   0  -1    2.03    1.25   0
   8   0   1   56.89    1.87   0
   8   0  -1   61.41    1.89   0
   9   0   1    0.21    0.99   0
   9   0  -1    0.21    1.41   0
  10   0   1   -0.10    1.59   0
  10   0  -1    0.82    1.62   0
  10   0   1    0.25    1.13   0
  10   0  -1    0.62    1.58   0
   0   1   1    3.24    1.78   0
   0   1  -1    3.51    1.92   0
   0  -1   1    4.41    1.42   0
   0  -1  -1    3.10    1.87   0
   1   1   1   91.55    2.78   0
   1  -1  -1   88.19    2.42   0
  -1   1  -1   95.37    2.70   0
  -1  -1   1   87.61    3.36   0
   1  -1   1   89.81    2.59   0
  -1   1   1   87.70    2.42   0
   1   1  -1   94.53    3.38   0
  -1  -1  -1   91.11    2.83   0
  -2   1  -1  333.18    3.60   0
   2  -1  -1  304.86    3.55   0
   2   1   1  343.30    4.07   0
   2   1  -1  350.20    5.10   0
   2  -1   1  297.77    3.30   0
  -2   1   1  337.30    3.86   0
  -3   1  -1   61.56    1.51   0
   3  -1  -1   55.55    1.55   0
  -3   1   1   62.29    1.63   0
   3  -1   1   60.57    1.67   0
   4  -1  -1   71.44    1.70   0
   4   1  -1   74.58    2.09   0
  -4   1   1   68.45    1.56   0
   4  -1   1   67.02    1.66   0
   5   1   1   28.57    1.17   0
   5  -1  -1   28.30    1.34   0
   5   1  -1   27.45    1.46   0
   5  -1   1   25.40    1.08   0
   6   1   1   10.05    0.92   0
   6  -1  -1   10.95    1.26   0
   6   1  -1   11.20    1.26   0
   6  -1   1   11.96    0.93   0
   7   1   1    8.07    1.37   0
   7  -1  -1    8.01    1.37   0
   7  -1   1    9.31    1.38   0
   7   1  -1    6.60    1.35   0
   7   1  -1    9.61    1.37   0
   8   1   1    9.55    1.48   0
   8  -1  -1   12.05    1.48   0
   8   1   1   12.61    1.50   0
   8   1  -1   10.05    1.48   0
   8   1  -1   12.88    1.49   0
   8  -1   1   12.41    1.48   0
   9   1   1   -0.34    1.44   0
   9   1   1   -0.47    1.42   0
   9  -1  -1   -0.70    1.43   0
   9   1  -1    0.44    1.52   0
   9   1  -1    1.07    1.81   0
   9  -1   1   -0.28    1.06   0
  10   1   1   -0.29    1.61   0
  10  -1  -1   -0.21    1.59   0
  10   1   1    0.89    1.60   0
  10  -1   1    0.53    1.10   0
  10   1  -1    0.81    1.61   0
  10   1  -1   -0.16    1.62   0
   0  -2  -1 9935.70   18.75   0
   0  -2   1 9676.57   18.98   0
   0   2   1 9999.99   18.67   0
   0   2  -1 9815.67   19.14   0
  -1   2  -1   68.20    1.70   0
  -1  -2   1   72.96    2.26   0
   1   2   1   73.00    2.13   0
   1  -2  -1   71.96    1.76   0
  -1   2   1   70.74    1.73   0
  -1  -2  -1   71.34    1.91   0
   1   2  -1   73.40    2.00   0
   1  -2   1   70.54    1.93   0
   2  -2  -1   38.75    1.61   0
  -2   2  -1   36.81    1.29   0
  -2  -2   1   39.50    1.88   0
   2   2   1   37.55    1.47   0
   2   2  -1   39.52    1.90   0
  -2  -2  -1   37.18    1.43   0
   2  -2   1   38.50    1.58   0
  -2   2   1   37.21    1.28   0
   3  -2  -1  103.45    1.77   0
  -3   2  -1  103.52    1.91   0
   3   2   1  105.28    2.00   0
  -3   2   1  104.95    1.80   0
   3  -2   1  103.49    1.74   0
   3   2  -1  109.89    2.43   0
   4  -2  -1   51.25    1.28   0
   4   2   1   58.46    1.53   0
  -4   2  -1   60.76    1.61   0
  -4   2   1   58.24    1.35   0
   4  -2   1   59.40    1.36   0
   4   2  -1   59.05    1.87   0
   5  -2  -1   33.28    1.40   0
  -5   2  -1   32.19    1.37   0
   5   2   1   35.99    1.52   0
   5   2  -1   35.41    1.59   0
  -5   2   1   33.77    1.42   0
   5  -2   1   29.63    1.06   0
   6   2   1    0.75    1.17   0
   6  -2  -1    1.14    1.17   0
   6   2  -1    1.11    1.16   0
   6   2  -1    0.19    1.18   0
   6  -2   1    1.07    1.19   0
   7   2   1    7.58    1.31   0
   7   2   1    6.52    1.37   0
   7  -2  -1    6.28    1.33   0
   7   2  -1    5.78    1.33   0
   7   2  -1    6.61    1.32   0
   7  -2   1    5.82    0.94   0
   8   2   1    4.66    1.43   0
   8  -2  -1    4.84    0.98   0
   8   2   1    3.44    1.44   0
   8   2  -1    5.46    1.43   0
   8  -2   1    4.41    0.99   0
   8   2  -1    5.20    1.42   0
   9   2   1   -0.32    1.47   0
   9  -2  -1    1.26    1.44   0
   9   2   1    0.70    1.01   0
   9  -2   1   -0.11    1.47   0
   9   2  -1    0.07    1.47   0
   9   2  -1    0.61    1.79   0
  10   2   1    0.81    1.63   0
  10  -2  -1    0.36    1.60   0
  10   2   1   -0.28    1.64   0
  10  -2   1    0.78    1.62   0
  10   2  -1    0.04    1.97   0
  10   2  -1    0.29    1.94   0
   0  -3  -1    3.60    0.97   0
   0   3   1    3.34    0.94   0
   0  -3   1    4.34    0.96   0
   0   3  -1    4.21    1.27   0
   1   3   1  300.04    3.09   0
  -1   3  -1  283.56    2.78   0
  -1  -3   1  308.18    3.19   0
   1  -3  -1  288.83    2.72   0
   1  -3   1  292.92    2.74   0
  -1  -3  -1  298.92    2.89   0
  -1   3   1  287.53    2.63   0
   1   3  -1  293.68    3.12   0
   2  -3  -1   84.49    1.83   0
  -2  -3   1   83.53    1.96   0
   2   3   1   88.89    1.94   0
  -2   3  -1   84.79    1.78   0
  -2  -3  -1   85.93    1.73   0
   2  -3   1   84.29    1.78   0
   2   3  -1   81.62    1.79   0
  -2   3   1   83.92    1.60   0
   3  -3  -1  215.31    2.24   0
   3   3   1  225.66    2.52   0
  -3   3  -1  206.09    2.11   0
  -3  -3   1  232.25    2.86   0
  -3   3   1  209.52    2.20   0
   3   3  -1  225.57    2.84   0
  -3  -3  -1  226.91    2.50   0
   3  -3   1  215.88    2.20   0
   4   3   1   70.86    1.81   0
   4  -3  -1   74.84    1.66   0
  -4   3  -1   72.34    1.63   0
   4   3  -1   73.94    1.95   0
   4  -3   1   70.91    1.41   0
  -4   3   1   73.15    1.66   0
   5  -3  -1    0.63    1.13   0
  -5   3  -1   -0.32    0.78   0
   5   3   1    1.66    1.17   0
   5   3  -1    0.87    1.22   0
  -5   3   1    1.01    0.77   0
   5  -3   1    2.22    0.80   0
   6  -3  -1    4.03    0.85   0
  -6   3  -1    4.13    1.25   0
   6   3   1    3.98    1.30   0
   6   3  -1    3.84    1.29   0
   6  -3   1    5.13    1.25   0
  -6   3   1    4.82    1.18   0
   7   3   1    0.74    1.28   0
   7  -3  -1    2.04    0.89   0
   7   3  -1    1.27    1.26   0
   7   3  -1    1.14    1.25   0
   7  -3   1    2.52    1.29   0
   8   3   1    0.08    1.39   0
   8   3   1    0.16    0.97   0
   8  -3  -1   -0.07    0.97   0
   8   3  -1    0.46    1.37   0
   8  -3   1    1.48    1.36   0
   8   3  -1    0.88    1.35   0
   9   3   1    1.29    1.52   0
   9  -3  -1    1.27    1.08   0
   9   3   1    1.65    1.53   0
   9  -3   1    3.47    1.48   0
   9   3  -1    2.29    1.88   0
   9   3  -1    1.95    1.86   0
  10  -3  -1    1.60    1.66   0
  10   3   1   -0.11    1.66   0
  10   3   1    0.36    1.65   0
  10   3  -1    0.68    2.11   0
  10   3  -1    0.26    2.02   0
  10  -3   1    2.47    1.64   0
   0  -4   1    7.06    1.29   0
   0   4  -1    7.40    0.92   0
   0   4   1    7.32    1.23   0
   0  -4  -1    6.08    0.91   0
  -1   4  -1   37.64    1.18   0
   1  -4  -1   40.74    1.46   0
  -1  -4   1   39.64    1.55   0
   1   4   1   37.67    1.53   0
   1  -4   1   37.60    1.46   0
   1   4  -1   41.40    1.53   0
  -1   4   1   38.65    1.15   0
  -1  -4  -1   40.30    1.57   0
  -2  -4   1   15.03    1.00   0
  -2   4  -1   14.83    1.25   0
   2   4   1   16.23    1.04   0
   2  -4  -1   15.90    1.25   0
   2  -4   1   14.71    0.93   0
   2   4  -1   15.20    0.99   0
  -2  -4  -1   16.00    1.03   0
  -2   4   1   14.46    1.21   0
  -3   4  -1   96.03    1.48   0
   3   4   1  104.04    1.90   0
  -3  -4   1   99.21    1.94   0
   3  -4  -1   96.09    1.52   0
   3   4  -1  105.07    1.96   0
  -3   4   1   93.66    1.48   0
   3  -4   1   97.40    1.70   0
  -3  -4  -1   94.95    1.59   0
  -4  -4   1    4.39    0.94   0
   4   4   1    5.43    1.27   0
   4  -4  -1    2.76    0.87   0
  -4   4  -1    3.03    0.86   0
  -4  -4  -1    4.69    0.88   0
   4  -4   1    3.84    1.19   0
   4   4  -1    3.89    1.28   0
  -4   4   1    3.89    1.20   0
   5  -4  -1    1.42    1.18   0
  -5   4  -1    1.75    1.21   0
   5   4   1    0.88    1.23   0
   5  -4   1    0.98    0.83   0
   5   4  -1    0.60    1.16   0
  -5   4   1    0.85    0.80   0
  -6   4  -1   18.46    1.07   0
   6   4   1   19.03    1.45   0
   6  -4  -1   18.52    1.37   0
   6  -4   1   19.40    1.07   0
  -6   4   1   17.61    1.35   0
   6   4  -1   18.77    1.42   0
   7   4   1    0.80    1.32   0
   7  -4  -1    2.51    1.24   0
  -7   4  -1    0.63    1.32   0
  -7   4   1    1.34    1.31   0
   7   4  -1    0.65    1.33   0
   7  -4   1    1.99    1.33   0
   8   4   1    0.84    1.41   0
   8  -4  -1    1.04    1.04   0
   8   4  -1    1.13    1.39   0
   8  -4   1    1.08    0.93   0
   8   4  -1    0.05    1.40   0
   9  -4  -1    0.88    1.50   0
   9   4   1    0.57    1.56   0
   9   4   1    0.79    1.51   0
   9   4  -1    0.30    1.61   0
   9  -4   1   -0.26    1.50   0
   9   4  -1   -0.04    1.89   0
   0  -5   1    3.30    0.86   0
   0   5  -1    4.02    1.13   0
   0  -5  -1    3.56    1.15   0
   0   5   1    4.11    0.83   0
  -1  -5   1  121.66    1.93   0
   1  -5  -1  125.20    1.81   0
   1   5   1  122.28    1.87   0
  -1   5  -1  114.86    1.59   0
  -1  -5  -1  121.57    1.64   0
   1  -5   1  117.85    1.61   0
   1   5  -1  124.89    1.90   0
  -1   5   1  117.01    1.73   0
  -2   5  -1   36.71    1.32   0
   2  -5  -1   36.73    1.10   0
   2   5   1   36.90    1.43   0
  -2  -5   1   39.51    1.43   0
  -2  -5  -1   37.13    1.17   0
  -2   5   1   38.13    1.34   0
   2   5  -1   38.93    1.15   0
   2  -5   1   37.57    1.09   0
  -3   5  -1   27.25    1.34   0
   3   5   1   26.99    1.40   0
   3  -5  -1   25.09    1.33   0
  -3  -5   1   25.62    1.45   0
  -3  -5  -1   27.14    1.37   0
   3  -5   1   27.35    1.06   0
   3   5  -1   26.74    1.43   0
  -3   5   1   26.37    1.34   0
  -4   5  -1    7.91    0.92   0
   4  -5  -1    9.36    0.94   0
  -4  -5   1    9.89    1.30   0
   4   5   1    7.90    0.98   0
   4  -5   1    8.64    0.91   0
   4   5  -1    9.72    1.26   0
  -4  -5  -1    9.49    1.28   0
  -4   5   1    8.59    0.95   0
  -5   5  -1    1.06    0.81   0
   5   5   1    0.48    1.19   0
   5  -5  -1    0.19    0.85   0
   5   5  -1    1.18    1.22   0
   5  -5   1    0.41    0.85   0
  -5   5   1    0.54    0.86   0
   6  -5  -1    7.53    0.97   0
   6   5   1    9.86    1.39   0
  -6   5  -1    9.96    1.33   0
   6  -5   1    8.49    0.99   0
   6   5  -1   10.14    1.38   0
  -6   5   1   10.21    1.30   0
  -7   5  -1    0.94    1.41   0
   7   5   1    1.90    1.36   0
   7  -5  -1    0.67    1.39   0
  -7   5   1    1.22    0.98   0
   7   5  -1    2.39    1.34   0
   7  -5   1    3.15    1.34   0
   8   5   1    1.53    1.49   0
   8  -5  -1    1.66    1.42   0
  -8   5   1    0.79    1.09   0
   8   5  -1    0.25    1.48   0
   8  -5   1    0.74    1.04   0
   9   5   1    1.51    1.67   0
   9  -5  -1    0.97    1.58   0
   9   5   1    1.72    1.64   0
   9   5  -1    0.90    2.02   0
   9   5  -1    1.27    2.03   0
   9  -5   1    0.79    1.17   0
   0   6   1    5.76    1.19   0
   0  -6   1    5.31    0.89   0
   0   6  -1    6.42    1.17   0
   0  -6  -1    4.76    0.89   0
  -1  -6   1  104.43    1.56   0
   1   6   1  110.41    1.78   0
  -1   6  -1  105.34    1.47   0
   1  -6  -1  107.59    1.51   0
   1   6  -1  109.17    1.78   0
  -1  -6  -1  113.36    1.84   0
   1  -6   1  107.65    1.50   0
  -1   6   1  111.72    1.51   0
  -2   6  -1    5.53    0.81   0
   2  -6  -1    5.57    0.86   0
  -2  -6   1    5.14    0.85   0
   2   6   1    5.44    0.84   0
   2   6  -1    5.93    1.22   0
  -2   6   1    4.93    0.86   0
   2  -6   1    6.64    1.18   0
  -2  -6  -1    4.85    0.89   0
   3   6   1   38.08    1.17   0
   3  -6  -1   38.59    1.42   0
  -3   6  -1   35.96    1.05   0
  -3  -6   1   42.09    1.48   0
  -3  -6  -1   38.16    1.46   0
   3   6  -1   39.67    1.44   0
  -3   6   1   39.52    1.13   0
   3  -6   1   39.42    1.39   0
   4   6   1    1.68    0.89   0
  -4  -6   1    2.79    0.90   0
   4  -6  -1    4.01    0.84   0
  -4   6  -1    5.00    1.22   0
   4   6  -1    2.47    1.21   0
  -4  -6  -1    2.90    1.24   0
   4  -6   1    3.47    1.22   0
  -4   6   1    1.72    0.87   0
   5   6   1   11.37    1.07   0
  -5  -6   1   12.75    1.35   0
  -5   6  -1   12.26    0.96   0
   5  -6  -1   10.58    0.90   0
  -5   6   1   11.08    1.01   0
  -5  -6  -1   13.34    1.39   0
   5  -6   1   12.30    1.31   0
   5   6  -1   13.40    1.43   0
   6  -6  -1   11.04    1.37   0
   6   6   1    7.25    1.01   0
  -6   6  -1    9.81    0.99   0
   6   6  -1    8.57    1.11   0
   6  -6   1    9.22    1.01   0
  -6   6   1    8.12    1.32   0
   7  -6  -1    1.08    0.95   0
   7   6   1    0.16    1.00   0
  -7   6  -1    0.99    1.42   0
   7   6  -1   -0.14    1.40   0
   7  -6   1   -0.32    0.97   0
  -7   6   1   -0.40    1.41   0
   8  -6  -1    0.89    1.03   0
   8   6   1    0.69    1.55   0
  -8   6  -1    2.69    1.56   0
  -8   6   1    0.06    1.67   0
   8  -6   1   -0.65    1.06   0
   8   6  -1    0.26    1.55   0
   9   6   1    1.26    1.77   0
   9  -6  -1    0.75    1.70   0
   9  -6   1    1.81    1.68   0
   9   6  -1    1.62    1.72   0
   9   6  -1    1.38    1.72   0
   0   7   1    1.98    1.14   0
   0   7  -1    2.24    1.21   0
   0  -7   1    2.63    1.23   0
   0  -7  -1    1.75    0.87   0
   1   7   1    8.03    0.91   0
  -1  -7   1    6.45    0.90   0
   1  -7  -1    6.97    0.86   0
  -1   7  -1    6.93    0.89   0
   1  -7   1    6.39    1.18   0
   1   7  -1    7.26    1.23   0
  -1   7   1    7.25    0.83   0
  -1  -7  -1    6.65    1.28   0
   2   7   1   73.25    1.68   0
  -2  -7   1   68.62    1.67   0
  -2   7  -1   67.86    1.52   0
   2  -7  -1   67.02    1.27   0
  -2  -7  -1   66.48    1.33   0
   2  -7   1   67.92    1.55   0
   2   7  -1   68.71    1.38   0
  -2   7   1   74.35    1.28   0
   3  -7  -1    4.62    0.95   0
  -3  -7   1    4.20    1.36   0
   3   7   1    4.57    1.29   0
  -3   7  -1    4.63    1.25   0
  -3  -7  -1    6.05    0.96   0
  -3   7   1    6.73    1.26   0
   3  -7   1    6.08    1.24   0
   3   7  -1    4.35    0.87   0
  -4   7  -1    3.00    1.33   0
  -4  -7   1    2.65    1.28   0
   4  -7  -1    1.76    0.94   0
   4   7   1    2.04    0.86   0
   4   7  -1    2.90    1.25   0
  -4  -7  -1    3.37    1.22   0
  -4   7   1    3.57    0.92   0
   4  -7   1    3.44    1.26   0
  -5   7  -1    1.26    0.92   0
  -5  -7   1    3.57    1.35   0
   5   7   1    1.61    1.22   0
   5  -7  -1    2.01    1.32   0
   5   7  -1    1.61    1.34   0
   5  -7   1    1.82    1.31   0
  -5   7   1    1.49    1.28   0
  -5  -7  -1    1.46    1.02   0
   6   7   1    2.13    1.40   0
   6  -7  -1    2.69    1.01   0
  -6   7  -1    2.30    0.99   0
   6   7  -1    1.47    0.99   0
   6  -7   1    1.99    1.01   0
  -6   7   1    2.06    0.93   0
   7  -7  -1    0.85    1.47   0
   7   7   1    1.02    1.03   0
  -7   7  -1   -0.02    1.47   0
  -7   7   1    0.35    1.45   0
   7   7  -1    0.11    1.51   0
   7  -7   1   -0.55    1.45   0
   8  -7  -1    0.63    1.08   0
  -8   7  -1   -0.69    1.15   0
   8   7   1    1.44    1.62   0
   8  -7   1   -1.40    1.60   0
   8   7  -1    0.44    1.67   0
  -8   7   1    2.60    1.63   0
   0  -8  -1    3.06    0.92   0
   0   8  -1    3.63    1.25   0
   0   8   1    2.02    0.90   0
   0  -8   1    2.34    0.93   0
   1   8   1    1.56    1.23   0
  -1   8  -1    2.59    1.28   0
   1  -8  -1    2.50    1.30   0
  -1  -8   1    1.35    0.92   0
   1  -8   1    1.91    1.26   0
   1   8  -1    1.97    0.91   0
  -1   8   1    1.90    0.89   0
  -1  -8  -1    1.59    0.87   0
  -2  -8   1   13.21    1.33   0
   2   8   1   10.86    1.32   0
   2  -8  -1   11.55    0.99   0
  -2   8  -1   11.42    1.31   0
   2  -8   1   10.41    0.98   0
  -2  -8  -1   12.56    1.37   0
   2   8  -1   11.80    1.04   0
  -2   8   1   11.46    1.30   0
  -3   8  -1    1.37    0.90   0
   3   8   1    1.26    0.88   0
   3  -8  -1    0.83    0.86   0
  -3  -8   1    1.75    1.29   0
  -3  -8  -1    2.04    0.96   0
  -3   8   1    1.40    0.88   0
   3   8  -1    1.79    0.91   0
   3  -8   1    1.80    1.25   0
   4   8   1    0.45    0.95   0
  -4  -8   1    0.31    1.38   0
   4  -8  -1   -1.07    0.91   0
  -4   8  -1    1.53    1.30   0
  -4   8   1    0.81    0.97   0
   4  -8   1    0.55    1.33   0
   4   8  -1    0.63    0.96   0
  -4  -8  -1    1.27    0.98   0
  -5   8  -1    1.53    1.38   0
   5   8   1   -0.77    1.33   0
   5  -8  -1   -0.53    0.98   0
  -5  -8   1    1.77    1.45   0
  -5  -8  -1    1.00    1.44   0
   5   8  -1   -0.01    1.35   0
   5  -8   1   -1.02    1.40   0
  -5   8   1   -0.19    0.99   0
   6  -8  -1    5.94    1.46   0
  -6   8  -1    3.26    1.07   0
  -6  -8   1    4.39    1.09   0
   6   8   1    4.73    1.50   0
  -6   8   1    6.21    1.43   0
   6   8  -1    4.89    1.54   0
   6  -8   1    4.65    1.05   0
  -7   8  -1    0.34    1.56   0
   7  -8  -1    0.92    1.55   0
   7   8   1   -0.38    1.10   0
   7  -8   1    1.65    1.05   0
   7   8  -1    0.65    1.64   0
  -7   8   1    1.99    1.58   0
   0   9   1    0.15    0.95   0
   0   9  -1    1.08    0.91   0
   0  -9  -1   -1.32    1.36   0
   0  -9   1    1.57    0.96   0
   1   9   1    6.43    0.93   0
   1  -9  -1    8.77    0.99   0
  -1  -9   1    7.76    1.01   0
  -1   9  -1    5.95    1.01   0
  -1  -9  -1    9.16    1.37   0
   1   9  -1    6.49    0.99   0
   1  -9   1    6.04    1.02   0
  -1   9   1    7.77    1.31   0
   2   9   1    6.34    1.04   0
  -2  -9   1    8.65    1.06   0
   2  -9  -1    7.32    0.98   0
  -2   9  -1    7.29    0.99   0
   2  -9   1    6.68    1.34   0
  -2  -9  -1    7.31    1.42   0
  -2   9   1    8.49    0.99   0
   2   9  -1   10.22    1.45   0
   3   9   1    0.46    0.96   0
   3  -9  -1    0.97    1.37   0
  -3  -9   1    2.19    0.93   0
  -3   9  -1    2.39    0.95   0
  -3   9   1    1.31    1.33   0
  -3  -9  -1    2.62    1.00   0
   3  -9   1    2.81    0.93   0
   3   9  -1    2.87    1.34   0
   4   9   1    0.97    1.43   0
   4  -9  -1    1.05    1.39   0
  -4  -9   1    1.84    0.98   0
  -4   9  -1    0.56    0.96   0
   4  -9   1    1.37    0.94   0
  -4   9   1    1.48    0.94   0
   4   9  -1    1.05    0.96   0
  -4  -9  -1    1.01    1.43   0
   5   9   1    1.37    1.48   0
  -5   9  -1   -0.87    1.52   0
   5  -9  -1   -0.10    1.05   0
  -5  -9   1   -0.57    1.08   0
  -5  -9  -1    0.80    1.02   0
   5   9  -1    0.11    1.50   0
  -5   9   1    2.52    1.47   0
   5  -9   1    1.82    1.03   0
   6   9   1    4.08    1.59   0
  -6   9  -1    3.32    1.15   0
  -6  -9   1    1.86    1.15   0
   6  -9  -1    1.18    1.11   0
  -6   9   1    3.16    1.11   0
   6   9  -1    2.17    1.14   0
  -6  -9  -1    1.18    1.59   0
   6  -9   1    3.51    1.57   0
   0 -10   1    1.01    1.38   0
   0  10  -1    1.08    0.95   0
   0 -10  -1   -0.30    1.05   0
   0  10   1   -0.25    1.45   0
   1  10   1    2.89    1.07   0
  -1 -10   1    2.55    1.40   0
   1 -10  -1    2.53    0.98   0
  -1  10  -1    2.94    1.00   0
   1 -10   1    1.61    1.00   0
  -1  10   1    4.55    1.41   0
   1  10  -1    2.45    1.41   0
  -1 -10  -1    5.15    1.42   0
  -2  10  -1    7.22    1.45   0
   2 -10  -1    6.24    1.09   0
  -2 -10   1    6.63    1.06   0
   2  10   1    5.35    1.49   0
   2 -10   1    6.29    1.39   0
  -2  10   1    4.48    1.04   0
   2  10  -1    4.95    1.46   0
  -2 -10  -1    8.84    1.48   0
  -3 -10   1    0.88    1.04   0
  -3  10  -1    0.99    1.03   0
   3 -10  -1   -0.65    1.37   0
   3  10   1    1.45    1.03   0
  -3  10   1    0.48    1.03   0
   3 -10   1    1.02    1.00   0
  -3 -10  -1    1.19    1.05   0
   3  10  -1    0.23    1.10   0
  -4  10  -1    1.14    1.03   0
  -4 -10   1    0.48    1.51   0
   4 -10  -1    2.63    1.48   0
   4  10   1    1.29    1.59   0
  -4 -10  -1    0.21    1.08   0
   4  10  -1    1.22    1.03   0
   4 -10   1   -0.16    1.39   0
  -4  10   1    1.90    1.05   0
  -5  10  -1   -0.56    1.14   0
   5 -10  -1    0.74    1.64   0
  -5 -10   1    1.25    1.61   0
   5  10   1    0.81    1.17   0
   5  10  -1    1.92    1.70   0
   5 -10   1    0.65    1.60   0
  -5 -10  -1    0.96    1.59   0
  -5  10   1    1.29    1.15   0
   0  11   1    0.28    1.08   0
   0  11  -1    0.52    1.48   0
   0 -11   1    1.33    1.53   0
   0 -11  -1   -1.26    1.09   0
   1  11   1   -0.28    1.08   0
  -1 -11   1    0.54    1.55   0
  -1  11  -1    0.73    1.10   0
   1 -11  -1    1.32    1.49   0
  -1 -11  -1   -0.76    1.50   0
   1 -11   1   -2.52    1.55   0
   1  11  -1   -0.93    1.55   0
  -1  11   1   -0.28    1.08   0
   2  11   1   -0.27    1.10   0
   2 -11  -1    0.06    1.54   0
  -2 -11   1    1.75    1.49   0
  -2  11  -1    0.22    1.07   0
   2 -11   1    1.61    1.10   0
  -2  11   1    1.64    1.11   0
  -2 -11  -1    1.32    1.54   0
   2  11  -1   -0.47    1.56   0
   3 -11  -1    1.88    1.58   0
  -3  11  -1    0.38    1.56   0
  -3 -11   1    3.14    1.62   0
   3  11   1    3.69    1.65   0
  -3 -11  -1    1.90    1.12   0
  -3  11   1    2.46    1.59   0
   3 -11   1    0.46    1.58   0
   3  11  -1    1.40    1.65   0
   4 -11  -1   -0.11    1.60   0
   4 -11   1    0.79    1.15   0
   4  11  -1    1.46    1.68   0
   1   0  -2   39.90    3.25   0
  -1   0   2   43.99    3.39   0
   2   0  -2   37.00    2.27   0
  -2   0   2   35.97    2.29   0
   3   0   2    4.79    0.85   0
   3   0  -2    3.97    1.23   0
   4   0   2   15.44    0.97   0
   4   0  -2   15.21    1.42   0
   5   0   2   10.10    1.16   0
   5   0  -2   10.15    1.28   0
   6   0   2    6.93    1.22   0
   6   0  -2    6.35    1.19   0
   7   0  -2    1.30    1.31   0
   7   0   2    1.74    1.24   0
   8   0  -2   52.63    1.87   0
   8   0   2   51.31    1.78   0
   9   0  -2    0.33    1.43   0
   9   0   2    0.60    1.47   0
  10   0   2    1.31    1.57   0
  10   0   2    0.74    1.12   0
  10   0  -2    0.13    1.58   0
  10   0  -2    0.25    1.63   0
   0   1  -2    0.33    1.26   0
   0   1   2    0.44    1.18   0
   0  -1   2    0.64    1.77   0
   0  -1  -2    0.62    1.23   0
   1   1   2  675.65    5.85   0
   1  -1  -2  616.88    5.83   0
  -1   1  -2  626.25    5.29   0
  -1  -1   2  649.79    8.74   0
  -1  -1  -2  662.30    5.85   0
   1   1  -2  671.37    8.81   0
   1  -1   2  599.66    5.24   0
  -1   1   2  633.56    5.83   0
  -2   1  -2  136.96    2.42   0
   2  -1  -2  138.78    2.70   0
   2   1   2  160.19    2.74   0
  -2   1   2  136.95    2.69   0
   2  -1   2  129.73    2.38   0
   2   1  -2  158.22    4.17   0
   3  -1  -2   14.29    1.32   0
  -3   1   2   14.58    1.34   0
   3  -1   2   14.10    0.96   0
   3   1  -2   14.34    1.49   0
   4  -1  -2  121.58    2.10   0
   4   1  -2  116.89    2.61   0
   4  -1   2  117.20    1.98   0
  -4   1   2  120.42    2.13   0
   5  -1  -2   15.43    1.32   0
   5  -1   2   15.42    1.24   0
   5   1  -2   15.38    1.39   0
   6  -1  -2   10.88    1.00   0
   6   1   2   10.38    0.95   0
   6   1  -2    9.81    1.34   0
   6  -1   2   10.34    1.24   0
   7  -1  -2   40.73    1.62   0
   7   1   2   35.55    1.64   0
   7   1  -2   36.23    1.70   0
   7   1  -2   37.54    1.67   0
   7  -1   2   37.14    1.54   0
   8   1   2   12.35    1.49   0
   8   1   2   16.05    1.51   0
   8  -1  -2   13.41    1.49   0
   8  -1   2   13.47    1.45   0
   8   1  -2   13.40    1.49   0
   8   1  -2   14.11    1.51   0
   9   1   2   -0.08    1.40   0
   9   1   2   -0.60    1.02   0
   9  -1  -2    0.97    1.45   0
   9   1  -2    0.64    1.49   0
   9  -1   2    0.48    1.00   0
   9   1  -2    0.21    1.48   0
  10   1   2   -0.19    1.59   0
  10  -1  -2    0.41    1.55   0
  10   1   2    0.07    1.61   0
  10   1  -2   -0.22    1.61   0
  10  -1   2   -0.06    1.13   0
  10   1  -2   -0.62    2.02   0
   0  -2   2  166.93    2.86   0
   0  -2  -2  170.67    2.59   0
   0   2   2  176.05    2.86   0
   0   2  -2  167.97    2.72   0
  -1  -2   2  204.96    3.43   0
   1  -2  -2  200.34    2.82   0
   1   2   2  215.45    2.80   0
  -1   2  -2  193.97    2.56   0
   1   2  -2  210.85    3.43   0
   1  -2   2  198.33    2.59   0
  -1  -2  -2  208.72    2.79   0
  -1   2   2  199.56    2.63   0
   2  -2  -2   35.07    1.30   0
   2   2   2   38.89    1.40   0
  -2  -2   2   37.32    1.88   0
  -2   2  -2   33.01    1.23   0
   2  -2   2   35.48    1.27   0
   2   2  -2   35.84    1.91   0
  -2  -2  -2   37.85    1.65   0
  -2   2   2   37.53    1.53   0
   3  -2  -2  231.39    2.63   0
   3   2   2  249.73    2.83   0
  -3   2  -2  234.89    2.55   0
   3   2  -2  242.55    3.59   0
  -3   2   2  233.40    2.63   0
   3  -2   2  215.82    2.32   0
   4  -2  -2   36.96    1.39   0
  -4   2  -2   35.45    1.47   0
   4   2   2   38.36    1.50   0
  -4   2   2   35.61    1.41   0
   4  -2   2   35.23    1.47   0
   4   2  -2   38.65    1.77   0
   5  -2  -2    5.10    1.16   0
   5   2   2    6.31    1.23   0
  -5   2   2    4.27    0.87   0
   5   2  -2    4.72    1.51   0
   5  -2   2    5.41    1.16   0
   6   2   2    3.07    1.24   0
   6  -2  -2    3.50    1.21   0
   6   2  -2    3.42    1.21   0
   6  -2   2    2.96    1.18   0
   6   2  -2    2.80    1.21   0
   7   2   2   14.75    1.42   0
   7   2   2   15.11    1.43   0
   7  -2  -2   10.37    1.00   0
   7   2  -2   12.08    1.46   0
   7  -2   2   12.97    0.96   0
   7   2  -2   15.20    1.44   0
   8   2   2   24.12    1.58   0
   8   2   2   22.16    1.25   0
   8  -2  -2   23.08    1.61   0
   8  -2   2   22.54    1.19   0
   8   2  -2   23.02    1.65   0
   8   2  -2   22.06    1.96   0
   9   2   2    0.90    1.48   0
   9   2   2    1.67    1.47   0
   9  -2  -2    0.22    1.46   0
   9   2  -2    1.53    1.78   0
   9  -2   2    0.93    1.00   0
   9   2  -2    0.43    1.43   0
  10   2   2   -0.21    1.67   0
  10   2   2    1.12    1.66   0
  10  -2  -2   -0.02    1.63   0
  10  -2   2   -0.24    1.19   0
  10   2  -2    0.89    2.02   0
  10   2  -2    0.81    1.98   0
   0  -3  -2    4.05    0.97   0
   0   3   2    4.07    0.95   0
   0  -3   2    3.32    1.28   0
   0   3  -2    3.78    1.26   0
  -1   3  -2  486.47    3.52   0
   1   3   2  492.88    3.70   0
   1  -3  -2  513.51    3.63   0
  -1  -3   2  490.76    3.95   0
  -1   3   2  490.97    3.47   0
   1   3  -2  514.53    4.05   0
  -1  -3  -2  487.33    3.68   0
   1  -3   2  501.21    3.48   0
  -2  -3   2    9.82    1.01   0
   2   3   2    9.88    1.32   0
   2  -3  -2   10.50    1.27   0
  -2   3  -2   10.03    0.94   0
   2  -3   2    9.27    1.25   0
  -2   3   2    9.87    1.30   0
  -2  -3  -2   10.65    1.00   0
   2   3  -2    9.51    0.99   0
  -3   3  -2   63.50    1.57   0
   3  -3  -2   67.53    1.68   0
   3   3   2   63.07    1.50   0
  -3  -3   2   64.83    1.96   0
  -3  -3  -2   63.55    1.41   0
   3   3  -2   62.50    1.90   0
   3  -3   2   62.02    1.35   0
  -3   3   2   64.31    1.41   0
   4  -3  -2  356.70    2.83   0
  -4   3  -2  336.76    2.69   0
   4   3   2  334.91    2.95   0
   4  -3   2  335.98    2.54   0
   4   3  -2  358.56    3.71   0
  -4   3   2  335.01    2.74   0
   5   3   2   27.32    1.49   0
  -5   3  -2   24.36    1.06   0
   5  -3  -2   24.58    1.05   0
   5  -3   2   24.40    1.01   0
  -5   3   2   25.18    1.32   0
   5   3  -2   26.60    1.53   0
   6   3   2    9.64    1.33   0
   6  -3  -2    7.08    0.93   0
   6   3  -2    9.47    1.33   0
   6  -3   2    7.98    0.88   0
  -6   3   2    8.11    1.25   0
   7   3   2   13.86    1.49   0
   7  -3  -2   12.64    1.36   0
   7   3  -2   12.35    1.54   0
   7   3  -2   13.30    1.40   0
   7  -3   2   11.15    0.98   0
   8   3   2    3.88    1.42   0
   8   3   2    3.92    1.42   0
   8  -3  -2    3.73    1.00   0
   8   3  -2    4.15    1.41   0
   8   3  -2    3.20    1.37   0
   8  -3   2    2.89    1.00   0
   9   3   2    2.58    1.55   0
   9   3   2    2.31    1.55   0
   9  -3  -2    1.98    1.10   0
   9   3  -2    2.59    1.84   0
   9   3  -2    2.18    1.84   0
   9  -3   2    2.52    1.49   0
  10   3   2    0.31    1.71   0
  10  -3  -2    1.01    1.66   0
  10   3   2    0.60    1.65   0
  10   3  -2    0.37    2.74   0
  10   3  -2    0.52    2.74   0
  10  -3   2   -0.11    1.66   0
   0   4  -2   74.84    1.52   0
   0   4   2   76.98    1.68   0
   0  -4   2   70.64    1.69   0
   0  -4  -2   77.33    1.49   0
  -1  -4   2   18.03    1.35   0
   1   4   2   20.51    1.39   0
   1  -4  -2   17.67    1.28   0
  -1   4  -2   17.32    0.96   0
   1  -4   2   17.17    0.95   0
  -1   4   2   17.68    1.24   0
   1   4  -2   17.73    1.32   0
  -1  -4  -2   18.26    1.05   0
   2   4   2    0.86    0.84   0
  -2  -4   2    0.30    0.85   0
   2  -4  -2    1.08    0.77   0
  -2   4  -2    1.13    0.75   0
  -2  -4  -2    0.55    0.85   0
  -2   4   2    0.48    0.82   0
   2  -4   2    0.60    1.07   0
   2   4  -2    1.34    1.12   0
  -3  -4   2  123.91    2.14   0
   3  -4  -2  115.19    1.62   0
   3   4   2  124.05    1.78   0
  -3   4  -2  115.78    1.59   0
  -3  -4  -2  124.54    1.76   0
   3   4  -2  120.27    1.92   0
   3  -4   2  122.92    1.82   0
  -3   4   2  119.16    1.82   0
   4   4   2   40.78    1.53   0
  -4   4  -2   37.98    1.40   0
  -4  -4   2   39.93    1.58   0
   4  -4  -2   39.19    1.16   0
  -4   4   2   38.86    1.13   0
   4  -4   2   38.38    1.40   0
   4   4  -2   39.69    1.63   0
  -4  -4  -2   41.16    1.50   0
   5  -4  -2   26.69    1.34   0
   5   4   2   24.53    1.46   0
  -5   4  -2   25.59    1.04   0
   5  -4   2   25.93    1.05   0
   5   4  -2   28.61    1.51   0
  -5   4   2   27.23    1.35   0
   6   4   2    2.88    1.34   0
  -6   4  -2    1.99    0.86   0
   6  -4  -2    3.04    1.22   0
   6  -4   2    2.65    1.24   0
   6   4  -2    2.21    1.31   0
  -6   4   2    3.41    1.24   0
   7  -4  -2    3.38    0.97   0
   7   4   2    4.63    1.40   0
  -7   4   2    5.74    1.32   0
   7   4  -2    4.82    1.43   0
   7  -4   2    5.17    0.92   0
   8  -4  -2    0.50    1.39   0
   8   4   2    2.17    1.43   0
   8   4  -2    1.37    1.74   0
   8   4  -2    1.83    1.72   0
   8  -4   2    0.93    0.99   0
   9  -4  -2    1.67    1.09   0
   9   4   2    1.11    1.53   0
   9   4   2    2.14    1.58   0
   9  -4   2    1.48    1.55   0
   9   4  -2    0.89    2.21   0
   9   4  -2    1.01    1.95   0
   0  -5   2    7.90    1.20   0
   0   5   2    5.36    1.15   0
   0   5  -2    6.40    1.17   0
   0  -5  -2    5.49    1.18   0
  -1  -5   2  233.40    2.43   0
   1   5   2  227.22    2.12   0
   1  -5  -2  215.62    2.15   0
  -1   5  -2  227.35    2.23   0
  -1  -5  -2  223.05    2.12   0
   1  -5   2  225.17    2.07   0
   1   5  -2  219.13    2.36   0
  -1   5   2  223.76    2.18   0
   2   5   2    7.81    1.22   0
  -2  -5   2    8.35    0.93   0
  -2   5  -2    8.74    1.16   0
   2  -5  -2    9.39    1.19   0
  -2  -5  -2    8.02    0.91   0
   2   5  -2    9.64    1.18   0
  -2   5   2    8.88    1.19   0
   2  -5   2    9.40    1.16   0
  -3   5  -2   23.13    1.31   0
   3  -5  -2   22.72    1.33   0
   3   5   2   26.78    1.38   0
  -3  -5   2   23.36    1.09   0
  -3  -5  -2   21.93    1.02   0
   3  -5   2   21.60    1.00   0
  -3   5   2   22.19    1.00   0
   3   5  -2   25.47    1.36   0
  -4  -5   2    9.94    1.26   0
   4  -5  -2    7.41    0.93   0
  -4   5  -2    9.87    1.24   0
   4   5   2    9.23    1.24   0
  -4  -5  -2    8.49    1.27   0
   4   5  -2    7.11    0.95   0
  -4   5   2    8.55    0.91   0
   4  -5   2    9.08    1.22   0
   5  -5  -2    4.33    1.23   0
   5   5   2    2.88    0.96   0
  -5   5  -2    3.69    0.88   0
   5   5  -2    2.91    1.29   0
   5  -5   2    3.08    1.22   0
  -5   5   2    3.32    0.86   0
   6   5   2    4.02    1.29   0
   6  -5  -2    5.65    1.28   0
  -6   5  -2    4.18    0.91   0
  -6   5   2    4.37    0.94   0
   6   5  -2    4.87    1.28   0
   6  -5   2    4.88    1.28   0
   7  -5  -2    1.56    1.31   0
   7   5   2    1.77    1.39   0
  -7   5  -2    1.21    0.93   0
   7  -5   2    1.61    1.29   0
  -7   5   2    2.00    1.33   0
   7   5  -2    1.52    1.34   0
   8  -5  -2    1.12    1.03   0
   8   5   2    0.72    1.47   0
   8   5  -2    0.69    1.44   0
   8  -5   2    0.30    1.02   0
  -8   5   2    0.78    1.48   0
   9   5   2    1.28    1.66   0
   9   5   2    1.20    2.02   0
   9  -5  -2    1.54    1.11   0
   9   5  -2    1.61    2.33   0
   9   5  -2    0.91    2.03   0
   9  -5   2    1.07    1.10   0
   0  -6   2    1.57    0.83   0
   0   6   2    1.77    0.84   0
   0  -6  -2    2.59    0.88   0
   0   6  -2    1.82    1.16   0
   1   6   2   35.90    1.44   0
   1  -6  -2   34.23    1.10   0
  -1  -6   2   35.11    1.45   0
  -1   6  -2   35.23    1.37   0
   1   6  -2   36.49    1.13   0
   1  -6   2   36.85    1.40   0
  -1  -6  -2   38.86    1.14   0
  -1   6   2   38.36    1.37   0
  -2  -6   2   24.65    1.33   0
   2   6   2   22.92    1.03   0
  -2   6  -2   21.04    0.96   0
   2  -6  -2   26.27    1.29   0
   2  -6   2   23.79    0.98   0
   2   6  -2   24.06    1.29   0
  -2  -6  -2   23.44    1.00   0
  -2   6   2   25.19    1.24   0
   3   6   2    2.15    0.83   0
   3  -6  -2    2.58    0.88   0
  -3   6  -2    3.62    0.83   0
  -3  -6   2    2.56    0.85   0
   3   6  -2    1.91    0.86   0
  -3   6   2    1.95    0.83   0
   3  -6   2    3.31    0.83   0
  -3  -6  -2    1.35    1.23   0
   4  -6  -2    0.08    1.20   0
  -4  -6   2    0.89    1.16   0
  -4   6  -2   -0.33    1.17   0
   4   6   2   -0.03    0.87   0
  -4   6   2    1.00    0.83   0
  -4  -6  -2   -0.20    0.86   0
   4  -6   2    0.42    0.81   0
   4   6  -2    0.10    1.15   0
  -5  -6   2    2.25    1.31   0
  -5   6  -2    1.34    0.94   0
   5   6   2    2.00    0.86   0
   5  -6  -2    2.01    1.26   0
   5  -6   2    2.69    1.34   0
  -5   6   2    1.71    1.30   0
   5   6  -2    1.71    1.35   0
  -5  -6  -2    1.71    1.32   0
  -6   6  -2    1.41    1.32   0
   6   6   2    1.55    0.94   0
   6  -6  -2    1.77    0.89   0
   6   6  -2    1.70    1.39   0
   6  -6   2    1.83    0.98   0
  -6   6   2    0.53    1.41   0
  -7   6  -2    1.68    0.99   0
   7  -6  -2    1.21    1.00   0
   7   6   2    2.08    1.08   0
   7   6  -2    1.32    1.45   0
  -7   6   2    1.75    1.02   0
   7  -6   2    2.54    0.99   0
   8   6   2   -0.18    1.53   0
  -8   6  -2    1.41    1.49   0
   8  -6  -2    0.82    1.07   0
   8   6  -2    0.07    1.86   0
   8  -6   2    0.65    1.04   0
  -8   6   2    0.59    1.58   0
   9   6   2    0.08    1.70   0
   9  -6  -2   -0.25    1.68   0
   9   6  -2    0.90    2.18   0
   9   6  -2    0.71    2.09   0
   9  -6   2    0.44    1.19   0
   0  -7  -2    0.56    1.20   0
   0  -7   2    0.59    1.20   0
   0   7  -2    0.10    0.81   0
   0   7   2    1.18    0.83   0
  -1  -7   2    1.86    1.26   0
   1  -7  -2    1.94    0.84   0
  -1   7  -2    0.92    1.17   0
   1   7   2   -0.13    1.16   0
   1  -7   2    0.76    0.86   0
   1   7  -2    1.82    0.82   0
  -1   7   2    1.54    0.79   0
  -1  -7  -2    0.93    1.23   0
  -2  -7   2   30.32    1.48   0
   2  -7  -2   30.37    1.06   0
  -2   7  -2   29.19    1.03   0
   2   7   2   28.71    1.11   0
  -2  -7  -2   29.68    1.12   0
   2  -7   2   31.57    1.35   0
  -2   7   2   31.22    1.05   0
   2   7  -2   25.79    1.09   0
  -3  -7   2    5.20    1.30   0
  -3   7  -2    5.35    1.23   0
   3  -7  -2    5.62    0.94   0
   3   7   2    6.04    1.29   0
  -3   7   2    6.91    1.28   0
   3  -7   2    7.31    1.27   0
  -3  -7  -2    6.01    0.95   0
   3   7  -2    5.09    0.90   0
   4  -7  -2    4.81    0.94   0
  -4  -7   2    6.10    1.01   0
   4   7   2    5.59    1.35   0
  -4   7  -2    5.68    1.24   0
  -4  -7  -2    4.68    0.99   0
   4   7  -2    5.69    0.98   0
   4  -7   2    7.14    1.29   0
  -4   7   2    6.00    0.93   0
  -5  -7   2    0.93    1.40   0
   5   7   2    1.75    1.33   0
  -5   7  -2    2.22    1.37   0
   5  -7  -2    3.40    1.35   0
  -5   7   2    1.74    1.31   0
   5   7  -2    0.74    1.38   0
   5  -7   2    3.44    1.36   0
  -5  -7  -2    1.72    0.96   0
   6   7   2   16.73    1.18   0
   6  -7  -2   17.38    1.12   0
  -6   7  -2   15.81    1.10   0
  -6   7   2   20.83    1.50   0
   6   7  -2   20.17    1.59   0
   6  -7   2   20.44    1.45   0
  -7   7  -2    1.64    1.02   0
   7  -7  -2    2.50    1.45   0
   7   7   2    1.15    1.03   0
  -7   7   2    2.09    1.50   0
   7  -7   2    0.46    0.99   0
   7   7  -2    1.43    1.50   0
   8   7   2   -0.75    1.62   0
  -8   7  -2   -1.30    1.53   0
   8  -7  -2    1.85    1.04   0
   8  -7   2   -0.00    1.54   0
  -8   7   2    3.18    1.66   0
   8   7  -2    1.28    1.94   0
   0   8   2    1.00    0.92   0
   0   8  -2    0.14    0.91   0
   0  -8   2    0.95    1.31   0
   0  -8  -2    1.22    0.86   0
  -1   8  -2   18.11    1.28   0
  -1  -8   2   17.96    0.98   0
   1   8   2   18.82    1.38   0
   1  -8  -2   20.23    1.36   0
  -1  -8  -2   14.54    0.99   0
  -1   8   2   17.53    0.97   0
   1   8  -2   18.73    1.28   0
   1  -8   2   15.33    1.07   0
   2   8   2   19.71    1.08   0
   2  -8  -2   19.69    1.03   0
  -2  -8   2   20.49    1.10   0
  -2   8  -2   18.65    1.34   0
   2  -8   2   18.46    1.01   0
   2   8  -2   16.48    1.07   0
  -2  -8  -2   20.83    1.03   0
  -2   8   2   19.10    1.34   0
   3   8   2   -0.13    1.33   0
  -3  -8   2    2.19    1.31   0
  -3   8  -2    0.64    0.84   0
   3  -8  -2    0.93    0.92   0
  -3  -8  -2    2.37    1.33   0
   3  -8   2   -0.78    1.23   0
   3   8  -2    1.40    1.24   0
  -3   8   2    1.83    1.29   0
   4  -8  -2   -1.27    0.90   0
  -4   8  -2    1.57    1.30   0
  -4  -8   2    0.91    0.98   0
   4   8   2    0.14    1.29   0
   4   8  -2   -0.46    0.97   0
  -4   8   2   -0.33    1.32   0
   4  -8   2    1.58    0.94   0
  -4  -8  -2   -0.39    1.27   0
   5  -8  -2   10.53    1.05   0
  -5  -8   2   12.34    1.07   0
  -5   8  -2   10.77    1.06   0
   5   8   2   10.50    1.46   0
   5   8  -2    9.05    1.52   0
  -5   8   2   10.60    1.44   0
   5  -8   2   12.71    1.46   0
  -5  -8  -2   13.38    1.50   0
  -6   8  -2    0.67    1.07   0
  -6  -8   2    3.57    1.52   0
   6  -8  -2    1.66    1.41   0
   6   8   2    2.31    1.10   0
  -6   8   2    2.86    1.05   0
   6   8  -2    1.78    1.54   0
   6  -8   2    2.16    1.00   0
  -7   8  -2    1.23    1.57   0
   7   8   2    1.41    1.60   0
   7  -8  -2    2.44    1.57   0
  -7   8   2   -0.49    1.58   0
   7  -8   2    3.24    1.58   0
   7   8  -2    0.52    1.61   0
   0  -9   2    0.92    0.90   0
   0   9   2    0.75    0.95   0
   0   9  -2    1.23    0.88   0
   0  -9  -2    0.80    0.92   0
   1  -9  -2   12.58    1.01   0
  -1  -9   2   13.62    1.42   0
  -1   9  -2   10.61    1.03   0
   1   9   2    9.85    1.03   0
  -1  -9  -2   12.43    1.07   0
   1   9  -2    9.25    1.04   0
   1  -9   2   10.27    1.03   0
  -1   9   2   11.56    1.37   0
   2  -9  -2    8.09    1.36   0
   2   9   2    8.99    0.95   0
  -2  -9   2    8.19    1.44   0
  -2   9  -2    7.00    1.38   0
  -2   9   2    8.37    1.34   0
   2  -9   2    6.76    0.98   0
   2   9  -2    9.26    1.44   0
  -2  -9  -2    9.69    0.96   0
   3  -9  -2    0.97    0.96   0
   3   9   2    0.26    0.97   0
  -3  -9   2   -0.10    1.36   0
  -3   9  -2    1.30    1.34   0
  -3   9   2   -0.60    0.93   0
   3   9  -2   -0.06    0.93   0
   3  -9   2   -0.19    0.93   0
  -3  -9  -2    1.98    1.38   0
   4  -9  -2   -0.47    0.98   0
   4   9   2    0.71    1.46   0
  -4   9  -2    0.28    1.39   0
  -4  -9   2   -0.44    1.42   0
  -4   9   2    0.45    1.00   0
   4  -9   2    0.79    1.38   0
  -4  -9  -2   -0.66    1.05   0
   4   9  -2    0.33    1.39   0
  -5  -9   2    1.21    1.08   0
   5   9   2    1.75    1.47   0
   5  -9  -2    0.92    1.03   0
  -5   9  -2    2.30    1.03   0
   5  -9   2    2.13    1.49   0
  -5   9   2    1.12    1.05   0
  -5  -9  -2    0.60    1.05   0
   5   9  -2    0.85    1.52   0
  -6  -9   2    3.66    1.62   0
   6  -9  -2    4.86    1.61   0
   6   9   2    3.49    1.62   0
  -6   9  -2    2.19    1.63   0
   6  -9   2    2.67    1.13   0
   6   9  -2    3.41    1.67   0
  -6  -9  -2    3.73    1.15   0
  -6   9   2    4.00    1.10   0
   0 -10   2    0.19    1.01   0
   0  10   2   -0.01    1.01   0
   0  10  -2   -0.36    1.00   0
   0 -10  -2    2.34    1.39   0
   1  10   2    0.16    0.98   0
   1 -10  -2   -0.84    1.42   0
  -1 -10   2    2.39    0.99   0
  -1  10  -2    2.79    1.04   0
  -1  10   2    1.13    1.01   0
  -1 -10  -2    2.46    0.98   0
   1  10  -2    2.25    1.43   0
   1 -10   2    2.02    0.99   0
   2 -10  -2    1.17    1.44   0
  -2 -10   2    0.19    1.47   0
  -2  10  -2    1.66    1.03   0
   2  10   2    0.02    1.46   0
   2 -10   2    1.28    1.00   0
  -2 -10  -2    1.50    1.02   0
   2  10  -2    0.35    1.44   0
  -2  10   2    0.52    1.39   0
  -3 -10   2    2.07    1.03   0
  -3  10  -2    1.38    1.46   0
   3 -10  -2    2.13    1.00   0
   3  10   2    1.55    1.10   0
   3 -10   2    1.65    1.01   0
  -3  10   2    1.58    1.46   0
  -3 -10  -2    1.61    1.06   0
   3  10  -2    1.41    1.04   0
   4  10   2   -0.06    1.56   0
  -4 -10   2    0.76    1.52   0
  -4  10  -2    0.64    1.06   0
   4 -10  -2    0.36    1.03   0
   4 -10   2    0.15    1.04   0
  -4  10   2   -0.61    1.48   0
  -4 -10  -2    1.38    1.09   0
   4  10  -2    2.02    1.54   0
   5  10   2   -0.34    1.13   0
  -5 -10   2    0.54    1.60   0
   5 -10  -2    0.36    1.11   0
  -5  10  -2    0.71    1.17   0
   5 -10   2    0.67    1.14   0
  -5 -10  -2    1.03    1.57   0
   5  10  -2   -0.15    1.10   0
  -5  10   2   -0.57    1.15   0
   0 -11  -2    0.15    1.57   0
   0  11   2   -0.82    1.54   0
   0  11  -2   -0.10    1.54   0
   0 -11   2   -1.20    1.06   0
   1  11   2    0.42    1.11   0
  -1  11  -2    0.26    1.07   0
  -1 -11   2    0.69    1.54   0
   1 -11  -2   -0.04    1.07   0
  -1  11   2    1.23    1.52   0
  -1 -11  -2    1.19    1.10   0
   1  11  -2   -0.46    1.11   0
   1 -11   2    2.78    1.56   0
   2  11   2    0.32    1.13   0
   2 -11  -2    1.66    1.05   0
  -2 -11   2    1.22    1.59   0
  -2  11  -2    1.33    1.09   0
  -2  11   2    1.24    1.58   0
   2  11  -2    3.31    1.60   0
  -2 -11  -2    1.47    1.59   0
   2 -11   2    1.85    1.56   0
  -3 -11   2   -0.18    1.64   0
  -3  11  -2    1.14    1.12   0
   3 -11  -2    0.98    1.13   0
   3  11   2    1.58    1.59   0
   3  11  -2   -2.17    1.60   0
   3 -11   2    2.56    1.13   0
  -3  11   2   -0.19    1.11   0
  -3 -11  -2    0.85    1.19   0
  -1   0   3    0.57    1.74   0
   1   0  -3    0.89    1.74   0
   2   0  -3  331.84    5.74   0
  -2   0   3  328.38    5.85   0
   3   0  -3   68.87    2.31   0
   4   0   3   82.12    1.76   0
   4   0  -3   87.01    2.22   0
   5   0   3    4.15    1.15   0
   5   0  -3    3.75    1.19   0
   6   0   3    2.68    1.18   0
   6   0  -3    2.33    1.16   0
   7   0   3   23.10    1.08   0
   7   0  -3   24.27    1.55   0
   8   0   3   47.46    1.72   0
   8   0  -3   48.06    1.87   0
   9   0  -3    0.62    1.39   0
   9   0   3   -0.01    1.04   0
  10   0  -3    1.13    1.55   0
  10   0  -3    0.33    1.96   0
  10   0   3    0.99    1.11   0
   0  -1  -3   48.79    1.91   0
   0  -1   3   47.71    2.11   0
   0   1  -3   45.83    2.39   0
   0   1   3   47.85    2.26   0
  -1  -1   3  437.10    7.32   0
  -1   1  -3  427.21    4.31   0
   1  -1  -3  440.52    4.82   0
   1   1   3  453.71    4.41   0
  -1  -1  -3  444.41    4.44   0
   1   1  -3  449.81    7.29   0
   1  -1   3  425.01    4.33   0
  -1   1   3  447.47    4.81   0
   2   1   3  317.63    3.35   0
   2  -1  -3  314.27    3.76   0
  -2   1  -3  305.46    3.21   0
  -2   1   3  319.45    3.88   0
   2   1  -3  334.31    7.89   0
   2  -1   3  296.24    3.16   0
   3  -1  -3   36.48    1.59   0
   3   1  -3   34.09    2.23   0
   3  -1   3   33.14    1.21   0
  -3   1   3   33.42    1.57   0
   3   1  -3   36.91    2.24   0
   4  -1  -3  219.50    2.82   0
   4  -1   3  210.74    2.26   0
   4   1  -3  206.07    3.72   0
  -4   1   3  204.61    2.76   0
   4   1  -3  224.94    3.76   0
   5  -1  -3    4.05    1.18   0
   5   1  -3    2.92    1.43   0
   5  -1   3    4.32    1.17   0
   6   1   3    4.13    1.23   0
   6  -1  -3    4.79    1.18   0
   6   1  -3    4.66    1.26   0
   6  -1   3    3.88    0.87   0
   6   1  -3    5.33    1.28   0
   7   1   3  108.85    2.08   0
   7  -1  -3  105.35    2.10   0
   7   1  -3  112.38    2.40   0
   7  -1   3   99.63    1.84   0
   7   1  -3  117.06    2.44   0
   8  -1  -3   16.75    1.54   0
   8   1   3   17.44    1.49   0
   8   1   3   16.71    1.51   0
   8  -1   3   12.56    1.11   0
   8   1  -3   17.87    1.57   0
   8   1  -3   15.68    1.57   0
   9   1   3   -0.11    1.47   0
   9  -1  -3    0.61    1.49   0
   9   1   3    1.36    1.42   0
   9  -1   3    1.42    1.46   0
   9   1  -3    0.11    1.78   0
   9   1  -3    0.54    1.44   0
  10   1   3    0.63    1.57   0
  10  -1  -3    0.97    1.60   0
  10   1   3    0.79    1.59   0
  10   1  -3    1.11    1.97   0
  10   1  -3    0.45    1.96   0
  10  -1   3    1.07    1.62   0
   0   2   3  601.82    4.34   0
   0   2  -3  608.87    4.83   0
   0  -2   3  575.11    4.74   0
   0  -2  -3  589.26    4.47   0
  -1   2  -3   63.23    1.61   0
   1  -2  -3   62.30    1.91   0
   1   2   3   63.25    1.69   0
  -1  -2   3   63.36    1.98   0
  -1   2   3   66.66    1.92   0
   1  -2   3   62.89    1.60   0
  -1  -2  -3   66.48    1.72   0
   1   2  -3   64.22    1.98   0
   2   2   3   27.22    1.50   0
  -2   2  -3   24.63    1.13   0
  -2  -2   3   27.43    1.83   0
   2  -2  -3   26.87    1.46   0
  -2   2   3   25.98    1.43   0
   2   2  -3   27.81    1.82   0
  -2  -2  -3   27.79    1.22   0
   2  -2   3   25.41    1.41   0
   3   2   3   62.37    1.49   0
  -3   2  -3   57.83    1.37   0
   3  -2  -3   59.52    1.64   0
  -3   2   3   59.15    1.68   0
   3  -2   3   57.49    1.36   0
   3   2  -3   60.71    2.39   0
   4   2   3   50.23    1.32   0
  -4   2  -3   49.59    1.28   0
   4  -2  -3   40.57    1.22   0
   4  -2   3   48.53    1.28   0
  -4   2   3   51.77    1.52   0
   4   2  -3   54.73    2.26   0
   5  -2  -3   25.13    1.39   0
   5   2   3   25.14    1.14   0
   5  -2   3   24.12    1.30   0
  -5   2   3   23.84    1.08   0
   5   2  -3   24.53    1.53   0
   5   2  -3   24.08    1.56   0
   6  -2  -3    6.71    1.29   0
   6   2   3    6.32    0.90   0
  -6   2   3    7.06    1.27   0
   6   2  -3    6.76    1.32   0
   6   2  -3    6.17    1.59   0
   6  -2   3    6.48    1.20   0
   7  -2  -3   40.81    1.65   0
   7   2   3   40.66    1.60   0
   7   2   3   41.66    1.61   0
   7  -2   3   38.23    1.52   0
   7   2  -3   38.61    2.04   0
   7   2  -3   41.56    2.10   0
   8   2   3   36.80    1.71   0
   8  -2  -3   33.85    1.40   0
   8   2   3   40.11    1.67   0
   8  -2   3   37.92    1.59   0
   8   2  -3   38.44    2.16   0
   8   2  -3   39.50    2.16   0
   9   2   3    1.07    1.44   0
   9   2   3    0.42    1.06   0
   9  -2  -3    0.20    1.45   0
   9   2  -3    0.16    1.75   0
   9  -2   3    1.27    1.44   0
   9   2  -3    0.10    1.87   0
  10  -2  -3   -0.09    1.67   0
  10   2   3    0.49    1.15   0
  10   2   3   -0.40    1.64   0
  10  -2   3    1.33    1.67   0
  10   2  -3    0.39    2.85   0
  10   2  -3    0.07    2.90   0
   0   3   3    0.78    0.88   0
   0  -3   3    0.39    0.87   0
   0   3  -3    0.68    1.20   0
   0  -3  -3    0.03    0.91   0
   1  -3  -3  175.19    2.34   0
  -1  -3   3  158.90    2.35   0
   1   3   3  166.23    2.21   0
  -1   3  -3  163.81    2.27   0
   1   3  -3  163.31    2.49   0
   1  -3   3  174.02    2.28   0
  -1   3   3  171.27    2.12   0
  -1  -3  -3  166.51    2.21   0
   2  -3  -3   60.02    1.67   0
   2   3   3   55.86    1.45   0
  -2   3  -3   56.39    1.32   0
  -2  -3   3   54.91    1.80   0
   2  -3   3   59.52    1.56   0
  -2   3   3   58.97    1.63   0
   2   3  -3   53.18    1.59   0
  -2  -3  -3   56.22    1.42   0
  -3   3  -3   -0.06    0.81   0
  -3  -3   3    0.62    1.23   0
   3   3   3   -0.20    0.81   0
   3  -3  -3    0.79    0.83   0
   3   3  -3    0.52    1.08   0
  -3  -3  -3    0.34    0.74   0
   3  -3   3   -0.50    0.80   0
  -3   3   3   -0.72    1.18   0
   4   3   3  158.84    2.05   0
   4  -3  -3  153.52    2.07   0
  -4   3  -3  147.73    1.99   0
  -4   3   3  149.59    2.02   0
   4  -3   3  143.16    1.78   0
   4   3  -3  162.33    2.83   0
  -5   3  -3   29.84    1.30   0
   5   3   3   30.42    1.53   0
   5  -3  -3   28.81    1.10   0
   5  -3   3   27.59    1.01   0
   5   3  -3   28.35    1.59   0
  -5   3   3   27.66    1.11   0
   6   3   3    2.93    1.27   0
   6  -3  -3    4.22    1.19   0
   6  -3   3    3.51    1.21   0
   6   3  -3    3.19    1.28   0
  -6   3   3    3.45    1.20   0
   7  -3  -3   23.80    1.49   0
   7   3   3   23.95    1.55   0
   7  -3   3   22.25    1.46   0
  -7   3   3   21.90    1.45   0
   7   3  -3   24.04    2.01   0
   7   3  -3   21.65    1.64   0
   8  -3  -3    0.91    1.35   0
   8   3   3    1.41    1.41   0
   8   3   3    1.21    1.41   0
   8   3  -3    0.49    1.72   0
   8   3  -3    0.18    1.68   0
   8  -3   3    0.37    0.96   0
   9   3   3    0.77    1.11   0
   9  -3  -3    1.19    1.05   0
   9   3   3    1.31    1.47   0
   9   3  -3    0.77    2.41   0
   9  -3   3    1.26    1.05   0
   9   3  -3    0.57    2.13   0
  10   3   3    1.62    1.65   0
  10   3   3    0.33    1.64   0
  10  -3  -3    0.55    1.64   0
  10  -3   3    0.52    1.65   0
   0  -4   3    6.03    1.27   0
   0  -4  -3    6.74    0.95   0
   0   4   3    6.84    0.87   0
   0   4  -3    6.50    1.22   0
   1   4   3  115.89    1.94   0
  -1  -4   3  115.66    1.82   0
  -1   4  -3  110.25    1.63   0
   1  -4  -3  118.13    1.89   0
   1   4  -3  113.81    1.98   0
  -1   4   3  121.98    1.87   0
  -1  -4  -3  116.54    1.71   0
   1  -4   3  110.40    1.66   0
   2   4   3   41.91    1.50   0
   2  -4  -3   42.49    1.20   0
  -2   4  -3   42.01    1.35   0
  -2  -4   3   40.62    1.26   0
   2  -4   3   44.62    1.37   0
  -2   4   3   43.15    1.41   0
  -2  -4  -3   41.93    1.26   0
   2   4  -3   42.12    1.26   0
  -3   4  -3   13.30    0.89   0
   3  -4  -3   15.39    1.23   0
   3   4   3   13.03    1.33   0
  -3  -4   3   13.16    1.35   0
  -3   4   3   14.82    1.24   0
   3   4  -3   14.06    1.29   0
   3  -4   3   12.61    1.18   0
  -3  -4  -3   13.04    1.25   0
  -4   4  -3   23.26    1.02   0
  -4  -4   3   23.54    1.48   0
   4   4   3   22.50    1.39   0
   4  -4  -3   25.20    1.31   0
   4   4  -3   23.08    1.46   0
  -4   4   3   21.66    1.00   0
   4  -4   3   22.61    1.02   0
   5   4   3   11.47    1.33   0
   5  -4  -3   11.14    0.93   0
  -5   4  -3   10.41    0.91   0
   5   4  -3   11.96    1.33   0
   5  -4   3   11.51    1.26   0
  -5   4   3   12.18    1.26   0
   6  -4  -3    2.59    1.19   0
   6   4   3    2.49    0.85   0
  -6   4  -3    2.97    0.90   0
   6   4  -3    2.46    1.28   0
  -6   4   3    2.76    1.28   0
   6  -4   3    3.58    1.28   0
   7   4   3    7.96    1.03   0
   7  -4  -3    8.55    1.04   0
   7   4  -3    9.28    1.51   0
  -7   4   3    8.47    1.00   0
   7  -4   3    9.77    1.34   0
   8  -4  -3    3.00    1.48   0
   8   4   3    1.91    1.43   0
   8   4  -3    3.12    1.82   0
   8   4  -3    3.18    1.75   0
   8  -4   3    2.02    1.40   0
   9  -4  -3    1.02    1.54   0
   9   4   3    1.39    1.53   0
   9   4   3   -0.63    1.52   0
   9   4  -3    0.04    2.98   0
   9  -4   3    0.22    1.10   0
   9   4  -3    0.08    2.77   0
   0  -5   3   36.73    1.37   0
   0   5   3   35.15    1.33   0
   0  -5  -3   28.58    1.04   0
   0   5  -3   33.99    1.09   0
  -1   5  -3   66.74    1.54   0
   1   5   3   68.88    1.36   0
   1  -5  -3   68.78    1.28   0
  -1  -5   3   70.11    1.45   0
  -1   5   3   66.37    1.48   0
  -1  -5  -3   70.96    1.36   0
   1  -5   3   66.24    1.31   0
   1   5  -3   71.55    1.70   0
   2   5   3    7.49    0.91   0
  -2   5  -3    6.67    1.16   0
   2  -5  -3    7.22    1.19   0
  -2  -5   3    7.87    0.89   0
   2   5  -3    8.00    1.25   0
   2  -5   3    6.14    1.17   0
  -2  -5  -3    7.27    1.23   0
  -2   5   3    6.58    0.85   0
   3   5   3   10.80    1.22   0
   3  -5  -3    9.75    1.26   0
  -3   5  -3    9.89    0.90   0
  -3  -5   3   10.80    1.38   0
   3  -5   3   10.51    1.20   0
  -3   5   3   11.75    0.90   0
   3   5  -3   11.31    1.29   0
  -3  -5  -3   10.09    0.92   0
   4   5   3   21.63    1.31   0
   4  -5  -3   21.04    1.04   0
  -4  -5   3   23.12    1.37   0
  -4   5  -3   21.95    1.27   0
  -4  -5  -3   21.57    1.04   0
   4   5  -3   20.79    1.33   0
   4  -5   3   21.58    0.99   0
  -4   5   3   19.91    1.31   0
  -5   5  -3   16.92    1.28   0
   5  -5  -3   15.35    1.33   0
   5   5   3   13.39    1.31   0
   5   5  -3   15.06    1.37   0
  -5   5   3   15.38    0.99   0
   5  -5   3   16.76    1.27   0
   6  -5  -3   10.63    1.02   0
  -6   5  -3   10.31    0.99   0
   6   5   3    9.64    1.01   0
   6   5  -3   10.45    1.35   0
  -6   5   3   10.92    0.99   0
   6  -5   3   10.00    1.29   0
   7   5   3    2.16    1.45   0
   7  -5  -3    3.49    1.35   0
  -7   5  -3    3.70    1.29   0
   7   5  -3    2.33    1.41   0
   7  -5   3    2.81    1.39   0
  -7   5   3    2.39    0.95   0
   8  -5  -3    1.20    1.44   0
   8   5   3    1.20    1.41   0
   8  -5   3    0.36    1.05   0
   8   5  -3    0.92    1.85   0
   8   5  -3    1.09    1.45   0
  -8   5   3    1.26    1.01   0
   9  -5  -3    0.63    1.18   0
   9   5   3    0.06    1.61   0
   9   5  -3    0.72    2.98   0
   9   5  -3    0.53    3.03   0
   9  -5   3    1.20    1.13   0
   0   6   3   27.91    1.36   0
   0  -6   3   28.49    1.36   0
   0   6  -3   27.46    1.36   0
   0  -6  -3   26.39    1.40   0
  -1  -6   3    3.51    0.86   0
   1   6   3    3.24    0.83   0
  -1   6  -3    1.75    1.15   0
   1  -6  -3    2.38    1.21   0
  -1   6   3    2.16    0.83   0
  -1  -6  -3    2.05    1.23   0
   1   6  -3    3.65    1.17   0
   1  -6   3    3.44    0.85   0
  -2   6  -3   24.27    1.27   0
   2  -6  -3   23.55    0.99   0
  -2  -6   3   22.92    1.03   0
   2   6   3   24.83    1.29   0
  -2  -6  -3   25.11    1.40   0
  -2   6   3   24.07    0.98   0
   2   6  -3   24.68    1.29   0
   2  -6   3   21.42    0.96   0
   3  -6  -3    2.38    1.20   0
  -3  -6   3    2.59    0.90   0
  -3   6  -3    2.86    1.13   0
   3   6   3    1.08    1.21   0
  -3   6   3    1.21    1.20   0
  -3  -6  -3    2.11    1.24   0
   3  -6   3    1.89    0.81   0
   3   6  -3    1.62    0.85   0
   4  -6  -3    2.78    0.88   0
  -4   6  -3    2.41    1.17   0
   4   6   3    3.14    1.21   0
  -4  -6   3    3.08    1.22   0
  -4   6   3    4.73    0.87   0
   4  -6   3    1.32    0.83   0
  -4  -6  -3    0.84    1.24   0
   4   6  -3    2.80    1.22   0
  -5  -6   3   64.36    1.80   0
   5  -6  -3   47.74    1.18   0
   5   6   3   60.52    1.69   0
  -5   6  -3   58.66    1.31   0
  -5  -6  -3   66.81    1.69   0
   5   6  -3   55.96    1.53   0
  -5   6   3   59.38    1.51   0
   5  -6   3   57.71    1.62   0
   6  -6  -3    2.06    0.89   0
  -6   6  -3    2.00    0.92   0
   6   6   3    2.28    1.33   0
   6  -6   3    2.46    0.95   0
  -6   6   3    2.60    0.88   0
   6   6  -3    2.31    1.36   0
   7  -6  -3    0.36    1.43   0
  -7   6  -3    1.55    1.39   0
   7   6   3    1.48    1.48   0
   7  -6   3    1.53    0.98   0
   7   6  -3    1.19    1.45   0
  -7   6   3    2.51    1.43   0
   8   6   3    0.70    1.54   0
   8  -6  -3    0.62    1.53   0
   8  -6   3   -0.00    1.04   0
   8   6  -3    0.07    1.85   0
  -8   6   3    1.12    1.06   0
   9  -6  -3    0.25    1.19   0
   9   6   3    1.53    1.70   0
   9   6  -3    1.33    2.75   0
  -9   6   3   -1.31    1.23   0
   9   6  -3    0.58    2.71   0
   9  -6   3    0.76    1.21   0
   0  -7   3    0.43    0.83   0
   0   7  -3    0.92    0.84   0
   0   7   3    1.15    0.85   0
   0  -7  -3    0.32    1.22   0
  -1  -7   3   -0.68    1.24   0
   1  -7  -3    0.49    1.16   0
  -1   7  -3    1.33    0.84   0
   1   7   3    1.69    1.21   0
  -1  -7  -3    0.65    0.87   0
  -1   7   3    1.27    1.13   0
   1   7  -3    0.80    0.83   0
   1  -7   3    0.67    0.83   0
   2   7   3   15.55    1.35   0
  -2  -7   3   16.67    1.36   0
   2  -7  -3   18.39    1.31   0
  -2   7  -3   18.19    0.96   0
   2  -7   3   16.01    0.97   0
  -2   7   3   15.53    0.95   0
   2   7  -3   15.26    1.02   0
  -2  -7  -3   18.26    1.04   0
  -3  -7   3    3.33    1.27   0
  -3   7  -3    3.38    0.86   0
   3  -7  -3    2.76    1.29   0
   3   7   3    1.92    0.93   0
   3  -7   3    2.19    1.21   0
  -3   7   3    4.40    1.23   0
   3   7  -3    2.09    1.27   0
  -3  -7  -3    2.70    0.94   0
  -4   7  -3   -0.57    1.24   0
  -4  -7   3    0.29    1.26   0
   4   7   3    0.69    0.94   0
   4  -7  -3    1.74    0.90   0
  -4  -7  -3   -0.02    1.32   0
   4   7  -3    0.65    1.30   0
   4  -7   3    0.62    0.89   0
  -4   7   3    0.55    0.89   0
  -5   7  -3    8.15    1.36   0
   5  -7  -3    7.66    1.03   0
  -5  -7   3    9.65    1.39   0
   5   7   3    7.89    1.02   0
  -5  -7  -3    8.87    1.05   0
  -5   7   3    7.38    0.96   0
   5  -7   3    7.28    1.02   0
   5   7  -3    8.33    1.36   0
   6   7   3   11.39    1.55   0
   6  -7  -3   12.69    1.13   0
  -6   7  -3   13.85    1.42   0
   6  -7   3   12.38    1.48   0
   6   7  -3   13.92    1.54   0
  -6   7   3   12.59    1.08   0
   7   7   3    1.44    1.51   0
  -7   7  -3    2.71    1.47   0
   7  -7  -3    2.94    1.47   0
  -7   7   3    1.72    1.14   0
   7   7  -3    0.61    1.53   0
   7  -7   3    0.95    1.03   0
   8   7   3    1.27    1.63   0
  -8   7  -3   -1.01    1.57   0
   8  -7  -3   -0.05    1.14   0
   8  -7   3    1.42    1.14   0
  -8   7   3    1.13    1.09   0
   8   7  -3    0.83    1.56   0
   0   8  -3    0.45    1.21   0
   0   8   3    2.57    0.93   0
   0  -8  -3    2.65    0.92   0
   0  -8   3    2.63    1.31   0
   1  -8  -3    6.12    1.26   0
  -1   8  -3    6.46    0.93   0
  -1  -8   3    4.51    0.94   0
   1   8   3    4.87    0.91   0
   1  -8   3    6.92    0.93   0
   1   8  -3    4.34    0.93   0
  -1  -8  -3    6.50    1.33   0
  -1   8   3    4.69    0.90   0
   2  -8  -3    9.17    0.93   0
   2   8   3    8.19    0.96   0
  -2  -8   3    8.42    1.05   0
  -2   8  -3    9.66    1.26   0
  -2  -8  -3    8.95    0.95   0
  -2   8   3    7.61    0.91   0
   2   8  -3    8.27    1.41   0
   2  -8   3   10.35    1.32   0
   3   8   3    4.56    1.33   0
   3  -8  -3    6.30    0.94   0
  -3  -8   3    5.52    0.93   0
  -3   8  -3    4.83    0.94   0
  -3   8   3    4.58    1.29   0
  -3  -8  -3    4.80    1.01   0
   3  -8   3    4.30    0.93   0
   3   8  -3    3.77    1.33   0
  -4   8  -3    0.76    0.90   0
   4  -8  -3   -0.13    0.96   0
   4   8   3    0.23    1.33   0
  -4  -8   3    1.01    1.36   0
   4   8  -3    0.63    0.95   0
  -4  -8  -3    1.28    0.93   0
   4  -8   3    0.53    0.93   0
  -4   8   3    1.72    0.93   0
  -5  -8   3    9.05    1.11   0
   5  -8  -3    7.85    1.01   0
   5   8   3    8.54    1.08   0
  -5   8  -3    9.69    1.47   0
   5  -8   3    7.48    1.07   0
  -5   8   3    9.03    1.08   0
   5   8  -3    8.85    1.45   0
  -5  -8  -3   10.21    1.49   0
  -6  -8   3    7.34    1.55   0
  -6   8  -3    4.47    1.13   0
   6   8   3    5.22    1.52   0
   6  -8  -3    6.79    1.06   0
  -6   8   3    6.64    1.51   0
   6   8  -3    4.17    1.11   0
   6  -8   3    5.49    1.48   0
  -7   8  -3    1.73    1.19   0
   7   8   3   -0.12    1.58   0
   7  -8  -3    0.63    1.12   0
  -7   8   3    1.85    1.15   0
   7  -8   3    1.49    1.11   0
   7   8  -3    1.69    1.61   0
   0  -9  -3    4.72    0.94   0
   0   9   3    2.10    0.95   0
   0  -9   3    3.95    1.38   0
   0   9  -3    4.52    0.88   0
  -1   9  -3   -0.22    0.95   0
   1   9   3   -0.09    0.94   0
  -1  -9   3    0.12    1.33   0
   1  -9  -3    0.95    0.93   0
   1  -9   3    0.61    1.29   0
  -1  -9  -3    1.47    0.94   0
  -1   9   3   -0.51    0.91   0
   1   9  -3    1.02    1.25   0
   2   9   3    4.58    1.00   0
   2  -9  -3    5.20    1.33   0
  -2  -9   3    5.83    0.99   0
  -2   9  -3    6.40    1.31   0
   2  -9   3    5.30    1.00   0
  -2  -9  -3    4.25    1.36   0
   2   9  -3    3.24    0.99   0
  -2   9   3    4.24    0.91   0
   3   9   3    0.01    1.00   0
  -3  -9   3    1.93    0.98   0
  -3   9  -3    2.07    1.35   0
   3  -9  -3    2.48    0.94   0
   3  -9   3    2.62    1.35   0
   3   9  -3    2.65    1.34   0
  -3  -9  -3    1.70    0.99   0
  -3   9   3    1.85    0.97   0
  -4   9  -3    3.17    1.00   0
   4  -9  -3    1.74    1.02   0
  -4  -9   3    3.51    1.43   0
   4   9   3    1.97    1.00   0
   4   9  -3    1.28    1.41   0
   4  -9   3    1.09    0.99   0
  -4   9   3    1.50    1.02   0
  -4  -9  -3    2.42    1.02   0
   5  -9  -3    0.54    1.08   0
  -5   9  -3    1.52    1.47   0
  -5  -9   3    2.12    1.09   0
   5   9   3    1.24    1.14   0
  -5   9   3   -0.74    1.54   0
   5   9  -3    1.75    1.08   0
   5  -9   3    2.07    1.07   0
  -5  -9  -3    1.72    1.06   0
  -6   9  -3    1.31    1.14   0
  -6  -9   3    3.49    1.61   0
   6   9   3    1.38    1.20   0
   6  -9  -3    1.53    1.15   0
   6  -9   3    1.86    1.54   0
   6   9  -3    2.91    1.70   0
  -6   9   3    0.34    1.52   0
   0  10  -3    1.72    0.96   0
   0 -10   3    2.81    1.42   0
   0 -10  -3    2.92    1.02   0
   0  10   3    1.94    1.04   0
   1  10   3    1.89    1.40   0
  -1 -10   3    0.80    1.41   0
   1 -10  -3    0.33    1.01   0
  -1  10  -3    0.62    1.02   0
  -1 -10  -3    0.26    1.39   0
   1  10  -3    2.35    1.42   0
   1 -10   3   -0.40    1.00   0
  -1  10   3    1.79    1.40   0
  -2  10  -3   -0.87    1.00   0
  -2 -10   3    0.74    1.05   0
   2 -10  -3    0.22    0.97   0
   2  10   3   -1.38    1.01   0
   2 -10   3    0.04    1.43   0
   2  10  -3    1.89    1.02   0
  -2  10   3    1.29    0.97   0
  -2 -10  -3   -0.79    1.47   0
   3 -10  -3    1.45    1.46   0
  -3 -10   3    2.39    1.50   0
  -3  10  -3    1.01    1.05   0
   3  10   3    2.08    1.06   0
   3  10  -3    0.27    1.46   0
   3 -10   3   -2.25    1.03   0
  -3 -10  -3   -0.96    1.48   0
  -3  10   3    0.32    1.01   0
   4 -10  -3    0.04    1.05   0
  -4  10  -3    0.18    1.05   0
  -4 -10   3    0.32    1.12   0
   4  10   3    0.65    1.52   0
   4 -10   3    1.66    1.46   0
   4  10  -3    0.41    1.54   0
  -4  10   3    0.61    1.08   0
  -4 -10  -3   -0.05    1.10   0
   5 -10  -3   -1.99    1.66   0
  -5 -10   3    1.82    1.65   0
   5  10   3   -0.72    1.19   0
  -5  10  -3    1.21    1.63   0
  -5 -10  -3   -0.19    1.63   0
   5 -10   3   -0.26    1.57   0
  -5  10   3    3.10    1.56   0
   5  10  -3    0.43    1.64   0
   0 -11   3    1.91    1.56   0
   0  11   3    0.56    1.07   0
   0 -11  -3   -1.85    1.10   0
   0  11  -3    1.48    1.11   0
   1 -11  -3    0.98    1.58   0
  -1  11  -3   -1.03    1.57   0
   1  11   3    0.36    1.48   0
  -1 -11   3   -0.40    1.12   0
   1 -11   3    0.55    1.07   0
   1  11  -3    1.78    1.07   0
  -1  11   3   -0.69    1.11   0
  -1 -11  -3    1.45    1.12   0
   2 -11  -3    2.13    1.56   0
   2  11   3    2.43    1.56   0
  -2 -11   3    1.92    1.11   0
  -2  11  -3    0.65    1.57   0
  -2  11   3    1.38    1.13   0
   2  11  -3    2.81    1.58   0
  -2 -11  -3    3.27    1.11   0
   2 -11   3    1.60    1.10   0
  -3  11  -3   -0.27    1.55   0
   3 -11  -3   -0.56    1.07   0
   3  11   3    2.00    1.12   0
  -3 -11   3    0.38    1.17   0
   3  11  -3   -1.53    1.60   0
   3 -11   3   -0.12    1.12   0
  -3  11   3    2.17    1.10   0
  -3 -11  -3    1.72    1.59   0
  -1   0   4   12.43    1.98   0
   1   0  -4   11.63    1.98   0
  -2   0   4   10.39    1.71   0
   2   0  -4   10.69    2.09   0
   3   0  -4   12.23    1.43   0
  -3   0   4   12.37    1.68   0
   4   0  -4    0.25    1.17   0
   4   0   4    0.35    0.81   0
   5   0  -4    8.63    1.49   0
   5   0   4    7.69    0.89   0
   6   0   4    3.45    1.18   0
   6   0  -4    2.81    1.20   0
   7   0   4   66.09    1.69   0
   7   0  -4   63.51    1.95   0
   8   0  -4   60.78    2.03   0
   8   0   4   56.17    1.44   0
   9   0  -4    3.69    1.49   0
   9   0   4    2.09    1.55   0
  10   0   4    1.60    1.59   0
  10   0  -4    1.24    1.99   0
  10   0  -4   -0.55    1.95   0
   0  -1   4  266.85    3.95   0
   0   1  -4  273.73    3.95   0
   0   1   4  278.56    3.60   0
   0  -1  -4  270.67    3.71   0
   1   1   4  148.47    2.71   0
  -1  -1   4  146.98    4.12   0
   1  -1  -4  141.55    2.75   0
  -1   1  -4  143.05    2.47   0
  -1   1   4  148.27    2.76   0
   1   1  -4  151.40    4.16   0
   1  -1   4  136.37    2.44   0
   2  -1  -4  225.00    3.33   0
  -2   1   4  233.18    3.25   0
   2  -1   4  223.39    2.76   0
   3  -1  -4   56.26    1.80   0
   3   1  -4   48.82    3.48   0
   3   1  -4   54.27    3.54   0
   3  -1   4   54.28    1.64   0
  -3   1   4   53.62    1.77   0
   4  -1  -4   75.92    1.95   0
   4  -1   4   72.92    1.47   0
   4   1  -4   77.97    2.84   0
   4   1  -4   86.22    2.91   0
  -4   1   4   75.88    1.92   0
   5  -1  -4   17.10    1.33   0
  -5   1   4   16.77    1.36   0
   5   1  -4   16.87    1.47   0
   5  -1   4   17.26    1.27   0
   5   1  -4   17.32    1.49   0
   6  -1  -4    8.17    1.23   0
   6   1   4    7.71    1.25   0
   6   1  -4    8.56    1.38   0
   6   1  -4    8.08    1.61   0
   6  -1   4    8.56    0.91   0
   7  -1  -4   99.26    2.06   0
   7   1   4   94.01    2.03   0
   7   1  -4   99.84    2.66   0
   7  -1   4   89.60    1.54   0
   7   1  -4   91.26    2.37   0
   8  -1  -4    4.36    1.42   0
   8   1   4    4.86    1.37   0
   8   1   4    2.65    0.99   0
   8   1  -4    3.52    1.69   0
   8   1  -4    3.93    1.69   0
   8  -1   4    4.44    1.34   0
   9   1   4    1.23    1.48   0
   9  -1  -4    1.20    1.48   0
   9   1   4    1.72    1.48   0
   9   1  -4    1.35    1.83   0
   9   1  -4    0.79    1.81   0
   9  -1   4    1.42    1.00   0
  10   1   4   -0.59    1.60   0
  10   1   4    1.64    1.58   0
  10  -1  -4    0.37    1.64   0
  10  -1   4    0.84    1.11   0
  10   1  -4    0.06    2.27   0
  10   1  -4    0.16    2.54   0
   0   2   4  305.22    3.14   0
   0   2  -4  293.86    3.33   0
   0  -2  -4  303.20    3.13   0
   0  -2   4  285.65    3.39   0
  -1  -2   4  128.17    2.79   0
   1   2   4  128.46    2.15   0
   1  -2  -4  130.69    2.35   0
  -1   2  -4  123.98    2.03   0
   1   2  -4  127.46    2.77   0
   1  -2   4  121.93    2.25   0
  -1  -2  -4  129.12    2.32   0
  -1   2   4  126.81    2.31   0
  -2   2  -4   12.35    1.28   0
   2  -2  -4   13.63    1.36   0
   2   2   4   12.68    1.42   0
  -2  -2   4   12.66    1.53   0
   2  -2   4   13.58    1.28   0
  -2   2   4   13.68    1.05   0
  -2  -2  -4   12.88    1.33   0
   2   2  -4   12.01    1.45   0
   3  -2  -4   28.25    1.41   0
   3   2   4   32.89    1.20   0
  -3   2  -4   28.19    1.39   0
  -3   2   4   27.73    1.17   0
   3   2  -4   30.89    2.11   0
   3  -2   4   28.37    1.42   0
   4   2   4  249.79    2.61   0
   4  -2  -4  231.96    2.62   0
   4  -2   4  220.21    2.20   0
  -4   2   4  224.42    2.44   0
   4   2  -4  249.14    4.44   0
   5  -2  -4  105.75    2.02   0
   5   2   4  103.98    1.69   0
   5   2  -4  109.14    2.94   0
   5  -2   4   93.69    1.45   0
  -5   2   4  104.13    1.93   0
   5   2  -4  100.97    2.87   0
   6  -2  -4    0.20    0.86   0
   6   2   4    1.42    0.89   0
   6  -2   4    0.31    0.82   0
   6   2  -4    1.04    1.58   0
  -6   2   4    0.07    1.21   0
   6   2  -4    0.81    1.25   0
   7   2   4   32.58    1.59   0
   7   2   4   32.59    1.54   0
   7  -2  -4   25.10    1.19   0
   7  -2   4   28.23    1.12   0
   7   2  -4   30.14    2.06   0
   7   2  -4   30.84    2.12   0
   8  -2  -4    1.47    1.01   0
   8   2   4    0.93    1.39   0
   8   2   4    0.47    1.37   0
   8   2  -4    1.38    1.97   0
   8   2  -4    1.06    1.67   0
   8  -2   4    3.12    1.35   0
   9   2   4    0.76    1.46   0
   9   2   4   -0.44    1.45   0
   9  -2  -4    0.62    1.48   0
   9  -2   4    1.03    0.98   0
   9   2  -4    0.39    2.57   0
   9   2  -4    0.43    2.56   0
  10  -2  -4    0.46    1.61   0
  10   2   4    0.35    1.65   0
  10   2   4   -0.33    1.66   0
  10  -2   4    1.86    1.61   0
   0  -3   4    1.43    0.87   0
   0   3   4    1.23    0.89   0
   0   3  -4    2.08    1.22   0
   0  -3  -4    2.20    0.92   0
   1  -3  -4  209.92    2.49   0
  -1   3  -4  193.67    2.39   0
  -1  -3   4  206.43    2.64   0
   1   3   4  209.72    2.35   0
   1  -3   4  201.71    2.29   0
  -1  -3  -4  206.36    2.34   0
  -1   3   4  200.71    2.40   0
   1   3  -4  193.81    2.57   0
  -2  -3   4   68.79    1.94   0
   2   3   4   67.27    1.74   0
   2  -3  -4   70.55    1.72   0
  -2   3  -4   68.46    1.38   0
   2  -3   4   58.52    1.33   0
   2   3  -4   67.53    1.91   0
  -2   3   4   69.25    1.45   0
  -2  -3  -4   70.25    1.50   0
   3  -3  -4    1.90    1.23   0
   3   3   4    2.25    0.89   0
  -3   3  -4    2.39    0.80   0
  -3  -3   4    2.13    1.55   0
  -3  -3  -4    2.21    0.85   0
  -3   3   4    2.92    1.19   0
   3  -3   4    1.29    1.14   0
   3   3  -4    1.87    1.19   0
  -4   3  -4  116.91    1.62   0
   4   3   4  112.73    1.71   0
   4  -3  -4  111.36    1.65   0
   4   3  -4  125.22    2.83   0
  -4   3   4  119.27    1.86   0
   4  -3   4  110.48    1.60   0
  -5   3  -4    5.61    1.21   0
   5   3   4    7.49    1.31   0
   5  -3  -4    5.58    0.90   0
  -5   3   4    6.43    0.92   0
   5   3  -4    7.99    1.55   0
   5  -3   4    8.34    1.20   0
   6   3   4    1.31    1.20   0
   6  -3  -4    2.27    1.18   0
   6   3  -4    1.33    1.20   0
   6  -3   4    1.81    0.88   0
  -6   3   4    1.25    1.22   0
   6   3  -4    1.10    1.52   0
   7   3   4    2.55    0.94   0
   7  -3  -4    2.50    0.90   0
   7   3  -4    2.17    1.67   0
   7  -3   4    3.24    0.90   0
  -7   3   4    2.24    0.98   0
   7   3  -4    2.13    1.90   0
   8   3   4    6.28    1.47   0
   8  -3  -4    6.06    1.40   0
   8   3   4    5.84    1.09   0
   8   3  -4    5.54    2.38   0
   8  -3   4    4.58    1.37   0
   8   3  -4    4.96    2.40   0
   9  -3  -4    2.82    1.51   0
   9   3   4    0.67    1.53   0
   9   3   4    1.60    1.11   0
   9  -3   4    1.57    1.05   0
  10  -3  -4    0.40    1.67   0
  10   3   4    0.35    1.71   0
  10   3   4    0.39    1.74   0
  10  -3   4    2.56    1.67   0
   0   4   4   15.65    1.26   0
   0  -4   4   16.49    1.32   0
   0  -4  -4   17.35    1.29   0
   0   4  -4   15.34    0.99   0
   1   4   4   29.20    1.43   0
  -1  -4   4   27.67    1.17   0
   1  -4  -4   26.31    1.34   0
  -1   4  -4   25.26    1.03   0
  -1  -4  -4   27.05    1.12   0
   1  -4   4   25.02    1.33   0
  -1   4   4   25.39    1.05   0
   1   4  -4   25.85    1.13   0
   2  -4  -4   64.21    1.35   0
  -2   4  -4   62.68    1.26   0
  -2  -4   4   63.00    1.45   0
   2   4   4   67.46    1.69   0
  -2  -4  -4   64.58    1.40   0
  -2   4   4   64.14    1.51   0
   2   4  -4   62.19    1.46   0
   2  -4   4   63.19    1.27   0
  -3   4  -4   11.53    0.87   0
   3   4   4   12.95    1.32   0
   3  -4  -4   12.53    0.93   0
  -3  -4   4   11.70    1.06   0
  -3  -4  -4   13.87    1.28   0
   3   4  -4   13.07    1.28   0
  -3   4   4   11.68    1.24   0
   3  -4   4   11.98    1.18   0
  -4  -4   4    6.86    1.24   0
   4  -4  -4    4.47    0.85   0
  -4   4  -4    6.05    1.18   0
   4   4   4    5.72    1.24   0
  -4   4   4    4.42    1.17   0
   4  -4   4    4.49    1.20   0
   4   4  -4    5.21    1.30   0
   5  -4  -4   81.63    1.68   0
  -5   4  -4   76.84    1.39   0
   5   4   4   79.98    1.53   0
   5  -4   4   79.91    1.69   0
  -5   4   4   78.79    1.41   0
   5   4  -4   78.95    2.10   0
   6  -4  -4    5.84    1.25   0
   6   4   4    5.41    1.31   0
  -6   4  -4    5.90    1.27   0
   6   4  -4    4.45    1.61   0
   6  -4   4    5.63    0.90   0
  -6   4   4    7.26    1.33   0
   7   4   4    8.36    1.42   0
   7  -4  -4    7.55    0.99   0
   7   4  -4    7.06    1.78   0
  -7   4   4    8.38    1.38   0
   7   4  -4    7.24    1.76   0
   7  -4   4    9.39    1.30   0
   8  -4  -4    4.56    1.47   0
   8   4   4    2.96    1.05   0
   8   4  -4    5.11    2.64   0
   8   4  -4    5.12    2.46   0
   8  -4   4    4.56    1.50   0
  -8   4   4    4.35    1.04   0
   9   4   4    1.12    1.60   0
   9   4   4    0.17    1.56   0
   9  -4  -4    0.82    1.52   0
   9  -4   4    1.63    1.50   0
   0  -5  -4    0.74    0.85   0
   0   5   4    1.81    1.09   0
   0   5  -4    0.35    0.80   0
   0  -5   4    1.80    1.15   0
   1   5   4    2.01    0.81   0
  -1  -5   4    2.04    0.89   0
  -1   5  -4    2.65    0.78   0
   1  -5  -4    2.75    0.82   0
   1  -5   4    4.02    0.83   0
  -1  -5  -4    2.57    0.86   0
  -1   5   4    3.60    1.13   0
   1   5  -4    2.49    0.87   0
  -2  -5   4   83.14    1.58   0
   2  -5  -4   64.71    1.30   0
  -2   5  -4   82.94    1.61   0
   2   5   4   89.24    1.71   0
   2   5  -4   86.39    1.80   0
  -2   5   4   88.12    1.41   0
  -2  -5  -4   87.09    1.47   0
   2  -5   4   88.12    1.41   0
   3  -5  -4   17.31    1.29   0
   3   5   4   16.71    1.28   0
  -3  -5   4   12.00    1.38   0
  -3   5  -4   14.22    1.22   0
  -3  -5  -4   14.57    0.94   0
   3   5  -4   14.47    1.33   0
  -3   5   4   15.02    1.28   0
   3  -5   4   16.52    0.92   0
   4  -5  -4    9.63    0.94   0
  -4  -5   4   10.80    1.32   0
   4   5   4    9.30    0.94   0
  -4   5  -4   10.08    0.94   0
  -4  -5  -4   10.74    1.24   0
   4   5  -4   10.53    1.27   0
  -4   5   4    8.49    0.88   0
   4  -5   4   10.04    1.25   0
   5  -5  -4    7.78    1.30   0
  -5   5  -4    6.59    1.25   0
  -5  -5   4    5.99    1.32   0
   5   5   4    7.10    1.26   0
  -5   5   4    4.95    0.92   0
   5  -5   4    5.88    0.91   0
   5   5  -4    5.69    1.30   0
  -6   5  -4    4.81    1.32   0
   6   5   4    6.70    1.33   0
   6  -5  -4    5.84    1.32   0
   6   5  -4    5.65    1.61   0
  -6   5   4    5.16    0.95   0
   6  -5   4    4.84    1.31   0
  -7   5  -4    2.45    1.03   0
   7   5   4    2.65    1.43   0
   7  -5  -4    1.81    0.98   0
   7  -5   4    1.51    1.39   0
  -7   5   4    2.81    1.33   0
   7   5  -4    2.18    1.68   0
   8   5   4   -0.94    1.52   0
   8  -5  -4    0.21    1.01   0
   8   5  -4    0.13    2.11   0
   8   5  -4   -0.10    1.78   0
  -8   5   4   -0.43    1.03   0
   8  -5   4    2.04    1.01   0
   9  -5  -4    2.30    1.59   0
   9   5   4   -0.17    1.59   0
   9  -5   4    0.32    1.59   0
   0   6  -4    3.34    0.82   0
   0  -6   4    2.56    0.85   0
   0   6   4    2.96    0.84   0
   0  -6  -4    1.94    0.85   0
   1  -6  -4    3.39    1.19   0
   1   6   4    3.95    1.22   0
  -1   6  -4    5.76    1.20   0
  -1  -6   4    5.07    0.88   0
  -1  -6  -4    5.79    0.94   0
  -1   6   4    5.69    1.18   0
   1  -6   4    5.74    1.18   0
   1   6  -4    4.84    0.86   0
  -2   6  -4   13.86    0.94   0
   2  -6  -4   10.27    0.93   0
   2   6   4   11.56    0.99   0
  -2  -6   4   13.15    1.23   0
  -2   6   4   13.18    0.94   0
   2  -6   4   13.40    1.23   0
   2   6  -4   12.13    0.92   0
  -2  -6  -4   12.51    1.00   0
   3  -6  -4    6.11    0.86   0
  -3   6  -4    5.04    0.82   0
  -3  -6   4    5.46    1.28   0
   3   6   4    4.95    0.86   0
  -3   6   4    6.30    1.20   0
   3  -6   4    4.55    0.85   0
   3   6  -4    5.10    0.87   0
  -3  -6  -4    4.92    1.31   0
   4   6   4    2.14    0.87   0
  -4   6  -4    2.73    0.89   0
  -4  -6   4    3.19    1.21   0
   4  -6  -4    1.77    0.86   0
  -4  -6  -4    2.68    0.87   0
   4   6  -4    2.90    1.20   0
  -4   6   4    1.88    0.87   0
   4  -6   4    2.78    0.87   0
   5   6   4   12.09    0.98   0
  -5  -6   4   13.27    1.44   0
  -5   6  -4   14.25    0.99   0
   5  -6  -4   13.83    1.03   0
   5   6  -4   11.24    1.44   0
   5  -6   4   15.63    1.36   0
  -5   6   4   13.24    1.33   0
   6  -6  -4    1.63    1.36   0
  -6   6  -4    0.08    0.92   0
   6   6   4    0.48    0.94   0
   6   6  -4    1.07    1.35   0
  -6   6   4    1.90    1.26   0
   6  -6   4   -0.07    1.33   0
   7  -6  -4    5.12    1.42   0
   7   6   4    3.75    1.40   0
  -7   6  -4    3.82    1.06   0
  -7   6   4    3.85    1.04   0
   7   6  -4    2.85    1.47   0
   7  -6   4    3.42    1.01   0
   8   6   4    1.53    1.55   0
   8  -6  -4    0.97    1.48   0
  -8   6   4   -0.06    1.10   0
   8  -6   4    1.56    1.45   0
   8   6  -4    0.65    1.95   0
   9   6   4    0.70    1.67   0
   9  -6  -4   -0.60    1.15   0
  -9   6   4    0.52    1.69   0
   9  -6   4    0.81    1.65   0
   0   7  -4    2.40    1.24   0
   0   7   4    1.77    1.16   0
   0  -7   4    1.24    0.87   0
   0  -7  -4    1.51    0.85   0
  -1  -7   4    5.77    0.90   0
   1   7   4    5.23    0.88   0
   1  -7  -4    4.56    0.84   0
  -1   7  -4    4.62    1.14   0
   1  -7   4    3.94    0.87   0
   1   7  -4    5.44    0.90   0
  -1  -7  -4    5.48    0.91   0
  -1   7   4    5.97    1.18   0
   2  -7  -4   55.52    1.21   0
  -2  -7   4   59.19    1.34   0
  -2   7  -4   55.90    1.50   0
   2   7   4   58.97    1.29   0
   2   7  -4   57.92    1.33   0
  -2   7   4   60.07    1.23   0
  -2  -7  -4   62.11    1.28   0
   2  -7   4   54.36    1.25   0
   3   7   4    3.18    0.86   0
  -3  -7   4    4.25    1.28   0
   3  -7  -4    4.15    1.31   0
  -3   7  -4    2.66    0.90   0
   3  -7   4    2.74    1.24   0
  -3   7   4    5.18    1.24   0
   3   7  -4    4.48    1.22   0
  -3  -7  -4    3.09    1.35   0
  -4   7  -4    8.04    1.30   0
  -4  -7   4    9.89    1.43   0
   4   7   4    8.16    1.35   0
   4  -7  -4   10.22    1.35   0
   4  -7   4    8.36    1.00   0
  -4   7   4    7.01    1.31   0
  -4  -7  -4    8.51    0.97   0
   4   7  -4    7.88    1.04   0
   5  -7  -4   15.20    1.00   0
  -5   7  -4   13.21    1.05   0
   5   7   4   10.98    1.03   0
  -5  -7   4   16.20    1.47   0
  -5   7   4   12.16    1.41   0
   5   7  -4   16.58    1.46   0
   5  -7   4   12.25    1.04   0
  -5  -7  -4   15.99    1.13   0
   6   7   4    4.73    1.08   0
   6  -7  -4    5.53    1.38   0
  -6   7  -4    2.99    0.97   0
   6  -7   4    2.76    0.99   0
  -6   7   4    6.07    1.39   0
   6   7  -4    3.65    1.05   0
  -7   7  -4    0.81    1.05   0
   7   7   4   -0.02    1.08   0
   7  -7  -4    1.06    1.52   0
   7  -7   4   -0.95    1.39   0
  -7   7   4    1.36    1.48   0
   7   7  -4    0.29    1.52   0
   8   7   4    0.67    1.18   0
   8  -7  -4    0.56    1.15   0
  -8   7  -4    0.79    1.10   0
   8   7  -4    0.25    1.98   0
   8  -7   4    1.46    1.64   0
  -8   7   4    0.64    1.20   0
   0   8  -4    0.51    0.82   0
   0  -8   4   -0.12    1.22   0
   0   8   4    0.19    0.85   0
   0  -8  -4   -0.00    0.89   0
   1  -8  -4    6.71    0.93   0
  -1  -8   4    7.00    0.90   0
  -1   8  -4    6.36    0.93   0
   1   8   4    7.41    0.97   0
   1   8  -4    5.17    0.94   0
  -1   8   4    8.69    1.26   0
  -1  -8  -4    7.13    1.34   0
   1  -8   4    5.78    1.00   0
   2  -8  -4    0.73    0.86   0
  -2   8  -4    0.84    0.90   0
   2   8   4    0.87    0.89   0
  -2  -8   4    0.30    0.96   0
   2   8  -4    0.01    1.28   0
  -2  -8  -4   -0.05    0.92   0
   2  -8   4    0.68    1.23   0
  -2   8   4    0.94    0.89   0
   3  -8  -4   10.60    0.99   0
  -3  -8   4   11.91    1.42   0
   3   8   4    9.49    1.02   0
  -3   8  -4    9.47    0.94   0
  -3  -8  -4   12.26    1.37   0
  -3   8   4   10.41    0.98   0
   3  -8   4    9.73    0.98   0
   3   8  -4   11.02    1.38   0
  -4   8  -4    1.50    0.86   0
   4   8   4    0.49    1.00   0
  -4  -8   4    0.64    0.96   0
   4  -8  -4    0.90    0.92   0
   4  -8   4   -0.37    0.94   0
  -4   8   4   -0.50    0.96   0
   4   8  -4    0.54    0.92   0
  -4  -8  -4    0.48    1.40   0
  -5   8  -4   10.97    1.10   0
   5  -8  -4    8.52    1.06   0
   5   8   4    8.63    1.07   0
  -5  -8   4   12.30    1.17   0
   5  -8   4   12.90    1.46   0
  -5  -8  -4   13.10    1.44   0
  -5   8   4   11.69    1.41   0
   5   8  -4    9.78    1.09   0
   6   8   4    2.00    1.46   0
   6  -8  -4    0.97    1.04   0
  -6   8  -4    0.22    1.07   0
  -6  -8   4    0.89    1.53   0
   6  -8   4    1.60    1.07   0
  -6   8   4    0.41    1.04   0
   6   8  -4    1.56    1.48   0
   7   8   4   -0.58    1.68   0
   7  -8  -4    1.11    1.12   0
  -7   8  -4    5.72    1.62   0
   7   8  -4    0.32    1.61   0
  -7   8   4    0.17    1.07   0
   7  -8   4    0.57    1.54   0
   0   9  -4    2.69    0.88   0
   0   9   4    4.26    1.34   0
   0  -9  -4    4.64    0.94   0
   0  -9   4    3.66    0.90   0
   1   9   4    4.74    0.94   0
  -1   9  -4    4.82    1.03   0
  -1  -9   4    5.93    0.96   0
   1  -9  -4    7.71    1.33   0
  -1  -9  -4    6.57    1.40   0
   1   9  -4    5.49    1.44   0
  -1   9   4    5.49    0.96   0
   1  -9   4    3.77    0.99   0
  -2   9  -4    0.86    1.34   0
   2   9   4    1.69    0.97   0
  -2  -9   4    3.67    1.34   0
   2  -9  -4    2.65    1.29   0
   2   9  -4    1.78    1.39   0
   2  -9   4    2.34    1.32   0
  -2  -9  -4    1.19    0.99   0
  -2   9   4    0.24    0.96   0
  -3  -9   4    1.64    1.40   0
   3  -9  -4    1.51    1.32   0
  -3   9  -4    1.09    0.93   0
   3   9   4    0.83    0.96   0
   3  -9   4    1.06    0.97   0
  -3  -9  -4    0.36    1.40   0
  -3   9   4    0.67    1.37   0
   3   9  -4    0.53    0.98   0
   4  -9  -4    2.07    0.99   0
   4   9   4    1.18    0.99   0
  -4  -9   4    0.65    1.06   0
  -4   9  -4    1.39    0.96   0
  -4   9   4    1.71    1.40   0
   4  -9   4    2.39    1.32   0
   4   9  -4    1.65    1.04   0
  -4  -9  -4    1.62    1.48   0
   5  -9  -4    3.32    1.48   0
  -5   9  -4    1.84    1.12   0
  -5  -9   4    2.59    1.12   0
   5   9   4    3.32    1.09   0
   5  -9   4    3.60    1.52   0
  -5  -9  -4    3.32    1.08   0
   5   9  -4    3.29    1.11   0
  -5   9   4    1.97    1.10   0
  -6  -9   4    0.92    1.16   0
   6  -9  -4    1.79    1.14   0
  -6   9  -4    1.09    1.12   0
   6   9   4    1.41    1.11   0
   6  -9   4    0.36    1.12   0
   6   9  -4    1.30    1.62   0
  -6   9   4    1.69    1.57   0
   0  10  -4    0.61    0.98   0
   0 -10   4    0.46    0.99   0
   0  10   4    1.78    1.38   0
   0 -10  -4    0.02    1.41   0
  -1 -10   4    5.39    1.08   0
  -1  10  -4    4.83    1.42   0
   1  10   4    4.29    1.39   0
   1 -10  -4    4.50    1.05   0
   1  10  -4    5.89    1.46   0
   1 -10   4    7.04    1.02   0
  -1 -10  -4    4.73    1.08   0
  -1  10   4    4.99    1.04   0
   2  10   4    1.16    1.05   0
  -2  10  -4    2.20    1.44   0
   2 -10  -4   -2.34    1.41   0
  -2 -10   4   -0.53    1.50   0
  -2  10   4    0.37    1.37   0
  -2 -10  -4    1.60    1.04   0
   2 -10   4    0.43    1.02   0
   2  10  -4    1.48    1.01   0
   3  10   4   -0.59    1.43   0
  -3 -10   4    1.00    1.05   0
  -3  10  -4    0.85    1.02   0
   3 -10  -4    0.67    1.04   0
   3  10  -4    0.38    1.45   0
   3 -10   4    2.10    1.05   0
  -3  10   4    1.86    1.48   0
  -3 -10  -4    0.70    1.02   0
   4  10   4    1.71    1.16   0
  -4  10  -4    2.66    1.48   0
   4 -10  -4    1.56    1.55   0
  -4 -10   4    0.44    1.11   0
   4  10  -4    1.37    1.07   0
   4 -10   4    3.44    1.04   0
  -4  10   4    1.76    1.09   0
  -4 -10  -4    3.77    1.50   0
   5  10   4   -0.29    1.18   0
  -5 -10   4    1.56    1.64   0
  -5  10  -4   -0.06    1.15   0
   5 -10  -4    1.46    1.12   0
   5  10  -4    2.61    1.61   0
   5 -10   4    0.74    1.06   0
  -5 -10  -4    2.07    1.57   0
  -5  10   4    0.80    1.13   0
   0  11  -4    1.20    1.11   0
   0 -11   4    1.71    1.09   0
   0 -11  -4    1.48    1.55   0
   0  11   4   -1.48    1.54   0
  -1  11  -4    2.06    1.09   0
   1  11   4    0.38    1.11   0
   1 -11  -4   -1.43    1.09   0
  -1 -11   4    1.53    1.56   0
   1 -11   4    0.77    1.55   0
  -1 -11  -4    0.53    1.54   0
   1  11  -4    0.86    1.09   0
  -1  11   4   -0.41    1.55   0
  -2  11  -4    3.09    1.13   0
   2  11   4    2.68    1.14   0
  -2 -11   4    1.03    1.09   0
   2 -11  -4    1.78    1.12   0
   2 -11   4   -0.41    1.11   0
  -2  11   4    1.13    1.07   0
  -2 -11  -4    1.41    1.05   0
   2  11  -4    1.73    1.56   0
   3 -11  -4    0.50    1.08   0
   3  11   4    2.48    1.60   0
  -3 -11   4    2.41    1.14   0
  -3  11  -4   -0.05    1.13   0
   3  11  -4   -0.35    1.61   0
   3 -11   4    1.03    1.59   0
  -3  11   4    0.50    1.51   0
  -3 -11  -4    1.89    1.64   0
  -1   0   5   10.10    1.78   0
   2   0  -5    0.57    1.46   0
  -2   0   5    0.28    1.40   0
  -3   0   5  100.18    2.86   0
   3   0  -5  102.37    2.91   0
   4   0  -5  131.36    2.86   0
   5   0   5    0.15    1.14   0
   5   0  -5   -0.21    1.13   0
   6   0   5    6.39    0.92   0
   6   0  -5    7.03    1.31   0
   7   0  -5    4.41    1.30   0
   7   0   5    3.63    1.24   0
   8   0  -5    3.53    1.37   0
   8   0   5    4.14    1.00   0
   9   0  -5    0.08    1.45   0
   9   0  -5    0.36    1.44   0
   9   0   5   -0.77    1.49   0
  10   0  -5    0.69    1.98   0
  10   0   5    0.23    1.14   0
  10   0  -5   -0.01    1.94   0
   0   1   5   53.05    2.04   0
   0  -1  -5   52.54    2.04   0
   0  -1   5   48.68    2.12   0
   1  -1  -5 4438.97   13.84   0
   1   1   5 4576.91   11.98   0
  -1  -1   5 4536.19   19.16   0
   1  -1   5 4201.10   11.67   0
  -1   1   5 4659.94   13.83   0
   2  -1  -5   21.62    1.33   0
  -2   1   5   22.47    1.59   0
   2  -1   5   21.66    1.15   0
   3  -1  -5  103.61    2.23   0
  -3   1   5  103.77    2.24   0
   3  -1   5   98.11    1.85   0
   4  -1  -5  169.24    2.64   0
   4   1  -5  177.15    5.45   0
  -4   1   5  152.73    2.53   0
   4  -1   5  149.27    2.07   0
   4   1  -5  168.11    5.60   0
   5  -1  -5    7.75    1.23   0
   5  -1   5    7.24    0.84   0
   5   1  -5    7.53    1.56   0
   5   1  -5    7.94    1.55   0
  -5   1   5    6.88    1.25   0
   6  -1  -5    0.41    1.18   0
   6   1   5   -0.14    1.18   0
   6   1  -5    0.23    1.49   0
   6   1  -5    0.26    1.49   0
   6  -1   5    0.20    0.83   0
   7  -1  -5   29.03    1.55   0
   7   1   5   29.67    1.56   0
   7   1  -5   30.82    2.03   0
   7   1  -5   32.86    2.08   0
   7  -1   5   27.80    1.10   0
   8   1   5    0.63    0.97   0
   8  -1  -5    0.23    1.34   0
   8   1   5   -0.74    0.96   0
   8  -1   5   -0.51    1.34   0
   8   1  -5    0.48    1.67   0
   8   1  -5    1.20    1.67   0
   9   1   5    2.75    1.48   0
   9   1   5    0.02    1.52   0
   9  -1  -5    1.17    1.44   0
   9   1  -5    1.13    2.13   0
   9  -1   5    1.01    1.08   0
   9   1  -5    1.27    2.34   0
  10  -1  -5    1.44    1.56   0
  10   1   5   -0.21    1.15   0
  10   1   5   -1.37    1.14   0
  10  -1   5   -0.82    1.65   0
   0  -2   5  117.19    2.32   0
   0   2  -5  114.66    2.30   0
   0   2   5  122.38    2.29   0
   0  -2  -5  125.35    2.32   0
   1   2   5 1183.41    5.63   0
   1  -2  -5 1205.90    5.88   0
  -1  -2   5 1201.96    7.47   0
  -1   2  -5 1204.60    5.63   0
  -1  -2  -5 1260.00    5.79   0
  -1   2   5 1225.64    5.91   0
   1   2  -5 1151.25    7.35   0
   1  -2   5 1182.48    5.66   0
   2  -2  -5  104.85    1.91   0
  -2  -2   5  107.07    2.88   0
   2   2   5  113.94    2.08   0
  -2   2  -5  104.62    1.71   0
   2  -2   5  101.14    1.88   0
  -2   2   5  109.13    2.05   0
   2   2  -5  100.76    2.84   0
  -2  -2  -5  105.97    1.80   0
   3  -2  -5  395.90    3.21   0
   3   2   5  415.81    3.22   0
  -3   2  -5  387.27    3.00   0
   3   2  -5  415.93    6.81   0
  -3   2   5  407.02    3.33   0
   3  -2   5  403.29    3.02   0
   4   2   5  111.21    1.90   0
   4  -2  -5   95.69    1.69   0
  -4   2   5   94.87    1.66   0
   4   2  -5  107.05    4.50   0
   4   2  -5   95.64    4.46   0
   4  -2   5   97.90    1.73   0
   5   2   5    3.80    0.86   0
   5  -2  -5    3.76    1.23   0
   5  -2   5    4.35    1.16   0
  -5   2   5    3.49    1.23   0
   5   2  -5    4.17    1.99   0
   5   2  -5    3.63    1.91   0
   6   2   5   13.17    0.99   0
   6  -2  -5   11.43    1.32   0
   6   2  -5   11.78    2.22   0
   6   2  -5   12.84    2.24   0
   6  -2   5   10.35    0.93   0
  -6   2   5   12.36    1.01   0
   7  -2  -5   12.59    1.44   0
   7   2   5   10.84    1.45   0
   7  -2   5   10.29    1.03   0
   7   2  -5   11.60    2.60   0
   7   2  -5   10.72    2.41   0
   8  -2  -5    8.66    1.52   0
   8   2   5    8.96    1.49   0
   8   2   5   10.76    1.50   0
   8  -2   5    8.81    1.40   0
   9   2   5    0.07    1.51   0
   9  -2  -5    1.25    1.52   0
   9   2   5    1.13    1.46   0
   9  -2   5   -2.12    1.03   0
  10  -2  -5    0.04    1.65   0
  10   2   5    0.75    1.14   0
  10   2   5   -0.27    1.63   0
  10  -2   5   -0.13    1.60   0
   0   3   5  127.26    1.88   0
   0  -3  -5  137.28    2.10   0
   0   3  -5  124.93    2.14   0
   0  -3   5  126.91    2.00   0
  -1   3  -5  327.07    2.86   0
   1   3   5  323.12    2.81   0
   1  -3  -5  333.54    2.81   0
  -1  -3   5  303.77    3.14   0
   1   3  -5  302.87    3.12   0
  -1  -3  -5  295.47    2.65   0
   1  -3   5  319.73    2.74   0
  -1   3   5  330.95    2.94   0
   2  -3  -5   31.85    1.18   0
  -2  -3   5   31.38    1.57   0
  -2   3  -5   30.38    1.09   0
   2   3   5   29.76    1.20   0
   2   3  -5   31.52    1.53   0
   2  -3   5   31.40    1.36   0
  -2  -3  -5   31.85    1.45   0
  -2   3   5   30.59    1.46   0
  -3   3  -5   22.08    1.24   0
   3  -3  -5   22.01    1.07   0
   3   3   5   21.02    1.08   0
  -3  -3   5   21.26    1.57   0
   3   3  -5   20.76    1.49   0
  -3   3   5   23.52    1.05   0
   3  -3   5   21.86    1.28   0
  -4   3  -5   46.21    1.45   0
   4  -3  -5   48.18    1.48   0
   4   3   5   47.90    1.29   0
  -4   3   5   46.84    1.19   0
   4  -3   5   46.83    1.46   0
   4   3  -5   47.57    2.13   0
   5  -3  -5    4.02    0.87   0
   5   3   5    4.64    1.17   0
  -5   3   5    4.60    1.17   0
   5   3  -5    4.68    1.57   0
   5  -3   5    5.18    0.88   0
   6   3   5    1.97    0.84   0
   6  -3  -5    1.52    1.19   0
   6  -3   5    1.32    0.85   0
   6   3  -5    1.96    1.80   0
   6   3  -5    1.60    1.77   0
  -6   3   5    3.32    1.21   0
   7  -3  -5   11.71    1.44   0
   7   3   5   11.28    1.40   0
   7  -3   5    8.76    0.98   0
  -7   3   5    9.76    1.38   0
   8   3   5    6.27    1.08   0
   8  -3  -5    7.79    1.48   0
   8  -3   5    6.06    1.40   0
   9   3   5   -0.31    1.11   0
   9  -3  -5   -0.49    1.54   0
   9   3   5    0.45    1.51   0
   9  -3   5    1.13    1.07   0
  10   3   5    1.17    1.67   0
  10   3   5    1.24    1.19   0
  10  -3  -5    0.49    1.66   0
  10  -3   5    0.93    1.70   0
   0  -4  -5   32.80    1.13   0
   0   4  -5   29.77    1.16   0
   0  -4   5   34.53    1.18   0
   0   4   5   33.43    1.12   0
   1   4   5  147.14    1.82   0
  -1  -4   5  139.06    1.98   0
  -1   4  -5  142.52    1.77   0
   1  -4  -5  145.69    1.81   0
   1   4  -5  148.48    2.22   0
  -1   4   5  144.87    1.80   0
  -1  -4  -5  154.82    2.05   0
   1  -4   5  150.77    2.06   0
  -2   4  -5    6.32    1.11   0
  -2  -4   5    6.52    1.17   0
   2  -4  -5    4.34    0.87   0
   2   4   5    6.84    1.28   0
  -2   4   5    5.73    1.19   0
   2   4  -5    5.80    0.84   0
   2  -4   5    5.60    0.78   0
  -2  -4  -5    5.74    1.25   0
   3  -4  -5   22.97    1.01   0
  -3   4  -5   23.85    0.97   0
   3   4   5   23.46    1.06   0
  -3  -4   5   24.07    1.52   0
   3   4  -5   23.69    1.42   0
  -3  -4  -5   25.51    1.32   0
   3  -4   5   22.60    0.98   0
  -3   4   5   24.81    1.31   0
  -4   4  -5   50.88    1.21   0
  -4  -4   5   50.27    1.76   0
   4  -4  -5   49.67    1.46   0
   4   4   5   52.43    1.54   0
   4   4  -5   51.05    1.77   0
   4  -4   5   51.26    1.21   0
  -4   4   5   50.65    1.20   0
  -5   4  -5    6.56    0.88   0
   5  -4  -5    5.30    1.25   0
   5   4   5    6.25    0.90   0
   5  -4   5    5.38    0.90   0
  -5   4   5    5.44    0.89   0
   5   4  -5    4.88    1.32   0
   6  -4  -5    5.60    0.94   0
   6   4   5    6.70    0.97   0
   6  -4   5    6.81    0.86   0
   6   4  -5    5.60    1.60   0
  -6   4   5    5.47    1.33   0
   7  -4  -5    0.33    0.97   0
   7   4   5   -0.43    0.94   0
   7   4  -5    0.19    2.08   0
   7  -4   5    0.30    1.26   0
   7   4  -5    0.33    1.87   0
  -7   4   5    0.52    1.32   0
   8   4   5    2.62    1.11   0
   8  -4  -5    2.38    1.47   0
  -8   4   5    3.92    1.04   0
   8  -4   5    4.22    1.03   0
   9  -4  -5    0.04    1.49   0
   9   4   5    1.82    1.57   0
   9   4   5    0.63    1.61   0
   9  -4   5    0.69    1.56   0
   0   5   5    1.66    0.79   0
   0   5  -5    1.67    1.14   0
   0  -5  -5    2.75    0.86   0
   0  -5   5    2.15    1.14   0
   1   5   5   39.20    1.41   0
  -1   5  -5   34.41    1.34   0
  -1  -5   5   36.91    1.43   0
   1  -5  -5   38.95    1.10   0
   1   5  -5   40.88    1.21   0
  -1   5   5   36.41    1.11   0
   1  -5   5   38.36    1.36   0
  -1  -5  -5   40.94    1.43   0
   2   5   5  168.69    1.86   0
   2  -5  -5  169.20    1.79   0
  -2   5  -5  167.77    1.95   0
  -2  -5   5  167.58    2.28   0
  -2   5   5  173.33    1.98   0
   2  -5   5  170.19    2.02   0
  -2  -5  -5  179.60    2.10   0
   2   5  -5  163.11    2.06   0
   3   5   5    9.71    1.27   0
   3  -5  -5   10.32    0.93   0
  -3   5  -5    9.29    1.18   0
  -3  -5   5    9.72    1.32   0
  -3   5   5    8.67    0.92   0
   3  -5   5    8.40    0.87   0
  -3  -5  -5    9.96    0.93   0
   3   5  -5    9.25    1.30   0
   4  -5  -5    8.91    0.91   0
  -4  -5   5   10.71    1.29   0
  -4   5  -5    9.92    1.22   0
   4   5   5   11.36    0.94   0
  -4  -5  -5   10.20    1.24   0
   4   5  -5    8.70    0.93   0
  -4   5   5   11.06    0.91   0
   4  -5   5   12.39    1.26   0
   5  -5  -5   11.81    1.00   0
  -5   5  -5   11.89    1.28   0
  -5  -5   5   11.95    1.44   0
   5   5   5   12.22    1.36   0
   5  -5   5   11.63    0.95   0
   5   5  -5   11.56    1.42   0
  -5   5   5   11.08    0.94   0
   6  -5  -5    0.42    1.25   0
  -6   5  -5    3.54    1.26   0
   6   5   5    0.27    1.34   0
  -6   5   5    1.99    1.34   0
   6   5  -5    1.27    1.29   0
   6  -5   5    2.12    1.26   0
   7  -5  -5    2.78    1.31   0
   7   5   5    5.38    1.37   0
   7  -5   5    4.86    1.41   0
   7   5  -5    3.42    1.75   0
  -7   5   5    4.45    0.97   0
   8  -5  -5    0.68    1.44   0
   8   5   5   -0.49    1.51   0
   8  -5   5    1.59    1.44   0
  -8   5   5   -0.16    1.43   0
   9   5   5    0.77    1.61   0
   9  -5  -5    2.34    1.64   0
   9  -5   5    1.49    1.66   0
   0   6   5    5.71    1.21   0
   0   6  -5    6.77    0.83   0
   0  -6   5    7.05    1.23   0
   0  -6  -5    4.26    0.93   0
  -1  -6   5    8.92    1.24   0
   1   6   5    9.94    0.91   0
   1  -6  -5    8.16    0.87   0
  -1   6  -5    9.20    0.90   0
   1  -6   5    8.22    0.86   0
  -1   6   5    9.65    1.17   0
   1   6  -5    8.73    1.21   0
  -1  -6  -5   10.03    1.28   0
  -2  -6   5    3.30    1.20   0
   2   6   5    2.32    1.23   0
   2  -6  -5    3.50    1.23   0
  -2   6  -5    2.43    1.14   0
   2   6  -5    3.91    0.87   0
  -2   6   5    4.32    1.14   0
   2  -6   5    3.47    0.83   0
  -2  -6  -5    3.20    0.91   0
   3   6   5   44.43    1.50   0
  -3   6  -5   40.32    1.13   0
  -3  -6   5   44.17    1.30   0
   3  -6  -5   41.34    1.19   0
   3  -6   5   40.57    1.38   0
   3   6  -5   43.17    1.56   0
  -3  -6  -5   42.70    1.45   0
  -3   6   5   46.20    1.16   0
   4  -6  -5    1.47    1.22   0
  -4   6  -5    3.40    0.84   0
  -4  -6   5    1.19    1.36   0
   4   6   5    1.67    1.29   0
  -4  -6  -5    2.48    1.26   0
  -4   6   5    2.57    0.83   0
   4  -6   5    1.58    0.84   0
   4   6  -5    1.75    1.26   0
  -5  -6   5   35.05    1.62   0
  -5   6  -5   31.27    1.45   0
   5   6   5   32.23    1.53   0
   5  -6  -5   24.29    1.10   0
   5   6  -5   30.72    1.62   0
  -5   6   5   29.77    1.14   0
   5  -6   5   30.42    1.42   0
   6   6   5    0.12    1.34   0
   6  -6  -5    0.61    0.92   0
  -6   6  -5    1.94    1.37   0
   6   6  -5    0.78    1.43   0
   6  -6   5    3.70    1.34   0
  -6   6   5    1.36    1.39   0
   7   6   5    0.64    1.41   0
   7  -6  -5    0.36    1.02   0
  -7   6  -5    0.58    1.40   0
  -7   6   5    1.04    1.43   0
   7   6  -5    0.92    1.74   0
   7  -6   5    1.94    1.40   0
   8  -6  -5    0.34    1.07   0
   8   6   5    1.23    1.56   0
   8   6  -5    0.09    2.58   0
  -8   6   5    2.81    1.51   0
   8   6  -5    0.82    2.55   0
   8  -6   5    1.10    1.12   0
   9  -6   5    0.81    1.70   0
   0   7  -5    1.75    1.21   0
   0   7   5    3.41    1.15   0
   0  -7   5    2.10    0.89   0
   0  -7  -5    3.00    0.87   0
  -1  -7   5   13.62    0.98   0
   1   7   5   11.64    0.91   0
  -1   7  -5   12.17    0.92   0
   1  -7  -5   14.28    0.94   0
  -1  -7  -5   12.34    0.97   0
   1  -7   5   12.10    0.90   0
   1   7  -5   10.96    0.95   0
  -1   7   5   11.94    1.20   0
   2   7   5   31.49    1.12   0
  -2   7  -5   32.29    1.10   0
  -2  -7   5   31.06    1.15   0
   2  -7  -5   32.71    1.14   0
  -2  -7  -5   31.09    1.13   0
   2   7  -5   29.72    1.47   0
  -2   7   5   35.00    1.10   0
   2  -7   5   35.95    1.10   0
   3  -7  -5    8.03    0.98   0
   3   7   5    8.53    0.96   0
  -3   7  -5    8.71    0.90   0
  -3  -7   5    8.79    1.37   0
   3   7  -5    9.14    1.24   0
   3  -7   5    7.43    0.90   0
  -3  -7  -5    8.91    1.27   0
  -3   7   5   10.83    1.33   0
   4   7   5    3.31    1.35   0
   4  -7  -5    3.57    0.92   0
  -4   7  -5    3.79    1.32   0
  -4  -7   5    4.64    0.97   0
  -4   7   5    3.63    1.30   0
  -4  -7  -5    4.05    1.31   0
   4   7  -5    3.31    0.97   0
   4  -7   5    4.75    0.91   0
  -5  -7   5   12.05    1.47   0
   5  -7  -5    9.50    1.01   0
   5   7   5   10.07    1.44   0
  -5   7  -5   11.30    1.00   0
   5  -7   5    9.42    1.46   0
  -5   7   5   10.24    1.36   0
  -5  -7  -5    9.40    0.99   0
   5   7  -5    9.87    1.47   0
  -6   7  -5    3.26    1.47   0
   6   7   5    2.06    0.97   0
   6  -7  -5    1.80    1.40   0
   6  -7   5    2.73    1.04   0
  -6   7   5    2.42    1.01   0
   6   7  -5    2.46    1.45   0
   7   7   5    0.48    1.06   0
  -7   7  -5    2.35    1.04   0
   7  -7  -5    1.65    1.45   0
  -7   7   5    0.78    1.07   0
   7  -7   5    1.04    0.99   0
   7   7  -5   -0.08    1.87   0
   8   7   5   -0.15    1.18   0
   8  -7  -5    0.66    1.18   0
   8   7  -5    0.26    2.04   0
   8  -7   5   -0.69    1.12   0
  -8   7   5   -0.59    1.63   0
   0  -8   5    1.10    1.22   0
   0   8   5    0.48    0.91   0
   0   8  -5    0.57    0.94   0
   0  -8  -5   -0.70    0.89   0
  -1  -8   5   13.38    1.27   0
   1  -8  -5   10.44    0.93   0
   1   8   5   12.65    1.34   0
  -1   8  -5   12.26    1.28   0
   1   8  -5   11.36    1.42   0
   1  -8   5   13.31    1.03   0
  -1   8   5   14.71    1.29   0
  -1  -8  -5   12.02    1.35   0
   2  -8  -5    0.31    0.89   0
   2   8   5    0.62    0.94   0
  -2   8  -5    1.88    0.90   0
  -2  -8   5    1.65    1.31   0
   2   8  -5    1.17    0.90   0
   2  -8   5    1.66    0.89   0
  -2  -8  -5    2.18    1.29   0
  -2   8   5    0.92    0.90   0
   3  -8  -5    5.45    0.97   0
   3   8   5    7.78    1.39   0
  -3  -8   5    7.95    1.41   0
  -3   8  -5    5.00    0.93   0
  -3   8   5    7.78    0.95   0
   3   8  -5    8.18    1.41   0
  -3  -8  -5    7.97    1.40   0
   3  -8   5    6.01    1.28   0
   4  -8  -5    1.58    0.96   0
  -4   8  -5   -0.08    0.97   0
  -4  -8   5    2.05    1.37   0
   4   8   5    1.60    1.00   0
  -4   8   5    0.66    1.35   0
   4   8  -5    2.00    1.34   0
  -4  -8  -5    1.46    1.41   0
   4  -8   5    3.79    1.27   0
   5  -8  -5    3.88    1.02   0
   5   8   5    3.30    0.99   0
  -5  -8   5    4.73    1.06   0
  -5   8  -5    4.33    0.97   0
  -5  -8  -5    5.69    1.42   0
   5  -8   5    4.68    0.97   0
  -5   8   5    4.97    1.03   0
   5   8  -5    4.78    1.42   0
   6  -8  -5   -0.40    1.07   0
   6   8   5    1.21    1.06   0
  -6  -8   5    1.03    1.50   0
  -6   8  -5    0.99    1.06   0
  -6   8   5    1.04    1.03   0
   6   8  -5    0.88    1.48   0
   6  -8   5   -0.07    1.46   0
  -7   8  -5    1.84    1.13   0
   7   8   5    0.22    1.59   0
   7  -8  -5    1.03    1.14   0
  -7   8   5   -0.36    1.55   0
   7   8  -5    0.20    1.61   0
   7  -8   5   -1.33    1.05   0
   0   9  -5   12.48    1.33   0
   0   9   5   13.28    1.37   0
   0  -9   5   13.55    1.01   0
   0  -9  -5   14.59    1.47   0
  -1   9  -5    4.32    1.07   0
  -1  -9   5    5.76    1.32   0
   1   9   5    5.92    1.41   0
   1  -9  -5    5.15    1.26   0
   1  -9   5    5.07    1.05   0
   1   9  -5    5.50    0.99   0
  -1  -9  -5    5.45    1.03   0
  -1   9   5    6.08    1.31   0
  -2   9  -5    6.62    1.36   0
   2   9   5    5.28    1.36   0
  -2  -9   5    7.19    1.45   0
   2  -9  -5    5.66    0.99   0
   2   9  -5    6.11    1.01   0
   2  -9   5    7.34    0.97   0
  -2  -9  -5    5.56    1.00   0
  -2   9   5    5.54    1.33   0
  -3   9  -5   -0.27    0.91   0
  -3  -9   5    0.56    0.98   0
   3  -9  -5    1.07    1.39   0
   3   9   5    0.72    0.97   0
   3   9  -5   -0.72    1.46   0
  -3   9   5    0.61    0.94   0
   3  -9   5    2.56    1.35   0
  -3  -9  -5   -0.23    0.94   0
  -4   9  -5    1.42    1.37   0
  -4  -9   5    0.61    1.02   0
   4   9   5    1.12    1.43   0
   4  -9  -5    1.20    1.36   0
   4   9  -5    0.37    1.06   0
  -4   9   5    1.80    1.04   0
   4  -9   5    1.60    0.97   0
  -4  -9  -5    0.81    1.03   0
  -5  -9   5    1.87    1.12   0
  -5   9  -5    3.78    1.53   0
   5   9   5    1.76    1.47   0
   5  -9  -5   -1.54    1.52   0
   5   9  -5    1.08    1.56   0
  -5  -9  -5    2.16    1.12   0
   5  -9   5    1.84    1.10   0
  -5   9   5    1.36    1.07   0
  -6  -9   5    1.51    1.59   0
   6   9   5    0.31    1.14   0
   6  -9  -5    1.51    1.57   0
  -6   9  -5    0.56    1.61   0
   6  -9   5    1.64    1.60   0
  -6   9   5    0.18    1.11   0
   6   9  -5    1.78    1.62   0
   0  10  -5    6.82    1.08   0
   0  10   5    6.17    1.08   0
   0 -10   5   10.80    1.51   0
   0 -10  -5    8.07    1.04   0
  -1 -10   5    0.91    1.50   0
   1  10   5    1.78    1.03   0
  -1  10  -5    2.39    1.41   0
   1 -10  -5    4.80    1.39   0
  -1 -10  -5    2.16    1.41   0
   1  10  -5    1.46    1.03   0
  -1  10   5    1.13    1.44   0
   1 -10   5    0.78    1.01   0
  -2  10  -5    0.15    1.45   0
   2  10   5    1.01    1.44   0
   2 -10  -5    0.50    1.39   0
  -2 -10   5    1.22    1.05   0
  -2  10   5   -0.16    0.97   0
   2 -10   5   -0.50    1.01   0
   2  10  -5    0.68    1.03   0
  -2 -10  -5    1.87    1.45   0
   3  10   5    2.74    1.44   0
  -3 -10   5    1.21    1.04   0
   3 -10  -5   -0.64    1.03   0
  -3  10  -5   -0.96    1.45   0
  -3  10   5   -0.03    1.01   0
   3  10  -5    0.44    1.14   0
   3 -10   5    1.28    1.44   0
  -3 -10  -5    0.61    1.03   0
   4 -10  -5   -0.17    1.10   0
   4  10   5    0.98    1.07   0
  -4 -10   5    2.86    1.54   0
  -4  10  -5    2.42    1.07   0
   4  10  -5    1.59    1.56   0
   4 -10   5    1.17    1.08   0
  -4 -10  -5    1.76    1.58   0
  -4  10   5    1.02    1.51   0
   5 -10  -5    2.83    1.13   0
   5  10   5   -0.98    1.65   0
  -5 -10   5   -0.21    1.22   0
  -5  10  -5   -0.04    1.58   0
  -5  10   5    2.11    1.14   0
   5 -10   5    1.19    1.17   0
  -5 -10  -5    1.68    1.57   0
   5  10  -5    0.92    1.20   0
   0  11   5    0.44    1.07   0
   0  11  -5    0.72    1.07   0
   0 -11   5    0.88    1.11   0
   0 -11  -5    0.53    1.09   0
   1 -11  -5    2.78    1.56   0
   1  11   5    2.93    1.55   0
  -1 -11   5    3.11    1.58   0
  -1  11  -5    1.47    1.10   0
   1 -11   5    2.74    1.57   0
  -1  11   5    1.70    1.12   0
  -1 -11  -5    2.31    1.11   0
   1  11  -5    1.09    1.13   0
  -2 -11   5    0.66    1.62   0
   2 -11  -5    2.07    1.55   0
  -2  11  -5    1.25    1.55   0
   2  11   5    0.67    1.54   0
   2 -11   5    2.13    1.59   0
  -2  11   5    1.32    1.53   0
  -2 -11  -5    2.40    1.50   0
   2  11  -5    1.28    1.58   0
  -3  11  -5    0.68    1.63   0
   3 -11  -5   -0.01    1.11   0
  -3 -11   5    1.07    1.19   0
   3  11   5    0.02    1.11   0
   3 -11   5    0.75    1.16   0
  -3  11   5    0.56    1.11   0
   3  11  -5   -0.54    1.66   0
  -3 -11  -5    1.86    1.09   0
  -1   0   6   25.58    1.62   0
   2   0  -6   83.63    3.07   0
  -2   0   6   84.28    2.84   0
  -3   0   6   10.40    1.66   0
   3   0  -6   10.75    1.71   0
   4   0  -6  222.08    3.94   0
   5   0  -6    0.91    1.41   0
   5   0   6    0.91    0.79   0
   6   0  -6    8.78    1.59   0
   6   0   6    8.21    1.22   0
   7   0  -6   10.98    1.67   0
   7   0   6   10.15    1.34   0
   8   0  -6    0.76    1.37   0
   8   0   6   -0.05    0.94   0
   9   0  -6    0.44    1.82   0
   9   0  -6   -0.05    1.79   0
   9   0   6   -0.04    1.46   0
  10   0   6    0.37    1.14   0
  10   0  -6    0.20    2.54   0
  10   0  -6    0.57    2.50   0
   0  -1   6   20.26    1.33   0
   0  -1  -6   20.55    1.25   0
   0   1   6   22.57    1.65   0
   1  -1  -6 7267.80   16.79   0
  -1  -1   6 7411.00   22.07   0
   1   1   6 7298.15   14.46   0
  -1   1   6 7591.61   16.72   0
   1  -1   6 7568.82   15.07   0
  -2  -1   6   26.39    2.84   0
   2  -1  -6   27.36    1.67   0
  -2  -1   6   29.94    2.94   0
   2  -1   6   26.26    1.44   0
  -2   1   6   27.23    1.35   0
   3  -1  -6    5.73    0.94   0
   3  -1   6    6.74    0.95   0
  -3   1   6    6.55    0.93   0
   4  -1  -6    7.46    1.27   0
   4  -1   6    8.30    1.21   0
  -4   1   6    7.41    1.20   0
   5  -1  -6    4.01    1.21   0
   5  -1   6    4.05    0.84   0
  -5   1   6    4.26    1.19   0
   6  -1  -6    5.42    1.20   0
   6   1  -6    4.04    1.88   0
   6  -1   6    4.34    0.87   0
   6   1  -6    5.08    2.08   0
   7  -1  -6    0.33    1.25   0
   7   1   6    0.60    1.24   0
   7   1  -6    0.21    2.06   0
   7   1  -6    0.17    2.04   0
   7  -1   6    0.25    0.88   0
   8  -1  -6    3.45    1.34   0
   8   1   6    3.73    0.98   0
   8   1   6    1.90    0.96   0
   8   1  -6    2.96    2.46   0
   8   1  -6    3.30    2.64   0
   8  -1   6    2.70    1.36   0
   9  -1  -6   -0.14    1.80   0
   9   1   6   -0.17    1.43   0
   9   1   6    0.90    1.47   0
   9  -1   6    0.20    0.99   0
  10  -1  -6   -0.07    2.00   0
  10   1   6    0.10    1.15   0
  10   1   6   -0.90    1.64   0
  10  -1   6   -0.34    1.13   0
   0   2  -6   21.39    1.20   0
   0  -2  -6   22.72    1.24   0
   0  -2   6   20.65    1.18   0
   0   2   6   21.49    1.57   0
   1   2   6 2405.87    7.66   0
  -1  -2   6 2302.93    9.94   0
   1  -2  -6 2350.92    7.92   0
  -1   2  -6 2285.84    7.56   0
   1  -2   6 2292.03    7.66   0
  -1   2   6 2292.01    7.58   0
  -1  -2  -6 2435.98    7.61   0
   1   2  -6 2343.96   10.04   0
  -2  -2   6    4.94    1.31   0
  -2   2  -6    4.12    1.19   0
   2   2   6    5.65    1.31   0
   2  -2  -6    3.98    1.26   0
  -2   2   6    3.99    1.26   0
   2  -2   6    5.54    1.17   0
   2   2  -6    4.77    1.53   0
   3  -2  -6   63.94    1.48   0
   3   2   6   64.93    1.75   0
   3  -2   6   59.08    1.53   0
  -3   2   6   63.37    1.65   0
   3   2  -6   63.60    3.96   0
   4  -2  -6   54.52    1.63   0
   4   2   6   59.33    1.57   0
   4  -2   6   51.61    1.22   0
  -4   2   6   54.56    1.58   0
   5   2   6    8.49    1.21   0
   5  -2  -6    8.43    1.30   0
  -5   2   6    8.03    1.25   0
   5  -2   6    8.21    0.88   0
   6   2   6    0.20    1.22   0
   6  -2  -6    0.86    1.23   0
   6  -2   6    0.67    0.84   0
  -6   2   6    0.14    1.22   0
   7  -2  -6    2.10    0.92   0
   7   2   6    3.36    1.31   0
   7  -2   6    2.18    0.88   0
   8   2   6    0.70    0.96   0
   8  -2  -6    1.74    1.37   0
   8   2   6    0.76    0.93   0
   8  -2   6    0.19    1.32   0
   9  -2  -6    0.83    1.46   0
   9   2   6   -0.25    1.48   0
   9   2   6    0.34    1.49   0
   9  -2   6   -0.13    0.99   0
  10  -2  -6    0.75    2.00   0
  10   2   6   -1.07    1.58   0
  10   2   6    0.39    1.19   0
  10  -2   6    0.41    1.58   0
   0  -3   6  168.73    2.41   0
   0   3  -6  174.01    2.26   0
   0   3   6  179.18    2.28   0
   0  -3  -6  181.73    2.29   0
  -1  -3   6  371.22    3.54   0
  -1   3  -6  373.74    2.91   0
   1   3   6  392.60    2.97   0
   1  -3  -6  393.16    2.98   0
  -1  -3  -6  403.84    2.97   0
   1  -3   6  377.36    3.05   0
   1   3  -6  388.05    3.58   0
  -1   3   6  401.92    3.16   0
   2  -3  -6  106.17    1.72   0
  -2  -3   6  101.32    2.05   0
   2   3   6  104.57    1.88   0
  -2   3  -6  101.75    1.76   0
  -2  -3  -6  106.97    1.65   0
   2   3  -6   95.74    2.20   0
   2  -3   6  103.79    1.80   0
  -2   3   6  110.15    1.92   0
   3  -3  -6   13.45    0.97   0
  -3   3  -6   13.33    1.17   0
  -3  -3   6   13.61    1.73   0
   3   3   6   12.24    0.99   0
   3   3  -6   12.86    1.40   0
   3  -3   6   12.80    0.91   0
  -3   3   6   13.50    1.26   0
   4  -3  -6   33.29    1.41   0
  -4   3  -6   30.92    1.09   0
   4   3   6   37.57    1.49   0
  -4   3   6   34.03    1.11   0
   4   3  -6   34.00    2.08   0
   4  -3   6   34.66    1.08   0
   5   3   6    2.08    1.16   0
   5  -3  -6    1.68    1.18   0
   5   3  -6    0.86    2.46   0
   5   3  -6    1.00    2.12   0
  -5   3   6    0.50    0.85   0
   5  -3   6    1.04    0.82   0
   6  -3  -6    4.53    1.20   0
   6   3   6    4.01    0.88   0
   6  -3   6    5.59    0.86   0
  -6   3   6    4.93    0.89   0
   7  -3  -6   -0.08    1.30   0
   7   3   6    0.28    1.26   0
  -7   3   6    0.44    1.32   0
   7  -3   6   -0.72    0.93   0
   8  -3  -6   -0.03    1.01   0
   8   3   6    0.61    1.37   0
   8  -3   6   -0.71    0.97   0
   9  -3  -6    1.58    1.50   0
   9   3   6    1.03    1.55   0
   9   3   6    1.28    1.53   0
   9  -3   6    1.57    1.14   0
  10   3   6   -0.32    1.70   0
  10  -3  -6    1.12    1.68   0
  10   3   6    1.21    1.72   0
  10  -3   6    0.04    1.66   0
   0   4   6  245.09    2.36   0
   0  -4   6  242.52    2.57   0
   0  -4  -6  226.86    2.32   0
   0   4  -6  229.74    2.52   0
   1  -4  -6  148.45    1.82   0
  -1  -4   6  142.17    2.13   0
   1   4   6  143.46    2.00   0
  -1   4  -6  147.88    1.82   0
   1  -4   6  146.59    1.83   0
  -1   4   6  159.50    1.87   0
   1   4  -6  140.30    2.16   0
  -1  -4  -6  147.60    2.01   0
   2  -4  -6   32.84    1.42   0
  -2  -4   6   32.71    1.44   0
  -2   4  -6   30.61    1.03   0
   2   4   6   30.65    1.13   0
   2   4  -6   31.72    1.42   0
  -2   4   6   35.24    1.38   0
   2  -4   6   31.60    1.29   0
  -2  -4  -6   32.60    1.13   0
   3  -4  -6    0.63    1.17   0
  -3  -4   6    0.57    1.26   0
  -3   4  -6   -0.20    1.09   0
   3   4   6    0.14    0.86   0
   3   4  -6    1.75    1.17   0
   3  -4   6    1.56    1.09   0
  -3   4   6    0.46    0.84   0
  -3  -4  -6    0.39    0.83   0
   4  -4  -6   26.91    1.02   0
  -4   4  -6   23.69    1.31   0
  -4  -4   6   28.23    1.78   0
   4   4   6   26.40    1.35   0
   4   4  -6   25.30    1.50   0
  -4   4   6   30.38    1.36   0
   4  -4   6   24.62    1.01   0
  -5   4  -6    6.83    1.22   0
   5  -4  -6    8.19    0.91   0
   5   4   6    8.56    1.27   0
   5  -4   6    9.04    0.89   0
   5   4  -6    8.48    1.65   0
  -5   4   6    8.43    1.23   0
   6  -4  -6    1.10    1.22   0
   6   4   6    0.81    1.22   0
  -6   4   6    0.97    1.22   0
   6  -4   6    0.26    0.84   0
   6   4  -6    1.29    2.00   0
   7  -4  -6    4.03    1.27   0
   7   4   6    2.25    1.35   0
   7  -4   6    2.85    1.02   0
  -7   4   6    1.62    0.98   0
   8   4   6    1.28    1.40   0
   8  -4  -6   -0.04    1.46   0
  -8   4   6    0.52    1.51   0
   8  -4   6    1.59    1.02   0
   9  -4  -6   -0.66    1.55   0
   9   4   6    0.57    1.57   0
   9   4   6    1.52    1.61   0
   9  -4   6    1.07    1.53   0
   0   5  -6   16.56    1.26   0
   0   5   6   15.40    0.95   0
   0  -5   6   17.50    1.25   0
   0  -5  -6   18.56    0.95   0
   1   5   6   57.70    1.25   0
  -1  -5   6   59.26    1.56   0
   1  -5  -6   61.82    1.52   0
  -1   5  -6   59.56    1.26   0
  -1  -5  -6   60.64    1.51   0
   1   5  -6   58.65    1.56   0
  -1   5   6   61.28    1.50   0
   1  -5   6   57.00    1.50   0
  -2   5  -6   72.58    1.57   0
   2   5   6   71.88    1.62   0
  -2  -5   6   74.48    1.77   0
   2  -5  -6   73.88    1.34   0
   2   5  -6   69.00    1.51   0
  -2  -5  -6   74.24    1.37   0
  -2   5   6   76.34    1.35   0
   2  -5   6   72.11    1.31   0
   3  -5  -6   18.45    1.00   0
  -3   5  -6   19.29    0.93   0
   3   5   6   17.77    0.98   0
  -3  -5   6   17.75    1.38   0
   3   5  -6   17.73    1.09   0
  -3   5   6   18.83    0.98   0
   3  -5   6   16.22    1.23   0
  -3  -5  -6   17.88    0.92   0
   4  -5  -6    3.98    0.87   0
  -4  -5   6    3.93    1.24   0
   4   5   6    3.29    0.88   0
  -4   5  -6    4.60    1.18   0
   4   5  -6    2.62    1.16   0
  -4   5   6    3.98    0.85   0
   4  -5   6    3.10    1.20   0
  -4  -5  -6    4.32    0.86   0
   5  -5  -6    6.03    0.98   0
  -5  -5   6    6.34    1.31   0
  -5   5  -6    5.58    1.24   0
   5   5   6    6.23    1.27   0
   5   5  -6    5.57    1.59   0
  -5   5   6    5.16    0.88   0
   5  -5   6    5.64    0.92   0
   6  -5  -6    0.05    1.27   0
   6   5   6    0.40    1.27   0
  -6   5  -6    0.49    0.93   0
  -6   5   6    0.90    1.30   0
   6   5  -6    0.38    1.34   0
   6  -5   6    0.89    0.91   0
   7  -5  -6    0.85    1.32   0
   7   5   6    0.53    1.39   0
   7   5  -6    0.87    2.48   0
  -7   5   6   -0.34    1.32   0
   7   5  -6    0.74    2.28   0
   7  -5   6    2.07    0.99   0
   8   5   6    0.60    1.49   0
   8  -5  -6    1.29    1.43   0
   8  -5   6   -0.23    1.04   0
  -8   5   6    2.62    1.46   0
   9  -5  -6    0.27    1.14   0
   9   5   6   -0.33    1.62   0
  -9   5   6    1.16    1.18   0
   9  -5   6    1.46    1.19   0
   0  -6   6    4.75    0.88   0
   0   6  -6    3.20    1.21   0
   0   6   6    3.32    0.83   0
   0  -6  -6    5.69    0.86   0
   1   6   6    9.57    0.92   0
  -1  -6   6    7.67    0.96   0
  -1   6  -6    7.61    0.84   0
   1  -6  -6    9.51    1.21   0
   1  -6   6    8.55    0.91   0
   1   6  -6    7.11    0.91   0
  -1   6   6    8.43    0.86   0
  -1  -6  -6    9.24    0.94   0
   2  -6  -6   23.57    1.04   0
  -2  -6   6   24.35    1.10   0
   2   6   6   25.34    1.40   0
  -2   6  -6   23.75    1.26   0
   2   6  -6   22.76    1.07   0
  -2   6   6   27.07    1.35   0
   2  -6   6   25.00    1.03   0
  -2  -6  -6   25.10    1.10   0
   3  -6  -6   49.19    1.51   0
  -3   6  -6   51.88    1.42   0
  -3  -6   6   52.73    1.67   0
   3   6   6   51.41    1.55   0
   3  -6   6   51.80    1.44   0
   3   6  -6   50.01    1.64   0
  -3  -6  -6   55.25    1.26   0
  -3   6   6   50.97    1.20   0
   4   6   6    8.27    1.30   0
  -4  -6   6    8.83    1.38   0
   4  -6  -6    6.48    0.91   0
  -4   6  -6    7.64    0.91   0
   4   6  -6    7.77    1.34   0
  -4   6   6    7.20    0.94   0
   4  -6   6    6.32    0.91   0
  -4  -6  -6    8.00    0.89   0
   5   6   6    1.00    1.25   0
   5  -6  -6   -1.00    1.26   0
  -5   6  -6   -0.70    1.32   0
  -5  -6   6    0.06    1.32   0
   5   6  -6   -0.16    1.26   0
  -5   6   6   -0.62    0.90   0
   5  -6   6    0.13    0.91   0
   6  -6  -6    1.75    1.39   0
  -6   6  -6    2.07    0.98   0
   6   6   6    1.50    1.30   0
   6   6  -6    2.53    1.37   0
  -6   6   6    2.96    1.03   0
   6  -6   6    1.94    0.89   0
   7  -6  -6    1.88    1.38   0
   7   6   6   -1.16    1.39   0
  -7   6  -6    0.34    1.05   0
  -7   6   6    0.44    1.03   0
   7   6  -6    0.24    1.77   0
   7  -6   6   -0.36    0.93   0
   8  -6  -6   -0.52    1.50   0
   8   6   6    0.43    1.56   0
  -8   6   6   -1.07    1.52   0
   8  -6   6    0.44    1.06   0
   0   7  -6    7.46    0.88   0
   0  -7   6    6.86    1.26   0
   0   7   6    8.14    1.22   0
   0  -7  -6    7.68    1.25   0
  -1  -7   6   -0.02    0.84   0
   1   7   6    1.99    0.85   0
  -1   7  -6   -1.91    1.19   0
   1  -7  -6    1.90    1.17   0
  -1   7   6    1.71    1.15   0
   1   7  -6    0.87    0.87   0
   1  -7   6    2.40    0.85   0
  -1  -7  -6    1.08    0.85   0
  -2  -7   6   59.70    1.29   0
   2   7   6   57.22    1.29   0
  -2   7  -6   58.15    1.52   0
   2  -7  -6   60.21    1.56   0
   2   7  -6   57.49    1.59   0
  -2  -7  -6   56.57    1.24   0
  -2   7   6   58.72    1.23   0
   2  -7   6   57.25    1.53   0
   3  -7  -6   11.00    1.36   0
   3   7   6   10.81    0.99   0
  -3  -7   6    9.09    1.36   0
  -3   7  -6   11.91    0.95   0
   3   7  -6    8.78    0.96   0
   3  -7   6   11.59    0.96   0
  -3   7   6   11.01    1.01   0
  -3  -7  -6   10.76    0.99   0
   4  -7  -6    1.52    0.91   0
   4   7   6    2.93    1.31   0
  -4   7  -6    3.86    1.25   0
  -4  -7   6    2.65    1.36   0
  -4   7   6    2.01    0.92   0
  -4  -7  -6    2.27    0.93   0
   4  -7   6    3.52    1.24   0
   4   7  -6    2.38    0.96   0
   5  -7  -6    7.15    1.35   0
   5   7   6    3.98    1.01   0
  -5   7  -6    5.06    1.46   0
  -5  -7   6    6.04    1.05   0
   5   7  -6    5.60    1.03   0
  -5  -7  -6    7.13    1.03   0
  -5   7   6    5.76    0.99   0
   5  -7   6    3.95    0.97   0
  -6   7  -6    1.14    1.02   0
   6   7   6    1.30    1.03   0
   6  -7  -6    1.37    0.92   0
   6   7  -6    1.43    1.44   0
  -6   7   6    1.23    1.37   0
   6  -7   6    1.93    1.38   0
   7   7   6    0.93    1.09   0
   7  -7  -6    1.22    1.03   0
  -7   7  -6    0.89    1.46   0
  -7   7   6    0.77    1.04   0
   7   7  -6   -0.31    1.44   0
   7  -7   6    0.61    1.07   0
   8  -7  -6    0.85    1.55   0
   8   7   6    0.34    1.65   0
   8   7  -6   -0.16    2.71   0
   8  -7   6   -0.93    1.58   0
  -8   7   6    1.88    1.64   0
   0  -8   6   19.44    1.03   0
   0   8   6   20.20    1.34   0
   0  -8  -6   18.39    1.07   0
   0   8  -6   15.36    0.94   0
  -1  -8   6    8.04    1.38   0
  -1   8  -6    5.07    0.94   0
   1   8   6    8.03    1.33   0
   1  -8  -6    7.09    0.90   0
   1   8  -6    6.09    0.96   0
   1  -8   6    6.58    1.32   0
  -1  -8  -6    5.06    1.35   0
  -1   8   6    5.14    0.92   0
  -2  -8   6    1.28    1.37   0
  -2   8  -6    2.85    0.94   0
   2   8   6    2.51    0.93   0
   2  -8  -6    2.00    0.89   0
   2   8  -6    2.42    0.89   0
  -2   8   6    2.58    1.24   0
  -2  -8  -6    1.45    1.28   0
   2  -8   6    1.00    0.89   0
   3  -8  -6   16.61    1.40   0
  -3   8  -6   15.80    1.33   0
   3   8   6   19.42    1.51   0
  -3  -8   6   17.09    1.11   0
  -3   8   6   18.06    1.42   0
   3   8  -6   16.64    1.43   0
  -3  -8  -6   18.60    1.13   0
   3  -8   6   15.86    1.36   0
   4  -8  -6    1.97    0.99   0
   4   8   6    1.99    1.37   0
  -4   8  -6    2.00    1.32   0
  -4  -8   6    2.71    1.00   0
   4   8  -6    1.00    0.95   0
  -4   8   6    0.81    0.95   0
  -4  -8  -6    2.97    0.96   0
   4  -8   6    1.60    0.94   0
   5  -8  -6    0.12    0.99   0
   5   8   6    0.83    0.99   0
  -5  -8   6    0.31    1.41   0
  -5   8  -6   -0.07    1.41   0
   5   8  -6    0.82    1.40   0
  -5   8   6    2.09    1.43   0
  -5  -8  -6   -0.36    1.03   0
   5  -8   6    0.46    1.01   0
   6  -8  -6    1.11    1.06   0
  -6   8  -6   -0.10    1.04   0
   6   8   6    0.28    1.48   0
  -6  -8   6   -0.52    1.55   0
   6   8  -6   -0.02    1.49   0
  -6   8   6    0.58    1.47   0
   6  -8   6    0.25    1.04   0
   7  -8  -6    0.40    1.14   0
   7   8   6    1.20    1.57   0
  -7   8  -6   -0.43    1.11   0
  -7   8   6   -0.53    1.62   0
   7   8  -6   -0.41    1.68   0
   7  -8   6   -0.40    1.54   0
   0   9   6    2.08    0.93   0
   0  -9   6    3.65    1.30   0
   0  -9  -6    1.96    1.39   0
   0   9  -6    2.33    1.33   0
   1  -9  -6   21.30    1.37   0
  -1  -9   6   21.22    1.14   0
   1   9   6   21.25    1.49   0
  -1   9  -6   20.48    1.53   0
   1  -9   6   19.06    1.42   0
  -1   9   6   19.50    1.08   0
   1   9  -6   20.63    1.53   0
  -1  -9  -6   18.80    1.10   0
  -2  -9   6    1.53    0.94   0
   2   9   6    1.44    0.97   0
  -2   9  -6    2.99    1.39   0
   2  -9  -6    1.12    0.93   0
   2  -9   6    1.05    1.35   0
   2   9  -6    1.01    1.35   0
  -2   9   6    2.07    0.95   0
  -2  -9  -6    1.86    1.37   0
  -3   9  -6    4.95    1.00   0
   3   9   6    3.47    1.42   0
  -3  -9   6    3.88    1.40   0
   3  -9  -6    3.99    1.42   0
   3   9  -6    4.76    1.37   0
   3  -9   6    3.93    0.95   0
  -3  -9  -6    5.39    1.39   0
  -3   9   6    4.91    1.39   0
   4  -9  -6    0.99    1.45   0
  -4   9  -6    1.29    1.00   0
   4   9   6    1.58    1.46   0
  -4  -9   6    1.38    1.43   0
  -4  -9  -6    0.69    1.03   0
   4   9  -6    0.91    1.11   0
  -4   9   6    2.12    1.44   0
   4  -9   6    3.10    1.43   0
  -5   9  -6    3.30    1.07   0
   5  -9  -6    2.80    1.06   0
   5   9   6    1.81    1.51   0
  -5  -9   6    1.47    1.09   0
  -5  -9  -6   -0.27    1.53   0
   5   9  -6    1.39    1.55   0
   5  -9   6    1.52    1.51   0
  -5   9   6    0.82    1.49   0
   6  -9  -6    1.27    1.55   0
  -6   9  -6    0.10    1.12   0
   6   9   6    1.45    1.14   0
  -6  -9   6    0.96    1.16   0
   6   9  -6    1.75    1.65   0
  -6   9   6    0.65    1.11   0
   6  -9   6   -0.43    1.16   0
   0 -10  -6    0.60    1.40   0
   0 -10   6    1.06    0.96   0
   0  10  -6    1.23    0.95   0
   0  10   6   -1.95    1.46   0
  -1  10  -6   11.70    1.52   0
   1  10   6   12.17    1.48   0
  -1 -10   6   12.41    1.13   0
   1 -10  -6   11.70    1.10   0
  -1  10   6   10.72    1.04   0
   1 -10   6    9.96    1.52   0
   1  10  -6   11.07    1.08   0
  -1 -10  -6   10.68    1.14   0
  -2  10  -6    2.19    0.99   0
   2  10   6   -0.35    0.96   0
   2 -10  -6    1.00    0.96   0
  -2 -10   6    0.62    1.02   0
   2 -10   6    1.49    1.44   0
   2  10  -6   -0.64    1.47   0
  -2 -10  -6    0.19    0.98   0
  -2  10   6    1.32    1.43   0
  -3  10  -6    1.93    1.01   0
  -3 -10   6    0.07    1.48   0
   3 -10  -6    1.41    1.44   0
   3  10   6   -0.38    1.05   0
  -3  10   6    1.43    1.03   0
   3 -10   6   -0.48    1.04   0
   3  10  -6   -0.33    1.47   0
  -3 -10  -6    0.71    1.47   0
   4  10   6    1.83    1.56   0
  -4  10  -6    0.13    1.49   0
  -4 -10   6    0.86    1.54   0
   4 -10  -6   -0.83    1.11   0
  -4  10   6    0.26    1.08   0
   4 -10   6   -1.15    1.48   0
   4  10  -6    0.99    1.57   0
  -4 -10  -6    1.76    1.57   0
  -5  10  -6   -0.00    1.11   0
   5 -10  -6    2.01    1.65   0
   5  10   6    4.49    1.69   0
  -5 -10   6    0.22    1.16   0
  -5 -10  -6   -0.22    1.59   0
   5 -10   6    2.75    1.56   0
   5  10  -6   -0.46    1.18   0
  -5  10   6    0.45    1.18   0
   0 -11   6    1.27    1.65   0
   0 -11  -6    5.48    1.57   0
   0  11  -6    4.73    1.58   0
   0  11   6    3.51    1.13   0
   1 -11  -6    2.29    1.06   0
  -1  11  -6    1.45    1.05   0
   1  11   6    2.11    1.14   0
  -1 -11   6    1.38    1.17   0
   1 -11   6    2.09    1.09   0
   1  11  -6    0.91    1.19   0
  -1 -11  -6    0.33    1.53   0
  -1  11   6    2.48    1.08   0
   2 -11  -6    0.92    1.09   0
   2  11   6    1.11    1.11   0
  -2 -11   6   -0.51    1.60   0
  -2  11  -6    0.51    1.10   0
  -2  11   6   -0.48    1.08   0
   2 -11   6    0.22    1.11   0
  -2 -11  -6   -0.30    1.13   0
   2  11  -6    0.29    1.57   0
  -3 -11   6    1.25    1.65   0
   3  11   6   -1.29    1.60   0
  -3  11  -6    0.15    1.20   0
   3 -11  -6   -0.09    1.10   0
   3 -11   6   -1.18    1.13   0
  -3  11   6   -0.42    1.09   0
   3  11  -6    0.31    1.17   0
  -3 -11  -6   -0.71    1.12   0
  -1   0   7   21.84    1.73   0
   2   0  -7    4.10    1.42   0
  -2   0   7    4.30    1.41   0
  -3   0   7  113.65    3.20   0
   3   0  -7  112.87    3.23   0
   4   0  -7    3.52    1.53   0
  -4   0   7    3.91    1.53   0
   5   0  -7    1.14    1.42   0
   5   0   7    2.15    1.14   0
   6   0  -7    5.52    1.65   0
   6   0   7    5.67    1.22   0
   7   0  -7    9.07    1.74   0
   7   0   7    7.20    0.91   0
   8   0   7    0.69    0.94   0
   8   0  -7    0.27    1.65   0
   9   0  -7    1.07    2.37   0
   9   0  -7    1.27    2.09   0
   9   0   7    0.23    1.48   0
  10   0   7    1.17    1.13   0
   0   1   7  660.86    4.53   0
   0  -1  -7  649.94    4.52   0
   1   1   7 1885.75    7.07   0
   1  -1  -7 1789.79    7.88   0
  -1   1   7 1788.83    7.75   0
  -2  -1   7  133.13    3.89   0
   2  -1  -7  132.00    2.55   0
  -2  -1   7  122.85    4.00   0
  -2   1   7  132.65    2.51   0
   2  -1   7  123.91    1.86   0
   3  -1  -7  253.05    3.25   0
   3  -1   7  247.31    2.37   0
  -3   1   7  267.19    3.27   0
   4  -1  -7   14.23    1.41   0
   4  -1   7   14.82    1.24   0
  -4   1   7   13.76    1.33   0
   5  -1  -7    6.84    1.24   0
  -5   1   7    6.73    1.25   0
   5  -1   7    6.62    0.86   0
   6  -1  -7    7.35    1.30   0
   6  -1   7    5.73    0.88   0
   7   1   7    4.87    1.28   0
   7  -1  -7    5.20    1.31   0
   7  -1   7    5.25    0.95   0
   8  -1  -7    0.13    1.34   0
   8   1   7    1.81    1.35   0
   8  -1   7    1.92    1.36   0
   9   1   7    7.70    1.57   0
   9  -1  -7    6.71    1.60   0
   9   1   7    5.59    1.12   0
   9  -1   7    7.62    1.12   0
  10   1   7    1.37    1.62   0
  10   1   7    1.04    1.10   0
  10  -1  -7    0.86    1.97   0
  10  -1   7    0.53    1.12   0
   0  -2   7  522.74    4.09   0
   0  -2  -7  556.06    3.82   0
   0   2   7  532.73    3.78   0
   0   2  -7  520.28    4.04   0
  -1  -2   7  368.25    4.14   0
  -1   2  -7  388.29    3.08   0
   1   2   7  402.70    3.14   0
   1  -2  -7  398.90    3.48   0
   1   2  -7  375.20    4.15   0
   1  -2   7  369.62    3.09   0
  -1   2   7  410.95    3.27   0
  -1  -2  -7  418.02    3.18   0
  -2  -2   7   10.95    1.63   0
   2   2   7   11.05    0.95   0
   2  -2  -7   10.34    1.32   0
  -2   2   7   10.67    0.99   0
   2  -2   7    9.98    0.88   0
   2   2  -7   10.32    1.39   0
   3  -2  -7   34.55    1.54   0
   3   2   7   41.22    1.55   0
  -3   2   7   35.71    1.24   0
   3  -2   7   34.48    1.39   0
   4  -2  -7   35.99    1.49   0
   4   2   7   36.50    1.14   0
   4  -2   7   32.61    1.08   0
  -4   2   7   34.80    1.44   0
   5  -2  -7   21.12    1.36   0
   5   2   7   18.83    0.98   0
   5  -2   7   19.66    0.97   0
  -5   2   7   19.27    1.10   0
   6  -2  -7    8.52    1.34   0
   6   2   7    9.19    0.93   0
  -6   2   7    8.13    1.29   0
   6  -2   7    6.69    0.94   0
   7  -2  -7    8.06    1.35   0
   7   2   7    8.13    1.30   0
   7  -2   7    6.67    0.94   0
   8  -2  -7   -0.47    1.39   0
   8   2   7   -1.83    1.41   0
   8   2   7    1.47    1.35   0
   8  -2   7   -0.06    1.33   0
   9  -2  -7    2.89    1.52   0
   9   2   7    1.90    1.06   0
   9   2   7    3.31    1.07   0
   9  -2   7    1.83    1.54   0
  10  -2  -7    0.58    1.66   0
  10   2   7    0.63    1.20   0
  10   2   7    0.94    1.66   0
  10  -2   7   -1.30    1.64   0
   0  -3   7  152.97    2.31   0
   0  -3  -7  171.24    2.20   0
   0   3  -7  160.37    2.33   0
   0   3   7  158.87    2.16   0
   1  -3  -7  244.46    2.54   0
   1   3   7  235.36    2.45   0
  -1  -3   7  247.82    2.90   0
  -1   3  -7  238.78    2.34   0
   1   3  -7  237.91    2.76   0
  -1   3   7  254.15    2.58   0
   1  -3   7  227.36    2.31   0
  -1  -3  -7  259.28    2.55   0
  -2   3  -7  171.16    1.90   0
   2   3   7  178.91    2.19   0
  -2  -3   7  182.43    2.88   0
   2  -3  -7  176.57    2.25   0
   2   3  -7  175.59    2.77   0
  -2  -3  -7  194.73    2.26   0
   2  -3   7  171.33    2.08   0
  -2   3   7  186.21    2.11   0
   3  -3  -7   47.60    1.52   0
  -3   3  -7   43.22    1.15   0
   3   3   7   47.84    1.54   0
  -3  -3   7   47.26    2.13   0
  -3   3   7   47.49    1.25   0
   3  -3   7   43.63    1.39   0
   3   3  -7   42.90    1.86   0
   4  -3  -7    8.79    1.25   0
   4   3   7    7.84    0.91   0
  -4   3   7    8.15    0.88   0
   4   3  -7    7.08    1.81   0
   4  -3   7    8.51    0.85   0
   5  -3  -7    7.80    1.26   0
   5   3   7    7.19    1.23   0
  -5   3   7    7.80    1.21   0
   5  -3   7    6.09    0.93   0
   6  -3  -7    3.57    1.19   0
   6   3   7    1.10    0.83   0
  -6   3   7    2.05    0.83   0
   6  -3   7    2.30    0.84   0
   7  -3  -7    4.76    1.31   0
   7   3   7    3.88    1.37   0
  -7   3   7    4.29    0.97   0
   7  -3   7    4.67    1.33   0
   8  -3  -7    1.28    1.38   0
   8   3   7   -0.10    1.44   0
   8  -3   7   -0.14    0.98   0
   9  -3  -7    2.04    1.56   0
   9   3   7    0.95    1.13   0
   9   3   7    1.73    1.09   0
   9  -3   7    1.29    1.53   0
  10   3   7    0.64    1.24   0
  10  -3  -7    1.12    1.65   0
  10  -3   7    1.01    1.17   0
   0   4  -7    9.51    0.99   0
   0   4   7    9.14    1.26   0
   0  -4  -7    8.92    0.91   0
   0  -4   7    7.73    0.98   0
  -1   4  -7   62.34    1.31   0
  -1  -4   7   58.91    1.38   0
   1  -4  -7   63.95    1.57   0
   1   4   7   59.99    1.33   0
   1  -4   7   63.74    1.59   0
  -1   4   7   62.31    1.31   0
  -1  -4  -7   64.44    1.59   0
   1   4  -7   59.04    1.38   0
  -2  -4   7   72.85    1.60   0
  -2   4  -7   69.43    1.31   0
   2  -4  -7   73.58    1.38   0
   2   4   7   76.09    1.42   0
   2  -4   7   73.27    1.31   0
  -2  -4  -7   75.40    1.61   0
  -2   4   7   70.53    1.59   0
   2   4  -7   71.47    1.59   0
   3  -4  -7    6.04    1.22   0
  -3   4  -7    6.06    1.15   0
   3   4   7    6.56    0.91   0
  -3  -4   7    6.17    1.30   0
   3  -4   7    6.23    0.85   0
  -3   4   7    6.13    0.87   0
  -3  -4  -7    7.49    0.87   0
   3   4  -7    5.60    1.23   0
  -4  -4   7   22.25    1.51   0
   4  -4  -7   19.92    1.03   0
   4   4   7   19.53    1.05   0
  -4   4  -7   19.83    0.98   0
  -4   4   7   21.21    1.30   0
   4   4  -7   20.34    1.70   0
   4  -4   7   17.13    0.94   0
   5  -4  -7    3.66    1.21   0
   5   4   7    2.07    1.23   0
  -5   4  -7    1.65    1.19   0
   5  -4   7    3.07    0.85   0
   5   4  -7    1.80    1.78   0
  -5   4   7    1.60    1.19   0
   6  -4  -7   12.97    1.36   0
   6   4   7   10.90    0.96   0
   6  -4   7   13.28    1.33   0
  -6   4   7   14.77    1.37   0
   7  -4  -7   -0.31    1.37   0
   7   4   7    0.84    0.89   0
   7  -4   7    1.23    0.99   0
  -7   4   7   -0.07    1.35   0
   8  -4  -7    1.09    1.41   0
   8   4   7    0.72    1.05   0
  -8   4   7    1.84    1.53   0
   8  -4   7   -1.03    1.40   0
   9  -4  -7    1.52    1.57   0
   9   4   7    0.22    1.11   0
   9  -4   7    0.58    1.05   0
   0  -5   7   21.40    1.29   0
   0   5   7   24.52    1.00   0
   0   5  -7   22.62    1.32   0
   0  -5  -7   21.62    0.98   0
   1   5   7   18.15    1.27   0
  -1  -5   7   19.56    1.32   0
  -1   5  -7   16.78    0.96   0
   1  -5  -7   19.95    1.28   0
  -1  -5  -7   18.37    0.99   0
  -1   5   7   19.48    0.94   0
   1   5  -7   16.95    1.01   0
   1  -5   7   17.52    0.99   0
   2   5   7   79.23    1.68   0
  -2   5  -7   68.75    1.29   0
  -2  -5   7   77.12    1.76   0
   2  -5  -7   75.18    1.35   0
  -2  -5  -7   78.23    1.38   0
   2   5  -7   71.26    1.51   0
  -2   5   7   74.97    1.61   0
   2  -5   7   69.98    1.53   0
   3  -5  -7    8.88    0.93   0
  -3  -5   7    7.90    1.32   0
  -3   5  -7    7.39    1.17   0
   3   5   7    7.47    0.88   0
   3   5  -7    7.83    1.20   0
  -3  -5  -7    6.91    1.27   0
  -3   5   7    8.07    1.24   0
   3  -5   7    9.06    1.17   0
   4  -5  -7    4.25    0.90   0
  -4   5  -7    3.86    0.88   0
  -4  -5   7    4.66    1.29   0
   4   5   7    3.29    0.90   0
   4  -5   7    5.02    1.18   0
   4   5  -7    4.31    1.16   0
  -4  -5  -7    5.83    1.21   0
  -4   5   7    6.00    1.23   0
   5  -5  -7    1.36    0.94   0
  -5   5  -7    2.01    1.27   0
  -5  -5   7    2.34    1.52   0
   5   5   7    1.84    0.94   0
   5   5  -7    2.37    1.52   0
  -5   5   7    1.65    0.90   0
   5  -5   7    2.01    1.24   0
   6   5   7    3.85    0.97   0
   6  -5  -7    2.35    1.28   0
  -6   5  -7    3.68    0.95   0
  -6   5   7    3.15    0.90   0
   6  -5   7    3.47    0.91   0
   6   5  -7    3.30    1.94   0
   7  -5  -7    1.48    1.35   0
   7   5   7    0.44    0.99   0
  -7   5   7    1.82    1.01   0
   7  -5   7    1.72    1.35   0
   8  -5  -7    0.94    1.04   0
   8   5   7    0.82    1.48   0
  -8   5   7   -0.22    1.08   0
   8  -5   7    1.29    1.01   0
   9   5   7   -0.02    1.64   0
   9  -5  -7    1.85    1.13   0
  -9   5   7   -0.44    1.19   0
   9  -5   7    1.33    1.57   0
   0   6   7   31.73    1.02   0
   0  -6  -7   28.72    1.01   0
   0  -6   7   29.25    1.34   0
   0   6  -7   28.80    1.34   0
   1   6   7    3.32    0.85   0
  -1  -6   7    2.93    1.19   0
  -1   6  -7    2.18    0.89   0
   1  -6  -7    3.42    1.18   0
   1   6  -7    3.22    1.15   0
  -1   6   7    3.10    0.83   0
   1  -6   7    4.60    1.20   0
  -1  -6  -7    4.12    0.88   0
  -2   6  -7   26.44    0.99   0
   2   6   7   30.05    1.40   0
  -2  -6   7   27.88    1.42   0
   2  -6  -7   22.34    1.03   0
   2   6  -7   26.29    1.11   0
  -2   6   7   26.92    1.35   0
   2  -6   7   26.54    0.99   0
  -2  -6  -7   31.50    1.42   0
   3  -6  -7   57.27    1.28   0
   3   6   7   60.14    1.57   0
  -3  -6   7   60.89    1.73   0
  -3   6  -7   54.70    1.19   0
   3   6  -7   55.20    1.40   0
  -3  -6  -7   63.60    1.28   0
   3  -6   7   44.84    1.13   0
  -3   6   7   58.42    1.24   0
   4  -6  -7    5.09    1.23   0
   4   6   7    3.16    0.88   0
  -4  -6   7    3.43    1.33   0
  -4   6  -7    4.64    0.86   0
  -4   6   7    2.66    0.85   0
   4   6  -7    3.15    1.28   0
  -4  -6  -7    2.78    0.86   0
   4  -6   7    2.26    1.25   0
   5  -6  -7   11.35    1.02   0
  -5  -6   7   10.96    1.42   0
   5   6   7   10.53    1.04   0
  -5   6  -7   11.70    1.38   0
  -5   6   7    9.00    1.35   0
   5  -6   7    9.65    0.99   0
   5   6  -7    9.17    1.37   0
   6  -6  -7    2.07    0.90   0
  -6   6  -7    2.08    0.97   0
   6   6   7    0.77    0.92   0
  -6   6   7    1.48    1.29   0
   6   6  -7    0.77    1.35   0
   6  -6   7   -0.22    1.36   0
   7  -6  -7    2.30    1.03   0
   7   6   7    2.11    1.03   0
  -7   6   7    3.24    1.02   0
   7   6  -7    2.15    2.36   0
   7  -6   7    1.13    0.99   0
   8  -6  -7    0.36    1.10   0
   8   6   7   -1.29    1.54   0
   8  -6   7    0.68    1.52   0
  -8   6   7    0.45    1.12   0
   0   7  -7   -0.01    0.82   0
   0  -7   7    1.22    1.21   0
   0  -7  -7   -0.51    0.84   0
   0   7   7    1.33    1.15   0
  -1  -7   7   -0.22    0.89   0
   1   7   7    2.56    0.83   0
  -1   7  -7    0.87    0.85   0
   1  -7  -7    1.09    0.85   0
   1  -7   7    1.30    0.86   0
   1   7  -7    1.29    1.24   0
  -1  -7  -7    2.17    1.21   0
  -1   7   7    1.47    0.79   0
  -2  -7   7   21.75    1.45   0
   2   7   7   21.78    1.37   0
   2  -7  -7   23.50    1.05   0
  -2   7  -7   24.43    1.37   0
  -2   7   7   23.61    1.05   0
   2   7  -7   20.83    1.07   0
  -2  -7  -7   17.79    1.00   0
   2  -7   7   23.78    1.36   0
   3   7   7   26.88    1.03   0
  -3   7  -7   27.10    1.36   0
  -3  -7   7   27.52    1.56   0
   3  -7  -7   21.10    1.08   0
   3   7  -7   24.45    1.42   0
  -3  -7  -7   23.13    1.01   0
   3  -7   7   26.34    1.04   0
  -3   7   7   25.07    1.09   0
   4   7   7    1.88    1.36   0
   4  -7  -7    2.11    1.33   0
  -4  -7   7    1.70    1.37   0
  -4   7  -7    1.65    1.23   0
  -4   7   7    1.68    0.90   0
   4   7  -7    0.97    0.95   0
   4  -7   7    1.27    0.88   0
  -4  -7  -7    1.68    1.35   0
   5  -7  -7    0.78    0.96   0
   5   7   7    1.46    0.99   0
  -5   7  -7    0.29    1.36   0
  -5  -7   7    0.66    1.39   0
   5   7  -7    0.83    1.37   0
  -5   7   7    1.17    1.37   0
  -5  -7  -7    0.50    1.00   0
   5  -7   7    1.20    0.95   0
  -6   7  -7    0.89    0.99   0
   6   7   7    0.75    0.98   0
   6  -7  -7   -0.12    1.01   0
   6   7  -7    1.20    1.45   0
   6  -7   7    0.37    0.98   0
  -6   7   7   -0.24    1.04   0
   7   7   7    1.03    1.07   0
   7  -7  -7    1.15    1.06   0
  -7   7  -7    1.10    1.05   0
  -7   7   7   -0.28    1.55   0
   7   7  -7    0.89    1.92   0
   7  -7   7    0.72    1.07   0
   8   7   7    1.06    1.17   0
   8  -7  -7    0.50    1.61   0
  -8   7   7   -0.32    1.71   0
   8  -7   7   -0.26    1.15   0
   0  -8   7    2.89    0.86   0
   0   8   7    2.02    0.88   0
   0   8  -7    2.92    1.22   0
   0  -8  -7    1.28    0.88   0
  -1   8  -7    0.97    0.91   0
  -1  -8   7    1.16    1.27   0
   1   8   7    0.57    0.89   0
   1  -8  -7    1.33    0.86   0
   1  -8   7   -0.44    0.93   0
  -1  -8  -7    1.01    0.87   0
   1   8  -7    0.25    0.92   0
  -1   8   7   -0.41    0.85   0
  -2  -8   7   15.29    1.38   0
   2   8   7   15.10    1.39   0
  -2   8  -7   15.05    0.98   0
   2  -8  -7   16.20    0.99   0
  -2   8   7   14.89    0.99   0
   2   8  -7   15.48    1.03   0
  -2  -8  -7   17.56    1.05   0
   2  -8   7   16.28    1.39   0
  -3   8  -7    8.27    1.28   0
   3   8   7    5.75    0.92   0
   3  -8  -7    8.87    1.41   0
  -3  -8   7    7.26    1.44   0
   3   8  -7    7.34    1.33   0
   3  -8   7    7.52    0.94   0
  -3  -8  -7    5.46    1.35   0
  -3   8   7    7.88    1.03   0
   4  -8  -7    0.55    0.94   0
   4   8   7    3.13    1.35   0
  -4   8  -7    2.34    1.34   0
  -4  -8   7    1.70    1.42   0
  -4  -8  -7    3.01    1.42   0
   4   8  -7    0.53    1.33   0
   4  -8   7    2.25    1.33   0
  -4   8   7    0.58    1.35   0
   5  -8  -7    1.94    0.99   0
   5   8   7    3.86    1.44   0
  -5  -8   7    3.93    1.47   0
  -5   8  -7    1.29    0.98   0
  -5   8   7    2.73    1.00   0
   5   8  -7    2.86    1.46   0
  -5  -8  -7    2.17    1.01   0
   5  -8   7    2.98    1.00   0
   6   8   7    0.05    1.51   0
  -6  -8   7   -0.29    1.55   0
   6  -8  -7    0.38    1.06   0
  -6   8  -7    1.17    1.51   0
  -6   8   7    0.48    1.05   0
   6  -8   7    1.48    1.09   0
   6   8  -7    0.87    1.53   0
   7  -8  -7    0.97    1.15   0
   7   8   7    1.85    1.67   0
  -7   8  -7    1.30    1.60   0
  -7   8   7    1.25    1.21   0
   7   8  -7    0.80    1.64   0
   7  -8   7    1.89    1.12   0
   0   9   7    6.21    1.39   0
   0  -9  -7    6.32    1.03   0
   0   9  -7    6.26    1.01   0
   0  -9   7    8.23    0.98   0
  -1  -9   7    1.27    1.03   0
   1   9   7    1.20    0.97   0
  -1   9  -7    2.04    1.38   0
   1  -9  -7   -0.27    0.94   0
   1  -9   7    0.68    0.96   0
   1   9  -7    2.16    1.01   0
  -1   9   7    3.52    1.30   0
  -1  -9  -7    0.93    1.41   0
   2  -9  -7   -0.46    0.94   0
   2   9   7    0.61    0.99   0
  -2   9  -7    0.81    1.36   0
  -2  -9   7    2.20    1.41   0
   2  -9   7    0.53    0.96   0
  -2  -9  -7    1.53    0.92   0
  -2   9   7    3.17    1.32   0
   2   9  -7    1.99    1.36   0
   3   9   7    1.12    1.01   0
  -3   9  -7    2.06    1.39   0
  -3  -9   7    1.68    0.99   0
   3  -9  -7    3.76    0.94   0
  -3   9   7    2.85    0.95   0
   3  -9   7    3.28    1.37   0
  -3  -9  -7    3.69    1.02   0
   3   9  -7    3.21    1.41   0
   4   9   7    1.58    1.07   0
  -4   9  -7    1.44    1.04   0
   4  -9  -7    2.08    1.41   0
  -4  -9   7    1.61    1.47   0
  -4   9   7    1.76    1.02   0
   4   9  -7    1.77    1.06   0
   4  -9   7    1.57    0.98   0
  -4  -9  -7    2.26    1.44   0
   5   9   7   -0.08    1.14   0
  -5   9  -7   -0.57    1.48   0
  -5  -9   7    0.24    1.05   0
   5  -9  -7    0.79    1.05   0
  -5  -9  -7   -0.78    1.56   0
   5   9  -7    0.34    1.08   0
  -5   9   7    2.31    1.10   0
   5  -9   7    0.56    1.02   0
   6   9   7    2.09    1.66   0
  -6   9  -7    1.33    1.65   0
   6  -9  -7   -2.52    1.59   0
  -6  -9   7    0.75    1.62   0
   6  -9   7    1.05    1.12   0
  -6   9   7    1.66    1.60   0
   6   9  -7    1.64    1.67   0
   0 -10  -7   11.98    1.51   0
   0 -10   7   12.68    1.14   0
   0  10   7   10.67    1.12   0
   0  10  -7   11.12    1.12   0
  -1 -10   7    3.21    1.47   0
   1  10   7    2.39    1.03   0
   1 -10  -7    1.57    1.44   0
  -1  10  -7    1.85    1.46   0
   1 -10   7    3.59    1.05   0
   1  10  -7    0.79    1.05   0
  -1 -10  -7    1.18    1.48   0
  -1  10   7   -0.37    1.42   0
   2  10   7    0.60    1.43   0
   2 -10  -7    2.94    1.42   0
  -2 -10   7    2.33    1.52   0
  -2  10  -7    2.57    1.08   0
   2 -10   7    1.36    1.09   0
   2  10  -7    1.36    1.06   0
  -2 -10  -7    1.07    1.45   0
  -2  10   7    3.69    1.41   0
  -3  10  -7   -0.10    1.09   0
   3  10   7    0.57    1.49   0
  -3 -10   7    0.94    1.52   0
   3 -10  -7   -0.74    1.09   0
  -3  10   7    0.23    1.48   0
   3 -10   7    1.27    1.07   0
   3  10  -7    0.85    1.08   0
  -3 -10  -7    1.62    1.02   0
   4  10   7    0.43    1.12   0
   4 -10  -7    1.41    1.53   0
  -4  10  -7    2.53    1.06   0
  -4 -10   7   -0.16    1.58   0
  -4  10   7    1.06    1.12   0
   4 -10   7    0.67    1.09   0
  -4 -10  -7    1.15    1.07   0
   4  10  -7    0.44    1.08   0
   5 -10  -7   -0.36    1.13   0
   5  10   7   -0.18    1.17   0
  -5 -10   7    0.73    1.19   0
  -5  10  -7   -1.50    1.57   0
   5  10  -7   -0.20    1.21   0
   5 -10   7   -0.18    1.53   0
  -5 -10  -7    1.54    1.63   0
  -5  10   7    2.11    1.63   0
   0 -11   7    0.54    1.54   0
   0  11   7    2.59    1.57   0
   0  11  -7    0.48    1.54   0
   0 -11  -7   -0.28    1.12   0
   1 -11  -7    0.10    1.51   0
   1  11   7    1.31    1.10   0
  -1  11  -7   -0.35    1.51   0
  -1 -11   7   -0.23    1.08   0
  -1 -11  -7    1.51    1.13   0
   1 -11   7    0.33    1.06   0
   1  11  -7    0.47    1.09   0
  -1  11   7    1.78    1.57   0
  -2  11  -7   -0.58    1.16   0
   2  11   7    0.45    1.57   0
   2 -11  -7   -0.12    1.54   0
  -2 -11   7    0.67    1.67   0
  -2  11   7    0.02    1.12   0
   2 -11   7    0.99    1.12   0
   2  11  -7    0.12    1.14   0
  -2 -11  -7    1.37    1.11   0
  -3  11  -7   -0.57    1.63   0
   3 -11  -7    3.37    1.56   0
   3  11   7   -0.68    1.15   0
  -3 -11   7    0.03    1.71   0
   3  11  -7    1.51    1.20   0
  -3  11   7   -0.52    1.14   0
   3 -11   7   -0.08    1.12   0
  -3 -11  -7    0.63    1.60   0
  -1   0   8    0.55    1.33   0
  -2   0   8  507.75    5.26   0
  -3   0   8    9.20    1.42   0
   3   0  -8    9.79    1.69   0
  -4   0   8    7.58    1.60   0
   4   0  -8    7.59    1.65   0
   5   0  -8    5.80    1.74   0
   5   0   8    5.54    0.87   0
   6   0   8   19.84    1.33   0
   6   0  -8   21.74    1.94   0
   7   0   8   -0.95    1.31   0
   7   0  -8   -0.13    1.84   0
   8   0   8    0.35    1.33   0
   8   0  -8    0.36    2.16   0
   8   0  -8    0.26    2.15   0
   9   0   8    0.88    1.02   0
  10   0   8   -0.14    1.63   0
   0  -1  -8  615.38    4.31   0
   0   1   8  619.03    4.27   0
   1  -1  -8   29.33    1.32   0
   1   1   8   27.54    1.23   0
  -1   1   8   29.68    1.64   0
  -2  -1   8  128.32    3.36   0
  -2  -1   8  148.23    3.58   0
   2  -1  -8  131.74    2.44   0
  -2   1   8  132.92    2.46   0
   3  -1  -8  548.42    4.56   0
   3  -1   8  529.14    3.35   0
  -3   1   8  575.95    4.63   0
   4  -1  -8   26.82    1.58   0
  -4   1   8   24.70    1.47   0
   4  -1   8   25.11    1.04   0
   5  -1  -8   17.52    1.42   0
   5  -1   8   18.98    1.25   0
  -5   1   8   19.05    1.40   0
   6  -1  -8   15.45    1.45   0
   6  -1   8   13.72    1.32   0
   7  -1  -8    2.52    1.28   0
   7   1   8    2.37    0.95   0
   7  -1   8    3.27    1.30   0
   8   1   8    3.31    1.00   0
   8  -1  -8    3.00    1.38   0
   8  -1   8    2.78    0.94   0
   9   1   8    8.09    1.10   0
   9   1   8   11.65    1.59   0
   9  -1  -8    8.95    1.91   0
   9  -1   8   10.43    1.61   0
  10   1   8    0.97    1.61   0
  10  -1  -8    0.35    2.11   0
  10  -1  -8    0.09    2.42   0
  10   1   8    1.51    1.65   0
  10  -1   8   -0.82    1.56   0
   0  -2   8   18.45    1.37   0
   0   2   8   16.23    1.09   0
   0  -2  -8   18.75    1.44   0
   1   2   8    8.79    1.00   0
   1  -2  -8    9.28    1.03   0
  -1  -2   8    9.18    1.06   0
  -1  -2  -8    9.35    1.26   0
   1  -2   8    7.97    0.98   0
  -1   2   8    8.66    1.38   0
  -2  -2   8    7.88    1.31   0
   2   2   8    8.90    0.99   0
   2  -2  -8    7.04    0.95   0
   2  -2   8    6.62    1.19   0
  -2   2   8    7.24    0.94   0
   3   2   8  214.18    2.20   0
   3  -2  -8  199.69    2.33   0
   3  -2   8  195.15    2.01   0
  -3   2   8  203.46    2.34   0
   4  -2  -8    7.34    1.26   0
   4   2   8    9.47    1.24   0
  -4   2   8    7.60    1.21   0
   4  -2   8    7.50    0.83   0
   5  -2  -8   30.28    1.53   0
   5   2   8   32.32    1.30   0
   5  -2   8   30.23    1.35   0
  -5   2   8   28.15    1.17   0
   6  -2  -8   19.04    1.45   0
   6   2   8   21.47    1.39   0
   6  -2   8   18.29    1.02   0
  -6   2   8   19.08    1.13   0
   7  -2  -8    0.43    0.98   0
   7   2   8    0.46    0.90   0
   7  -2   8   -0.75    1.32   0
  -7   2   8    0.36    1.35   0
   8   2   8    0.40    0.93   0
   8  -2  -8    0.63    1.40   0
   8   2   8    0.96    1.41   0
   8  -2   8    0.70    1.03   0
   9  -2  -8    6.09    1.53   0
   9   2   8    4.69    1.51   0
   9   2   8    7.92    1.55   0
   9  -2   8    5.35    1.09   0
  10   2   8    0.34    1.68   0
  10  -2  -8   -0.31    1.71   0
  10   2   8   -0.67    1.71   0
  10  -2   8    0.48    1.15   0
   0   3  -8  330.52    3.04   0
   0  -3   8  321.00    2.93   0
   0  -3  -8  341.89    2.69   0
   0   3   8  336.01    2.69   0
  -1   3  -8   76.92    1.47   0
  -1  -3   8   74.05    1.81   0
   1   3   8   75.10    1.71   0
   1  -3  -8   77.16    1.77   0
  -1   3   8   82.60    1.78   0
   1  -3   8   75.77    1.70   0
  -1  -3  -8   80.81    1.47   0
   1   3  -8   73.98    1.84   0
  -2  -3   8   91.20    2.20   0
   2   3   8   92.45    1.56   0
   2  -3  -8   90.04    1.60   0
  -2   3  -8   86.59    1.65   0
   2   3  -8   85.21    2.20   0
  -2   3   8   92.68    1.60   0
  -2  -3  -8   87.54    1.73   0
   2  -3   8   87.03    1.46   0
  -3   3  -8   32.65    1.08   0
   3   3   8   35.71    1.15   0
  -3  -3   8   37.80    2.08   0
   3  -3  -8   34.71    1.14   0
   3   3  -8   34.53    1.81   0
   3  -3   8   35.01    1.30   0
  -3   3   8   36.46    1.13   0
   4  -3  -8   26.57    1.39   0
   4   3   8   25.97    1.07   0
   4  -3   8   25.35    1.03   0
  -4   3   8   27.78    1.09   0
   5  -3  -8   15.71    1.01   0
   5   3   8   17.36    1.32   0
   5  -3   8   15.27    1.29   0
  -5   3   8   16.20    1.31   0
   6  -3  -8   32.40    1.59   0
   6   3   8   32.27    1.19   0
  -6   3   8   32.65    1.54   0
   6  -3   8   29.39    1.08   0
   7  -3  -8   -0.85    1.31   0
   7   3   8    0.19    1.24   0
  -7   3   8   -0.00    1.29   0
   7  -3   8    0.09    1.31   0
   8  -3  -8    1.97    1.51   0
   8   3   8    0.61    1.08   0
   8  -3   8    2.73    1.39   0
   9  -3  -8    3.28    1.59   0
   9   3   8    1.70    1.61   0
   9   3   8    4.95    1.58   0
   9  -3   8    2.46    1.16   0
   0   4   8  826.92    3.67   0
   0   4  -8  778.70    4.04   0
   0  -4  -8  827.71    3.71   0
   0  -4   8  774.26    4.09   0
  -1  -4   8   12.95    1.01   0
   1   4   8   12.21    0.90   0
  -1   4  -8   12.02    1.22   0
   1  -4  -8   14.07    0.95   0
   1   4  -8   13.42    1.20   0
  -1  -4  -8   15.16    0.97   0
   1  -4   8   14.55    1.23   0
  -1   4   8   14.12    1.23   0
  -2  -4   8   73.11    1.62   0
   2   4   8   70.87    1.37   0
   2  -4  -8   72.92    1.36   0
  -2   4  -8   71.90    1.29   0
  -2   4   8   74.41    1.36   0
   2  -4   8   71.74    1.53   0
  -2  -4  -8   75.29    1.36   0
   2   4  -8   73.45    1.79   0
  -3  -4   8  111.57    2.24   0
  -3   4  -8  106.77    1.47   0
   3   4   8  112.39    1.79   0
   3  -4  -8  109.31    1.58   0
   3  -4   8  102.46    1.46   0
  -3   4   8  114.44    1.79   0
  -3  -4  -8  113.33    1.75   0
   3   4  -8  106.65    2.25   0
   4  -4  -8   17.33    1.24   0
   4   4   8   16.22    1.21   0
  -4  -4   8   17.26    1.76   0
  -4   4  -8   17.64    0.96   0
   4  -4   8   15.84    0.95   0
   4   4  -8   14.44    1.41   0
  -4   4   8   18.07    1.25   0
   5  -4  -8    4.23    1.23   0
   5   4   8    2.56    1.25   0
   5   4  -8    3.34    1.99   0
  -5   4   8    4.34    0.85   0
   5  -4   8    3.21    1.20   0
   6  -4  -8   29.64    1.19   0
   6   4   8   30.67    1.49   0
   6  -4   8   29.57    1.42   0
  -6   4   8   32.90    1.50   0
   7  -4  -8    0.87    0.92   0
   7   4   8    0.69    1.31   0
   7  -4   8   -0.72    1.22   0
  -7   4   8    0.25    0.97   0
   8  -4  -8    0.62    1.01   0
   8   4   8    1.23    1.07   0
   8  -4   8   -0.05    1.00   0
  -8   4   8    1.75    1.09   0
   9  -4  -8    0.73    1.18   0
   9   4   8    0.60    1.57   0
   9  -4   8    2.31    1.56   0
   0   5   8    2.03    0.81   0
   0  -5  -8    2.25    1.17   0
   0  -5   8    2.22    0.81   0
   0   5  -8    2.61    0.80   0
   1   5   8   15.23    1.27   0
  -1   5  -8   14.43    1.20   0
  -1  -5   8   14.35    1.24   0
   1  -5  -8   14.17    1.25   0
  -1   5   8   13.16    0.94   0
  -1  -5  -8   13.92    1.28   0
   1   5  -8   14.03    0.93   0
   1  -5   8   14.71    0.93   0
  -2  -5   8   31.35    1.20   0
   2   5   8   35.15    1.39   0
   2  -5  -8   33.81    1.12   0
  -2   5  -8   32.73    1.07   0
  -2  -5  -8   33.88    1.10   0
  -2   5   8   31.24    1.08   0
   2   5  -8   28.74    1.17   0
   2  -5   8   32.19    1.34   0
  -3  -5   8   40.58    1.59   0
  -3   5  -8   40.84    1.07   0
   3   5   8   39.65    1.48   0
   3  -5  -8   38.22    1.17   0
  -3   5   8   38.29    1.13   0
   3  -5   8   37.94    1.33   0
  -3  -5  -8   41.23    1.50   0
   3   5  -8   38.08    1.51   0
   4  -5  -8    8.77    0.93   0
  -4   5  -8    9.13    0.90   0
  -4  -5   8    8.73    1.34   0
   4   5   8    9.17    1.31   0
   4  -5   8    6.34    0.87   0
   4   5  -8    8.68    1.31   0
  -4   5   8   10.09    1.25   0
   5  -5  -8    5.46    1.32   0
  -5   5  -8    5.24    0.97   0
   5   5   8    6.44    1.38   0
  -5  -5   8    5.89    1.37   0
   5  -5   8    4.85    0.96   0
  -5   5   8    4.69    0.96   0
   5   5  -8    5.18    1.60   0
   6  -5  -8    5.54    1.33   0
   6   5   8    3.65    1.38   0
   6   5  -8    3.84    2.26   0
   6  -5   8    4.78    1.34   0
  -6   5   8    4.57    0.96   0
   7  -5  -8    0.29    1.34   0
   7   5   8    0.60    1.39   0
  -7   5   8    0.94    1.37   0
   7  -5   8   -0.17    0.92   0
   8  -5  -8    1.16    1.05   0
   8   5   8    0.27    1.48   0
  -8   5   8   -0.06    1.53   0
   8  -5   8    0.38    1.44   0
   9  -5  -8   -0.21    1.68   0
   9   5   8    0.31    1.22   0
   9  -5   8    0.51    1.14   0
  -9   5   8   -0.70    1.22   0
   0  -6  -8    5.64    0.88   0
   0  -6   8    6.77    1.16   0
   0   6   8    6.97    0.89   0
   0   6  -8    4.66    0.87   0
   1   6   8    3.42    0.84   0
  -1  -6   8    2.88    0.85   0
   1  -6  -8    3.25    0.85   0
  -1   6  -8    3.17    0.86   0
   1   6  -8    2.24    0.81   0
   1  -6   8    3.40    1.19   0
  -1  -6  -8    3.69    1.15   0
  -1   6   8    3.84    0.83   0
   2   6   8   34.41    1.42   0
  -2  -6   8   32.80    1.13   0
  -2   6  -8   31.90    1.33   0
   2  -6  -8   34.79    1.41   0
   2   6  -8   33.09    1.16   0
  -2   6   8   34.69    1.37   0
  -2  -6  -8   37.23    1.47   0
   2  -6   8   32.55    1.03   0
   3   6   8    6.76    0.97   0
  -3  -6   8    6.98    1.30   0
  -3   6  -8    6.71    0.88   0
   3  -6  -8    7.53    0.95   0
  -3  -6  -8    5.33    0.94   0
  -3   6   8    6.60    0.93   0
   3  -6   8    7.27    0.87   0
   3   6  -8    7.68    1.27   0
   4  -6  -8    6.71    1.25   0
  -4   6  -8    4.51    0.89   0
  -4  -6   8    5.54    1.37   0
   4   6   8    6.43    0.95   0
  -4   6   8    4.03    1.28   0
   4   6  -8    6.88    1.39   0
   4  -6   8    3.89    0.88   0
  -4  -6  -8    6.13    1.29   0
   5  -6  -8   21.93    1.45   0
  -5  -6   8   22.70    1.62   0
  -5   6  -8   21.36    1.03   0
   5   6   8   22.07    1.49   0
  -5   6   8   19.62    1.42   0
   5   6  -8   21.12    1.57   0
   5  -6   8   22.34    1.45   0
   6  -6  -8    0.89    1.32   0
  -6   6  -8    1.91    1.33   0
   6   6   8    2.80    1.43   0
  -6   6   8    1.25    0.91   0
   6  -6   8    0.33    0.99   0
   6   6  -8    0.98    1.66   0
   7  -6  -8    0.70    1.44   0
   7   6   8    0.79    1.49   0
  -7   6   8    2.18    1.44   0
   7  -6   8   -0.63    0.98   0
   8  -6  -8   -1.56    1.52   0
   8   6   8    0.78    1.09   0
  -8   6   8    1.45    1.07   0
   8  -6   8    0.91    1.52   0
   0   7   8    2.25    0.87   0
   0  -7  -8    3.59    0.87   0
   0  -7   8    3.50    1.24   0
   0   7  -8    1.42    0.86   0
  -1  -7   8    2.57    0.88   0
   1   7   8    3.33    1.21   0
  -1   7  -8    3.30    0.84   0
   1  -7  -8    2.43    0.86   0
   1  -7   8    1.53    0.84   0
  -1   7   8    1.75    0.87   0
   1   7  -8    1.99    1.23   0
  -1  -7  -8    2.95    1.22   0
  -2   7  -8    9.86    0.93   0
  -2  -7   8    9.66    1.36   0
   2   7   8    9.67    1.35   0
   2  -7  -8    9.37    0.93   0
   2  -7   8   10.02    0.95   0
   2   7  -8    9.15    1.19   0
  -2  -7  -8   11.07    1.33   0
  -2   7   8    8.88    1.31   0
   3   7   8   13.78    1.29   0
  -3   7  -8   15.28    1.28   0
   3  -7  -8   13.42    0.99   0
  -3  -7   8   12.67    1.53   0
   3   7  -8   11.41    1.36   0
  -3   7   8   15.06    1.36   0
   3  -7   8   12.24    1.28   0
  -3  -7  -8   15.19    1.31   0
   4   7   8   13.99    1.07   0
  -4  -7   8   14.75    1.49   0
  -4   7  -8   11.04    1.33   0
   4  -7  -8   10.30    1.00   0
  -4   7   8   14.60    1.37   0
  -4  -7  -8   14.96    1.37   0
   4   7  -8   12.98    1.45   0
   4  -7   8   13.18    1.02   0
   5  -7  -8    3.94    1.03   0
  -5   7  -8    4.30    1.02   0
   5   7   8    1.69    1.29   0
  -5  -7   8    3.35    1.43   0
  -5   7   8    3.39    1.05   0
   5   7  -8    3.12    1.39   0
   5  -7   8    3.49    1.36   0
   6  -7  -8    2.06    1.41   0
   6   7   8    2.00    1.39   0
  -6   7  -8    3.75    1.46   0
  -6   7   8    3.33    1.42   0
   6  -7   8    1.26    1.04   0
   6   7  -8    1.61    1.45   0
   7  -7  -8    0.39    1.47   0
   7   7   8    0.09    1.49   0
  -7   7   8    3.85    1.56   0
   7   7  -8    0.13    1.89   0
   7  -7   8   -0.10    1.49   0
   8  -7  -8    0.46    1.19   0
   8   7   8    0.28    1.68   0
  -8   7   8    0.10    1.67   0
   8  -7   8    2.19    1.64   0
   0   8  -8   22.30    1.06   0
   0  -8   8   24.32    1.41   0
   0   8   8   23.69    1.07   0
   0  -8  -8   23.64    1.08   0
  -1  -8   8    3.66    0.96   0
   1   8   8    3.78    0.96   0
  -1   8  -8    1.61    1.31   0
   1  -8  -8    4.51    0.90   0
   1  -8   8    3.11    0.93   0
  -1   8   8    4.67    1.24   0
   1   8  -8    2.59    1.29   0
  -1  -8  -8    2.78    0.92   0
  -2  -8   8    0.50    0.90   0
  -2   8  -8    0.93    1.27   0
   2   8   8    1.02    0.95   0
   2  -8  -8   -0.91    1.25   0
   2  -8   8    1.56    0.87   0
   2   8  -8    0.44    0.86   0
  -2  -8  -8    0.85    0.95   0
  -2   8   8   -0.54    1.25   0
  -3  -8   8    9.46    1.34   0
   3   8   8    8.52    1.00   0
  -3   8  -8    9.10    1.31   0
   3  -8  -8    9.50    1.42   0
   3   8  -8    8.55    1.00   0
  -3  -8  -8    9.52    1.02   0
   3  -8   8    9.01    1.31   0
  -3   8   8   11.22    1.38   0
   4   8   8    2.40    0.98   0
  -4   8  -8   -0.12    0.92   0
  -4  -8   8    1.14    1.01   0
   4  -8  -8    0.87    1.41   0
  -4   8   8    1.80    0.98   0
   4   8  -8    1.99    0.97   0
  -4  -8  -8    2.40    1.34   0
   4  -8   8    0.80    0.95   0
   5   8   8    1.92    1.49   0
  -5   8  -8    1.22    1.00   0
  -5  -8   8    1.97    1.51   0
   5  -8  -8    2.98    1.05   0
  -5   8   8    1.76    1.04   0
  -5  -8  -8    1.32    1.05   0
   5  -8   8    3.30    1.36   0
   5   8  -8    1.24    1.47   0
  -6   8  -8   -0.43    1.09   0
   6   8   8    0.14    1.05   0
  -6  -8   8   -1.05    1.59   0
   6  -8  -8   -0.40    1.05   0
  -6   8   8    1.03    1.05   0
   6  -8   8    1.80    1.51   0
   6   8  -8    0.21    1.47   0
   7  -8  -8    0.15    1.17   0
  -7   8  -8    1.56    1.20   0
   7   8   8    0.98    1.17   0
  -7   8   8    0.86    1.22   0
   7   8  -8    2.19    2.06   0
   7  -8   8    1.78    1.15   0
   0  -9   8    1.39    1.32   0
   0   9   8    1.21    0.96   0
   0  -9  -8   -0.36    0.95   0
   0   9  -8   -0.19    1.32   0
  -1  -9   8    3.22    1.01   0
   1   9   8    4.87    1.35   0
  -1   9  -8    3.33    1.34   0
   1  -9  -8    3.93    0.96   0
   1  -9   8    2.81    1.38   0
  -1   9   8    1.77    0.99   0
   1   9  -8    2.88    1.41   0
  -1  -9  -8    2.33    1.39   0
  -2  -9   8    0.22    0.98   0
  -2   9  -8   -0.06    1.39   0
   2   9   8    1.53    1.39   0
   2  -9  -8    0.84    0.95   0
   2  -9   8    1.17    1.37   0
   2   9  -8    0.99    0.99   0
  -2  -9  -8    2.61    1.40   0
  -2   9   8    1.17    0.93   0
   3   9   8    3.05    1.37   0
  -3  -9   8    2.18    1.42   0
   3  -9  -8    0.66    0.95   0
  -3   9  -8    1.96    1.43   0
   3  -9   8    0.96    0.99   0
   3   9  -8    1.95    1.44   0
  -3  -9  -8    1.41    1.39   0
  -3   9   8   -0.18    0.99   0
   4   9   8    4.51    1.46   0
  -4   9  -8    1.03    1.01   0
  -4  -9   8    2.06    1.09   0
   4  -9  -8    2.23    1.06   0
   4   9  -8    2.51    1.45   0
  -4   9   8    2.35    1.03   0
  -4  -9  -8    1.34    1.44   0
   4  -9   8    2.39    1.02   0
  -5   9  -8    1.90    1.04   0
   5   9   8    1.56    1.59   0
  -5  -9   8    1.35    1.10   0
   5  -9  -8    1.48    1.07   0
   5   9  -8    1.13    1.55   0
  -5   9   8    0.07    1.06   0
  -5  -9  -8    3.30    1.55   0
   5  -9   8    1.13    1.03   0
   6   9   8   -0.44    1.16   0
  -6  -9   8   -0.47    1.58   0
  -6   9  -8   -0.19    1.11   0
   6  -9  -8   -0.08    1.15   0
   6  -9   8   -0.44    1.11   0
  -6   9   8   -0.19    1.65   0
   6   9  -8    0.96    1.67   0
   0 -10   8    2.78    1.49   0
   0  10   8    1.47    1.04   0
   0 -10  -8    1.74    1.03   0
   0  10  -8    0.72    1.04   0
  -1 -10   8    5.21    1.52   0
   1 -10  -8    6.85    1.45   0
   1  10   8    2.17    1.04   0
  -1  10  -8    5.21    1.51   0
   1 -10   8    5.38    1.09   0
  -1  10   8    4.74    1.08   0
  -1 -10  -8    4.72    1.05   0
   1  10  -8    4.59    1.48   0
  -2  10  -8   -0.51    1.06   0
   2  10   8   -0.14    1.03   0
   2 -10  -8   -0.21    1.46   0
  -2 -10   8   -0.05    1.07   0
   2 -10   8    0.46    1.06   0
   2  10  -8    0.37    1.44   0
  -2 -10  -8    0.13    1.02   0
  -2  10   8    1.09    1.01   0
  -3  10  -8    1.87    1.49   0
   3  10   8    1.37    1.02   0
  -3 -10   8    0.49    1.09   0
   3 -10  -8    0.95    1.07   0
  -3  10   8    1.04    1.09   0
   3 -10   8    3.90    1.50   0
   3  10  -8    1.57    1.52   0
  -3 -10  -8    1.73    1.03   0
   4  10   8   -0.18    1.55   0
  -4  10  -8    0.25    1.08   0
  -4 -10   8   -1.51    1.59   0
   4 -10  -8    1.04    1.11   0
  -4  10   8    0.38    1.62   0
   4 -10   8    1.56    1.09   0
   4  10  -8   -0.02    1.11   0
  -4 -10  -8    0.81    1.05   0
  -5  10  -8    0.94    1.17   0
   5  10   8    1.26    1.62   0
  -5 -10   8   -0.28    1.67   0
   5 -10  -8    0.99    1.17   0
  -5 -10  -8    0.03    1.64   0
   5  10  -8    0.27    1.24   0
   5 -10   8   -0.86    1.12   0
  -5  10   8    1.69    1.70   0
   0 -11   8    0.69    1.11   0
   0 -11  -8    0.67    1.13   0
   0  11   8    0.93    1.12   0
   0  11  -8    0.46    1.64   0
  -1  11  -8   -0.19    1.58   0
   1  11   8   -1.92    1.60   0
  -1 -11   8    1.26    1.63   0
   1 -11  -8    1.39    1.07   0
   1 -11   8    2.38    1.61   0
  -1  11   8    1.64    1.58   0
  -1 -11  -8   -1.49    1.13   0
   1  11  -8    0.15    1.12   0
  -2  11  -8    2.16    1.58   0
   2 -11  -8    0.36    1.11   0
   2  11   8    1.82    1.63   0
  -2 -11   8    1.01    1.13   0
   2 -11   8    0.86    1.15   0
  -2 -11  -8    2.13    1.58   0
   2  11  -8    1.33    1.15   0
  -2  11   8    1.14    1.12   0
  -3  11  -8    1.37    1.15   0
   3  11   8    3.05    1.69   0
   3 -11  -8   -0.08    1.16   0
  -3 -11   8    0.94    1.69   0
  -3  11   8    0.49    1.63   0
   3 -11   8   -0.44    1.59   0
   3  11  -8    0.20    1.67   0
  -3 -11  -8    2.36    1.64   0
  -1   0   9   29.69    1.62   0
  -2   0   9    0.06    1.25   0
  -3   0   9    2.83    1.55   0
   3   0  -9    2.66    1.26   0
   4   0  -9   11.82    1.72   0
  -4   0   9   11.18    1.67   0
   5   0  -9    1.33    1.70   0
   6   0   9   81.20    1.45   0
   6   0  -9   84.43    3.35   0
   7   0   9    9.24    0.97   0
   7   0  -9    9.02    2.75   0
   8   0   9    2.68    1.40   0
   9   0   9    3.05    1.50   0
  10   0   9   -0.54    1.12   0
   0   1   9    4.61    0.97   0
   1  -1  -9   83.79    1.99   0
   1   1   9   83.01    1.61   0
  -1   1   9   86.38    1.84   0
  -2  -1   9   36.89    1.88   0
   2  -1  -9   37.90    1.61   0
  -2   1   9   36.62    1.35   0
   3  -1  -9  429.58    4.16   0
  -3   1   9  436.46    4.09   0
   3  -1   9  416.39    2.85   0
   4  -1  -9    2.17    1.20   0
  -4   1   9    2.54    1.17   0
   4  -1   9    2.72    1.12   0
   5  -1  -9   14.52    1.40   0
  -5   1   9   17.87    1.40   0
   5  -1   9   15.90    0.97   0
   6  -1  -9   77.11    2.14   0
  -6   1   9   78.23    2.12   0
   6  -1   9   76.22    1.43   0
   7   1   9   13.40    0.99   0
   7  -1  -9   14.41    1.78   0
   7  -1   9   13.04    1.03   0
   8   1   9    0.55    0.97   0
   8  -1  -9    1.56    1.68   0
   8  -1   9    2.69    1.40   0
   9  -1  -9    8.75    2.06   0
   9   1   9    5.97    1.11   0
   9   1   9    6.09    1.13   0
   9  -1   9    8.11    1.14   0
  10   1   9   -0.63    1.15   0
  10   1   9   -1.05    1.63   0
  10  -1   9    0.98    1.19   0
   0  -2  -9   55.66    1.37   0
   0  -2   9   53.19    1.69   0
   0   2   9   59.96    1.43   0
  -1  -2   9   10.58    1.29   0
   1  -2  -9   11.26    1.38   0
   1   2   9   11.35    0.96   0
   1  -2   9   10.69    1.23   0
  -1  -2  -9   11.98    0.93   0
  -1   2   9   11.94    1.05   0
  -2  -2   9   14.15    1.45   0
   2  -2  -9   13.51    1.01   0
   2   2   9   15.82    1.31   0
  -2   2   9   15.20    1.05   0
   2  -2   9   14.79    1.24   0
  -3  -2   9  277.57    7.40   0
   3   2   9  293.33    2.55   0
   3  -2  -9  268.48    2.76   0
  -3   2   9  280.14    2.69   0
   3  -2   9  269.59    2.43   0
   4   2   9    3.26    0.85   0
   4  -2  -9    4.07    1.22   0
   4  -2   9    3.50    1.14   0
  -4   2   9    4.48    1.21   0
   5   2   9    7.71    0.87   0
   5  -2  -9    7.51    1.28   0
   5  -2   9    8.24    0.90   0
  -5   2   9    7.34    1.27   0
   6  -2  -9   52.55    1.77   0
   6   2   9   53.94    1.57   0
   6  -2   9   49.87    1.50   0
  -6   2   9   50.91    1.76   0
   7  -2  -9    3.83    1.34   0
   7   2   9    3.00    1.31   0
   7  -2   9    3.44    0.97   0
  -7   2   9    3.41    1.38   0
   8   2   9    0.33    1.33   0
   8   2   9    0.30    1.37   0
   8  -2  -9    0.14    1.44   0
   8  -2   9    2.25    1.37   0
   9   2   9    3.63    1.57   0
   9   2   9    2.11    1.12   0
   9  -2  -9    3.72    1.53   0
   9  -2   9    2.36    1.53   0
  10  -2  -9    0.39    2.09   0
  10   2   9   -0.31    1.24   0
  10   2   9    0.36    1.71   0
  10  -2   9    0.62    1.64   0
   0  -3   9  168.90    2.33   0
   0   3  -9  173.43    2.17   0
   0   3   9  182.40    2.02   0
   0  -3  -9  188.07    2.22   0
  -1  -3   9   17.03    1.24   0
   1  -3  -9   17.09    1.33   0
  -1   3  -9   15.89    1.00   0
   1   3   9   16.88    1.29   0
  -1   3   9   17.08    1.36   0
   1   3  -9   16.64    0.99   0
   1  -3   9   14.67    1.32   0
  -1  -3  -9   18.17    1.02   0
  -2   3  -9   14.47    1.20   0
   2  -3  -9   16.04    1.38   0
   2   3   9   15.47    1.27   0
  -2  -3   9   15.22    1.43   0
  -2   3   9   16.07    1.04   0
  -2  -3  -9   17.56    1.29   0
   2  -3   9   16.24    0.94   0
   2   3  -9   15.77    1.43   0
  -3  -3   9   20.84    1.59   0
   3   3   9   21.10    1.03   0
   3  -3  -9   21.34    1.33   0
  -3   3   9   20.89    0.99   0
   3  -3   9   16.69    1.22   0
   4   3   9    1.69    0.89   0
   4  -3  -9    2.78    1.17   0
   4  -3   9   -0.22    0.85   0
  -4   3   9    2.01    0.84   0
   5  -3  -9   13.85    1.37   0
   5   3   9   11.98    1.28   0
  -5   3   9   13.21    0.99   0
   5  -3   9   11.75    1.26   0
   6   3   9   60.91    1.68   0
   6  -3  -9   58.05    1.49   0
   6  -3   9   58.31    1.58   0
  -6   3   9   64.51    1.74   0
   7  -3  -9    6.74    1.33   0
   7   3   9    5.76    1.02   0
   7  -3   9    5.51    0.93   0
  -7   3   9    6.22    1.36   0
   8  -3  -9    2.99    1.03   0
   8   3   9    4.37    1.39   0
   8  -3   9    4.26    1.01   0
  -8   3   9    4.03    1.46   0
   9   3   9    2.00    1.57   0
   9   3   9    1.54    1.64   0
   9  -3  -9    2.38    1.53   0
   9  -3   9    2.24    1.61   0
   0   4   9    0.87    0.85   0
   0  -4  -9    0.62    0.85   0
   0  -4   9    0.74    0.89   0
   0   4  -9    1.73    1.21   0
   1  -4  -9    3.58    1.21   0
  -1  -4   9    3.34    1.05   0
   1   4   9    3.33    0.82   0
  -1   4  -9    3.00    0.85   0
  -1  -4  -9    3.30    0.86   0
  -1   4   9    4.04    0.84   0
   1  -4   9    3.93    0.81   0
   1   4  -9    3.10    1.13   0
  -2   4  -9   16.67    0.94   0
  -2  -4   9   18.90    1.38   0
   2   4   9   19.92    1.30   0
   2  -4  -9   18.04    1.27   0
   2   4  -9   19.01    1.34   0
   2  -4   9   16.62    1.23   0
  -2  -4  -9   18.29    0.95   0
  -2   4   9   16.01    1.26   0
  -3  -4   9    2.35    1.27   0
  -3   4  -9    3.92    0.84   0
   3   4   9    3.03    0.89   0
   3  -4  -9    0.87    0.86   0
  -3   4   9    2.83    0.87   0
  -3  -4  -9    2.86    0.85   0
   3  -4   9    1.85    0.86   0
   3   4  -9    2.42    1.21   0
  -4   4  -9   36.39    1.41   0
  -4  -4   9   37.49    2.11   0
   4   4   9   35.02    1.16   0
   4  -4  -9   37.40    1.43   0
   4  -4   9   33.42    1.11   0
   4   4  -9   35.17    2.07   0
  -4   4   9   35.40    1.12   0
   5  -4  -9    6.96    0.91   0
   5   4   9    7.06    1.27   0
  -5   4   9    7.19    0.90   0
   5  -4   9    6.18    0.89   0
   6  -4  -9   14.46    1.42   0
   6   4   9   14.72    1.46   0
   6  -4   9   14.47    0.98   0
  -6   4   9   15.00    1.38   0
   7  -4  -9   -0.76    1.37   0
   7   4   9    1.00    0.93   0
   7  -4   9    0.45    0.96   0
  -7   4   9    1.10    1.32   0
   8  -4  -9    2.16    1.48   0
   8   4   9    1.59    1.02   0
   8  -4   9    2.25    1.45   0
  -8   4   9    0.92    1.49   0
   9  -4  -9    3.15    1.59   0
   9   4   9    3.26    1.59   0
   9  -4   9    1.31    1.17   0
   0   5   9    0.92    0.80   0
   0   5  -9    1.98    0.83   0
   0  -5  -9    1.83    0.86   0
   0  -5   9    1.77    1.11   0
   1   5   9    6.03    0.87   0
  -1   5  -9    5.02    1.16   0
  -1  -5   9    4.25    1.16   0
   1  -5  -9    5.82    1.21   0
   1   5  -9    5.46    1.16   0
  -1   5   9    6.59    1.17   0
  -1  -5  -9    6.41    0.88   0
   1  -5   9    5.01    1.18   0
   2  -5  -9    2.85    1.23   0
  -2  -5   9    1.17    0.92   0
  -2   5  -9    1.23    0.84   0
   2   5   9    1.46    0.83   0
   2  -5   9    1.65    1.12   0
  -2   5   9    2.82    0.83   0
  -2  -5  -9    2.30    1.21   0
   2   5  -9    0.02    1.19   0
  -3  -5   9    2.51    1.22   0
  -3   5  -9    1.40    1.11   0
   3   5   9    0.99    0.93   0
   3  -5  -9    1.78    1.27   0
   3  -5   9    2.52    0.83   0
  -3   5   9    2.08    0.88   0
  -3  -5  -9    1.27    0.86   0
   3   5  -9    1.86    1.15   0
  -4  -5   9   85.66    2.36   0
   4   5   9   77.99    1.45   0
  -4   5  -9   81.34    1.36   0
   4  -5  -9   87.38    1.78   0
   4  -5   9   81.44    1.38   0
  -4   5   9   88.18    1.72   0
   4   5  -9   76.15    2.04   0
   5  -5  -9   22.68    1.43   0
  -5   5  -9   24.32    1.05   0
  -5  -5   9   23.72    1.65   0
   5   5   9   22.28    1.13   0
   5  -5   9   20.25    1.07   0
  -5   5   9   21.03    1.08   0
   5   5  -9   21.46    1.88   0
   6  -5  -9   17.97    1.47   0
   6   5   9   14.95    1.05   0
   6  -5   9   15.17    1.06   0
  -6   5   9   16.10    1.48   0
   7  -5  -9    1.91    0.93   0
   7   5   9    1.33    0.96   0
   7  -5   9    1.35    1.38   0
  -7   5   9    0.14    0.97   0
   8  -5  -9    1.32    1.10   0
   8   5   9    1.27    1.06   0
   8  -5   9    0.71    1.46   0
  -8   5   9    0.04    1.54   0
   9  -5  -9    2.19    1.61   0
   9   5   9    0.73    1.67   0
   9  -5   9    1.64    1.66   0
  -9   5   9    0.62    1.16   0
   0   6   9    1.56    1.15   0
   0  -6   9    1.18    0.79   0
   0  -6  -9    1.40    0.81   0
   0   6  -9    1.85    0.79   0
   1  -6  -9    1.37    1.17   0
   1   6   9    1.00    0.82   0
  -1   6  -9    1.95    0.82   0
  -1  -6   9    0.43    1.14   0
  -1  -6  -9    1.71    1.17   0
  -1   6   9    0.18    0.85   0
   1  -6   9    0.18    1.16   0
   1   6  -9    1.78    0.75   0
   2   6   9    1.11    0.84   0
  -2  -6   9    2.49    1.24   0
  -2   6  -9    1.48    0.87   0
   2  -6  -9    0.97    0.84   0
  -2   6   9   -0.13    1.17   0
  -2  -6  -9    1.91    0.86   0
   2   6  -9    1.84    0.85   0
   2  -6   9    1.56    0.84   0
   3   6   9    2.98    1.25   0
  -3  -6   9    0.47    1.31   0
  -3   6  -9    2.29    1.20   0
   3  -6  -9    2.25    1.24   0
  -3  -6  -9    2.74    1.21   0
   3   6  -9    0.69    1.28   0
  -3   6   9    1.15    1.21   0
   3  -6   9    0.36    0.84   0
  -4   6  -9   17.83    1.01   0
  -4  -6   9   18.79    1.51   0
   4   6   9   18.53    1.43   0
   4  -6  -9   18.58    1.01   0
   4   6  -9   16.47    1.50   0
  -4  -6  -9   17.78    1.01   0
   4  -6   9   19.01    1.02   0
  -4   6   9   19.55    1.35   0
   5  -6  -9    5.99    0.99   0
  -5   6  -9    6.74    0.96   0
   5   6   9    6.05    0.98   0
  -5  -6   9    6.45    1.41   0
  -5   6   9    5.87    1.00   0
   5  -6   9    5.62    0.99   0
   5   6  -9    6.96    1.69   0
   6  -6  -9    5.54    1.38   0
  -6   6  -9    5.10    0.98   0
   6   6   9    4.75    1.01   0
   6   6  -9    6.12    1.81   0
  -6   6   9    7.68    1.38   0
   6  -6   9    5.19    1.43   0
   7  -6  -9    1.24    1.44   0
   7   6   9    0.22    1.02   0
   7  -6   9    1.76    1.42   0
  -7   6   9   -0.15    1.05   0
   8  -6  -9    0.20    1.11   0
   8   6   9   -0.16    1.61   0
  -8   6   9    0.58    1.10   0
   8  -6   9    0.41    1.05   0
   0   7   9    0.85    0.85   0
   0  -7   9    1.18    0.86   0
   0  -7  -9    1.22    0.89   0
   0   7  -9    1.87    0.83   0
  -1   7  -9    1.83    1.22   0
   1   7   9    1.36    0.87   0
  -1  -7   9    1.38    0.93   0
   1  -7  -9    1.42    1.24   0
  -1   7   9    1.56    0.86   0
  -1  -7  -9    2.53    1.27   0
   1  -7   9    1.58    1.23   0
   1   7  -9    2.52    1.23   0
   2   7   9    3.42    0.90   0
  -2  -7   9    3.46    1.22   0
  -2   7  -9    3.31    1.28   0
   2  -7  -9    2.77    1.27   0
  -2   7   9    4.17    0.95   0
   2  -7   9    3.16    0.94   0
   2   7  -9    2.97    0.96   0
  -2  -7  -9    2.44    1.32   0
  -3   7  -9   10.68    0.93   0
   3   7   9   10.41    0.94   0
  -3  -7   9   10.76    1.35   0
   3  -7  -9    9.84    1.39   0
  -3  -7  -9   11.03    0.93   0
   3   7  -9   11.25    1.40   0
   3  -7   9   10.22    0.93   0
  -3   7   9   11.87    1.01   0
   4   7   9   17.33    1.41   0
  -4   7  -9   14.13    0.98   0
  -4  -7   9   16.51    1.15   0
   4  -7  -9   17.56    1.02   0
  -4  -7  -9   18.11    1.10   0
  -4   7   9   15.78    1.01   0
   4  -7   9   14.25    0.98   0
   4   7  -9   17.59    1.51   0
   5   7   9    1.14    0.95   0
  -5   7  -9    1.80    0.96   0
  -5  -7   9    1.40    1.37   0
   5  -7  -9    0.17    1.29   0
   5   7  -9    0.47    1.39   0
  -5   7   9    0.15    1.30   0
   5  -7   9   -0.34    0.96   0
   6  -7  -9    3.31    1.42   0
   6   7   9    2.15    1.04   0
  -6   7  -9    1.41    0.99   0
   6   7  -9    2.53    1.86   0
  -6   7   9    3.00    1.47   0
   6  -7   9    0.78    1.41   0
   7  -7  -9    0.32    1.56   0
   7   7   9    0.37    1.08   0
   7  -7   9    0.96    1.08   0
   7   7  -9    0.54    2.80   0
  -7   7   9    0.35    1.06   0
   8   7   9    0.50    1.73   0
   8  -7  -9    0.54    1.18   0
  -8   7   9    0.48    1.20   0
   8  -7   9   -1.36    1.62   0
   0   8   9   -0.10    1.23   0
   0  -8   9    0.16    1.28   0
   0  -8  -9    1.92    0.90   0
   0   8  -9    0.41    1.26   0
  -1   8  -9    6.10    0.98   0
  -1  -8   9    5.34    0.94   0
   1   8   9    5.46    0.90   0
   1  -8  -9    7.44    0.90   0
  -1  -8  -9    5.69    0.97   0
   1  -8   9    7.17    1.35   0
   1   8  -9    5.69    1.31   0
  -1   8   9    6.26    0.92   0
  -2  -8   9    3.54    0.97   0
  -2   8  -9    2.35    1.34   0
   2   8   9    4.23    1.33   0
   2  -8  -9    2.37    1.25   0
  -2   8   9    2.69    0.94   0
  -2  -8  -9    1.14    1.30   0
   2  -8   9    4.10    1.32   0
   2   8  -9    2.59    0.92   0
  -3   8  -9    3.88    1.33   0
   3   8   9    8.51    1.38   0
   3  -8  -9    8.29    1.39   0
  -3  -8   9    8.05    1.03   0
   3   8  -9    6.76    1.36   0
  -3   8   9    7.02    0.99   0
  -3  -8  -9    7.91    1.37   0
   3  -8   9    6.71    0.99   0
   4   8   9    2.52    1.35   0
  -4  -8   9    1.44    1.44   0
   4  -8  -9   -0.07    1.44   0
  -4   8  -9    1.61    0.92   0
  -4   8   9    2.90    1.39   0
  -4  -8  -9    2.30    0.98   0
   4   8  -9    2.85    1.39   0
   4  -8   9    1.77    0.93   0
   5   8   9    1.22    1.05   0
  -5  -8   9    1.86    1.55   0
  -5   8  -9    4.58    1.44   0
   5  -8  -9    1.95    1.05   0
  -5   8   9    1.03    1.44   0
   5   8  -9    3.12    1.49   0
  -5  -8  -9    2.46    1.01   0
   5  -8   9    1.21    0.97   0
   6   8   9    0.39    1.57   0
  -6  -8   9    1.26    1.55   0
   6  -8  -9   -1.09    1.48   0
  -6   8  -9    0.06    1.55   0
   6   8  -9    0.61    1.57   0
   6  -8   9    1.01    1.08   0
  -6   8   9    0.13    1.50   0
   7   8   9    0.12    1.58   0
  -7   8  -9    1.61    1.18   0
   7  -8  -9   -0.37    1.16   0
   7  -8   9    2.94    1.63   0
   7   8  -9    0.21    2.09   0
  -7   8   9   -0.09    1.18   0
   0  -9   9    1.61    0.97   0
   0   9   9    1.48    1.36   0
   0  -9  -9    4.37    1.34   0
   0   9  -9    3.02    1.42   0
  -1   9  -9    0.83    1.01   0
  -1  -9   9    0.93    0.99   0
   1   9   9    0.56    0.97   0
   1  -9  -9    0.67    0.94   0
   1  -9   9    1.00    0.90   0
  -1   9   9    0.18    1.29   0
  -1  -9  -9    0.79    0.98   0
   1   9  -9    0.73    0.96   0
  -2  -9   9    0.30    1.40   0
  -2   9  -9    0.19    1.38   0
   2   9   9    1.30    1.37   0
   2  -9  -9    1.52    1.35   0
   2  -9   9    0.87    0.97   0
   2   9  -9    0.30    1.40   0
  -2  -9  -9    0.28    0.93   0
  -2   9   9    0.86    0.95   0
   3   9   9    2.74    1.06   0
   3  -9  -9    2.77    1.01   0
  -3  -9   9    2.47    1.48   0
  -3   9  -9    1.42    0.95   0
   3  -9   9    2.18    1.03   0
   3   9  -9    1.78    0.95   0
  -3  -9  -9    4.40    1.34   0
  -3   9   9    3.43    1.44   0
   4   9   9    2.51    1.07   0
   4  -9  -9    2.46    1.02   0
  -4  -9   9    2.54    1.52   0
  -4   9  -9    2.14    1.46   0
  -4   9   9    3.04    1.49   0
  -4  -9  -9    2.31    1.05   0
   4  -9   9    0.32    1.45   0
   4   9  -9    2.35    1.51   0
  -5  -9   9    0.93    1.15   0
   5   9   9   -0.38    1.17   0
  -5   9  -9    0.63    1.06   0
   5  -9  -9    0.60    1.13   0
  -5   9   9    1.44    1.12   0
   5   9  -9    1.30    1.13   0
   5  -9   9   -0.50    1.06   0
  -5  -9  -9    1.76    1.56   0
   6   9   9    0.34    1.63   0
  -6   9  -9   -1.28    1.60   0
  -6  -9   9    0.78    1.76   0
   6  -9  -9   -0.24    1.10   0
   6   9  -9    0.07    1.65   0
   6  -9   9    0.55    1.60   0
  -6   9   9    1.80    1.66   0
   0 -10   9    0.57    1.04   0
   0  10   9    0.17    1.47   0
   0 -10  -9   -0.16    1.42   0
   0  10  -9    1.14    1.49   0
  -1 -10   9    2.80    1.04   0
  -1  10  -9    4.72    1.50   0
   1  10   9    1.40    1.53   0
   1 -10  -9    2.15    1.04   0
   1 -10   9    6.07    1.47   0
  -1  10   9    2.08    1.07   0
  -1 -10  -9    1.35    1.49   0
   1  10  -9    2.81    1.03   0
  -2  10  -9   -0.01    1.54   0
   2  10   9    0.51    1.05   0
   2 -10  -9    2.01    1.04   0
  -2 -10   9    2.21    1.10   0
  -2 -10  -9    3.66    1.48   0
   2 -10   9    0.82    1.51   0
   2  10  -9    2.16    1.02   0
  -2  10   9    1.90    1.06   0
   3  10   9    0.29    1.08   0
  -3  10  -9    0.17    1.47   0
   3 -10  -9    0.46    1.00   0
  -3 -10   9    0.08    1.14   0
  -3  10   9    0.98    1.02   0
   3 -10   9   -0.13    1.52   0
  -3 -10  -9    1.37    1.51   0
   3  10  -9    0.54    1.52   0
   4  10   9    1.50    1.14   0
  -4 -10   9   -0.59    1.68   0
   4 -10  -9    0.25    1.11   0
  -4  10  -9    0.66    1.58   0
  -4  10   9    1.96    1.52   0
  -4 -10  -9    1.41    1.05   0
   4 -10   9   -0.67    1.12   0
   4  10  -9    0.40    1.17   0
   5 -10  -9    0.47    1.19   0
  -5 -10   9    1.38    1.81   0
   5  10   9    1.62    1.18   0
  -5 -10  -9    2.24    1.62   0
   5 -10   9   -0.15    1.15   0
   5  10  -9    0.50    1.71   0
   0  11  -9   -2.07    1.57   0
   0 -11   9    0.10    1.16   0
   0 -11  -9    1.91    1.14   0
   0  11   9    0.61    1.15   0
  -1 -11   9    3.47    1.63   0
  -1  11  -9    2.25    1.19   0
   1  11   9    0.98    1.58   0
   1 -11  -9    0.23    1.63   0
   1 -11   9   -0.19    1.62   0
  -1  11   9    2.60    1.15   0
  -1 -11  -9    2.39    1.58   0
   1  11  -9    0.80    1.19   0
  -2  11  -9   -0.75    1.66   0
   2  11   9    1.33    1.15   0
   2 -11  -9    0.24    1.07   0
  -2 -11   9    0.27    1.18   0
   2 -11   9    0.51    1.65   0
  -2 -11  -9   -0.65    1.12   0
   2  11  -9   -0.32    1.14   0
  -2  11   9    3.04    1.60   0
   3 -11  -9   -1.01    1.63   0
  -3 -11   9   -0.01    1.66   0
   3 -11   9   -1.40    1.65   0
  -3 -11  -9   -0.52    1.18   0
  -1   0  10   19.68    1.14   0
  -2   0  10  280.20    3.51   0
  -3   0  10   45.29    1.93   0
  -4   0  10    0.85    1.41   0
   4   0 -10    0.92    1.40   0
   5   0 -10   28.12    2.38   0
   6   0  10    4.45    0.89   0
   7   0  10   10.55    0.99   0
   8   0  10    1.36    0.95   0
   9   0  10   -0.29    1.53   0
  10   0  10    0.24    1.68   0
   0   1  10   10.03    1.04   0
   1   1  10   74.54    1.50   0
   1  -1 -10   77.70    1.86   0
  -1   1  10   77.54    1.90   0
  -2  -1  10   82.04    2.32   0
   2  -1 -10   67.41    1.64   0
  -2   1  10   75.15    1.68   0
  -3  -1  10   65.95    3.30   0
  -3  -1  10   71.92    3.34   0
   3  -1 -10   67.31    1.95   0
   3  -1  10   63.60    1.34   0
  -3   1  10   69.46    1.92   0
   4  -1 -10   16.16    1.40   0
   4  -1  10   15.21    1.17   0
  -4   1  10   16.12    1.39   0
   5  -1 -10   55.07    1.83   0
   5  -1  10   48.47    1.25   0
  -5   1  10   50.66    1.73   0
   6  -1 -10   26.36    1.89   0
  -6   1  10   25.20    1.58   0
   6  -1  10   25.01    1.07   0
   7   1  10   22.21    1.12   0
   7  -1 -10   24.37    1.91   0
   7  -1  10   22.28    1.11   0
   8   1  10    1.96    0.95   0
   8  -1 -10    2.83    1.71   0
   8   1  10    2.57    1.00   0
   8  -1  10    1.67    1.41   0
   9   1  10    3.26    1.13   0
   9   1  10    5.81    1.15   0
   9  -1 -10    4.98    2.29   0
   9  -1  10    5.53    1.50   0
  10   1  10   -0.68    1.64   0
  10   1  10   -1.04    1.68   0
  10  -1  10    1.22    1.62   0
   0  -2 -10    5.22    0.91   0
   0   2  10    6.05    0.96   0
   0  -2  10    5.56    0.92   0
   1   2  10    5.19    0.92   0
   1  -2 -10    6.27    1.27   0
  -1  -2  10    3.97    1.17   0
   1  -2  10    7.42    1.24   0
  -1  -2 -10    5.76    0.87   0
  -1   2  10    7.29    1.33   0
   2   2  10   53.44    1.34   0
   2  -2 -10   44.34    1.30   0
  -2  -2  10   49.73    1.92   0
  -2   2  10   54.53    1.39   0
   2  -2  10   47.96    1.48   0
  -3  -2  10   32.89    2.55   0
   3   2  10   31.56    1.10   0
   3  -2 -10   29.15    1.15   0
  -3  -2  10   30.54    2.49   0
  -3   2  10   29.74    1.40   0
   3  -2  10   27.65    1.05   0
   4  -2 -10    3.54    1.24   0
   4   2  10    3.97    0.84   0
  -4   2  10    5.44    1.19   0
   4  -2  10    4.45    0.84   0
   5  -2 -10   17.25    1.07   0
   5   2  10   19.51    0.97   0
  -5   2  10   18.17    1.33   0
   5  -2  10   16.78    1.31   0
   6   2  10   62.52    1.64   0
   6  -2 -10   54.85    1.50   0
   6  -2  10   62.83    1.55   0
  -6   2  10   62.23    1.60   0
   7   2  10    4.16    1.35   0
   7  -2 -10    3.95    1.36   0
  -7   2  10    3.54    1.35   0
   7  -2  10    2.71    1.30   0
   8   2  10    2.02    1.38   0
   8   2  10    0.51    1.40   0
   8  -2 -10    2.41    1.35   0
   8  -2  10    2.00    0.99   0
   9   2  10    1.97    1.51   0
   9  -2 -10    1.72    1.54   0
   9   2  10    1.69    1.57   0
   9  -2  10    2.22    1.05   0
   0   3 -10   12.87    1.01   0
   0  -3 -10   14.22    1.26   0
   0  -3  10   13.84    0.95   0
   0   3  10   15.90    0.96   0
   1  -3 -10   34.61    1.16   0
  -1   3 -10   38.71    1.42   0
   1   3  10   33.43    1.11   0
  -1  -3  10   31.51    1.40   0
  -1   3  10   35.75    1.14   0
   1   3 -10   34.51    1.48   0
  -1  -3 -10   38.24    1.37   0
   1  -3  10   35.53    1.44   0
   2   3  10   63.93    1.59   0
   2  -3 -10   64.26    1.67   0
  -2  -3  10   62.30    1.90   0
  -2   3  10   62.32    1.39   0
  -2  -3 -10   64.89    1.55   0
   2  -3  10   63.33    1.33   0
   3  -3 -10    9.16    0.89   0
  -3  -3  10    8.78    1.64   0
   3   3  10    8.06    0.90   0
  -3   3  10    8.86    0.87   0
   3  -3  10    9.21    0.86   0
   4   3  10   10.14    1.25   0
   4  -3 -10    8.86    1.26   0
  -4   3  10    7.75    1.22   0
   4  -3  10    7.79    1.20   0
   5   3  10   14.11    0.99   0
   5  -3 -10   14.84    1.33   0
  -5   3  10   15.00    1.39   0
   5  -3  10   14.03    0.93   0
   6  -3 -10   74.15    1.92   0
   6   3  10   58.51    1.39   0
   6  -3  10   64.69    1.28   0
  -6   3  10   72.56    1.88   0
   7   3  10    3.63    1.36   0
   7  -3 -10    3.65    1.01   0
   7  -3  10    3.43    0.96   0
  -7   3  10    4.01    1.31   0
   8   3  10    3.36    1.47   0
   8  -3 -10    3.35    1.44   0
   8  -3  10    2.29    1.41   0
  -8   3  10    3.04    1.49   0
   9   3  10   -0.50    1.10   0
   9   3  10   -0.76    1.54   0
   9  -3 -10    0.37    1.54   0
   9  -3  10   -0.44    1.15   0
   0   4 -10   36.70    1.47   0
   0  -4  10   35.86    1.18   0
   0  -4 -10   41.23    1.13   0
   0   4  10   39.59    1.14   0
   1  -4 -10    7.39    1.22   0
  -1   4 -10    8.90    1.15   0
   1   4  10   10.46    1.15   0
  -1  -4  10    7.78    1.11   0
  -1   4  10    6.97    0.86   0
   1  -4  10    7.69    0.84   0
  -1  -4 -10    9.00    1.15   0
   1   4 -10    7.41    0.91   0
   2   4  10   12.73    0.97   0
   2  -4 -10   14.47    0.97   0
  -2  -4  10   14.44    1.34   0
  -2   4 -10   12.73    0.94   0
  -2   4  10   13.53    0.97   0
   2   4 -10   13.89    1.03   0
   2  -4  10   12.69    1.21   0
  -2  -4 -10   14.63    0.91   0
  -3  -4  10    3.43    1.21   0
  -3   4 -10    3.43    0.79   0
   3   4  10    3.64    0.92   0
   3  -4 -10    4.05    1.19   0
   3   4 -10    3.02    1.22   0
   3  -4  10    2.37    1.19   0
  -3   4  10    2.81    1.17   0
   4   4  10   14.90    1.01   0
  -4  -4  10   17.33    1.86   0
   4  -4 -10   16.00    0.97   0
   4   4 -10   16.16    1.83   0
   4  -4  10   15.76    1.32   0
  -4   4  10   18.27    1.30   0
   5   4  10    2.01    1.25   0
   5  -4 -10    1.26    1.21   0
  -5   4  10    0.73    1.19   0
   5  -4  10    1.86    0.86   0
   6   4  10   21.46    1.44   0
   6  -4 -10   21.31    1.47   0
  -6   4  10   22.65    1.43   0
   6  -4  10   20.75    1.39   0
   7   4  10    0.60    0.90   0
   7  -4 -10    1.32    0.95   0
  -7   4  10    0.61    1.35   0
   7  -4  10    0.32    1.32   0
   8   4  10    0.91    1.05   0
   8  -4 -10   -0.36    1.09   0
   8  -4  10    0.65    1.01   0
  -8   4  10    0.40    1.52   0
   9   4  10    0.04    1.62   0
   9  -4 -10   -0.52    1.15   0
   9  -4  10    1.32    1.09   0
   0   5  10    1.81    0.83   0
   0  -5  10    2.13    0.80   0
   0   5 -10    2.35    1.11   0
   0  -5 -10    1.61    0.85   0
   1  -5 -10    7.04    0.89   0
  -1  -5  10    5.85    0.86   0
  -1   5 -10    6.57    0.90   0
   1   5  10    5.62    0.89   0
   1  -5  10    6.16    1.21   0
  -1   5  10    6.89    0.89   0
   1   5 -10    6.90    1.20   0
  -1  -5 -10    6.59    1.24   0
  -2  -5  10   12.87    1.01   0
  -2   5 -10   13.84    1.24   0
   2  -5 -10   14.08    1.30   0
   2   5  10   11.80    1.30   0
   2  -5  10   11.22    1.24   0
   2   5 -10    9.65    1.34   0
  -2  -5 -10   12.28    1.32   0
  -2   5  10   13.40    1.01   0
  -3  -5  10   15.41    1.06   0
  -3   5 -10   15.89    0.92   0
   3   5  10   14.55    1.33   0
   3  -5 -10   16.82    1.32   0
   3  -5  10   15.14    0.89   0
   3   5 -10   13.65    1.02   0
  -3  -5 -10   15.37    1.31   0
  -3   5  10   16.11    0.94   0
  -4   5 -10   54.16    1.49   0
  -4  -5  10   54.33    1.92   0
   4   5  10   47.32    1.23   0
   4  -5 -10   49.09    1.59   0
   4  -5  10   50.46    1.50   0
   4   5 -10   51.07    2.11   0
  -4   5  10   53.81    1.55   0
  -5  -5  10    5.63    1.68   0
   5   5  10    4.73    0.89   0
   5  -5 -10    5.14    1.31   0
   5   5 -10    5.01    1.69   0
  -5   5  10    5.77    0.96   0
   5  -5  10    4.60    1.34   0
   6   5  10    4.01    1.02   0
   6  -5 -10    4.32    1.31   0
   6  -5  10    6.56    1.38   0
  -6   5  10    3.67    1.00   0
   7   5  10    1.45    1.00   0
   7  -5 -10    3.37    1.38   0
  -7   5  10    3.84    1.42   0
   7  -5  10    1.59    1.00   0
   8  -5 -10    0.30    1.06   0
   8   5  10    0.27    1.04   0
   8  -5  10   -0.76    1.05   0
  -8   5  10    0.53    1.57   0
   9   5  10    0.33    1.65   0
   9  -5 -10    2.05    1.65   0
  -9   5  10    0.36    1.20   0
   9  -5  10    0.69    1.64   0
   0   6  10    2.29    0.80   0
   0   6 -10    3.64    1.17   0
   0  -6 -10    2.32    0.83   0
   0  -6  10    2.58    0.83   0
   1   6  10    2.55    1.24   0
  -1   6 -10    3.21    0.87   0
  -1  -6  10    4.86    1.20   0
   1  -6 -10    4.25    0.86   0
   1   6 -10    4.71    1.20   0
  -1   6  10    4.17    1.19   0
  -1  -6 -10    4.88    0.90   0
   1  -6  10    4.41    1.21   0
   2   6  10   14.33    1.27   0
  -2  -6  10   12.27    0.97   0
  -2   6 -10   13.23    1.24   0
   2  -6 -10   11.55    0.95   0
   2   6 -10   11.69    1.32   0
  -2   6  10   12.26    0.95   0
  -2  -6 -10   12.48    0.94   0
   2  -6  10   12.44    1.24   0
  -3  -6  10   47.49    1.69   0
  -3   6 -10   46.67    1.17   0
   3  -6 -10   46.59    1.52   0
   3   6  10   45.43    1.22   0
   3  -6  10   44.25    1.47   0
  -3  -6 -10   48.98    1.19   0
  -3   6  10   47.13    1.49   0
   3   6 -10   41.39    1.35   0
  -4  -6  10   43.88    1.77   0
   4   6  10   41.84    1.56   0
   4  -6 -10   41.92    1.48   0
  -4   6 -10   38.52    1.45   0
   4   6 -10   38.75    1.62   0
  -4  -6 -10   45.38    1.23   0
  -4   6  10   41.83    1.23   0
   4  -6  10   40.48    1.42   0
  -5   6 -10    4.64    0.92   0
  -5  -6  10    4.08    1.72   0
   5   6  10    4.29    1.32   0
   5  -6 -10    2.77    0.92   0
  -5   6  10    4.78    1.28   0
   5   6 -10    3.09    1.64   0
   5  -6  10    5.23    1.29   0
   6   6  10   -0.03    0.98   0
   6  -6 -10    0.29    0.98   0
  -6   6  10    0.45    1.03   0
   6   6 -10    0.39    2.21   0
   6  -6  10    0.32    0.94   0
   7   6  10    1.10    1.42   0
   7  -6 -10   -0.28    1.01   0
  -7   6  10    2.84    1.43   0
   7  -6  10    1.38    1.04   0
   8  -6 -10    1.82    1.63   0
   8   6  10    0.62    1.61   0
  -8   6  10   -0.06    1.63   0
   8  -6  10    0.58    1.08   0
   0   7 -10    2.94    1.19   0
   0   7  10    2.59    0.87   0
   0  -7 -10    2.14    0.88   0
   0  -7  10    1.32    0.87   0
   1   7  10   10.50    1.29   0
  -1   7 -10    7.95    0.91   0
  -1  -7  10    7.01    0.97   0
   1  -7 -10    6.06    1.30   0
  -1  -7 -10    8.69    1.33   0
  -1   7  10    9.39    0.94   0
   1  -7  10    7.74    1.32   0
   1   7 -10    7.03    0.93   0
   2   7  10    4.46    1.24   0
  -2  -7  10    0.46    1.28   0
  -2   7 -10   -0.96    0.90   0
   2  -7 -10    0.38    0.89   0
  -2   7  10    0.31    0.86   0
   2  -7  10    0.42    1.27   0
  -2  -7 -10    0.32    0.88   0
   2   7 -10    0.48    1.21   0
  -3  -7  10    5.49    1.44   0
   3   7  10    5.64    1.31   0
   3  -7 -10    4.51    0.98   0
  -3   7 -10    2.87    0.92   0
  -3   7  10    5.02    0.94   0
   3  -7  10    4.49    1.27   0
   3   7 -10    3.85    1.34   0
  -3  -7 -10    4.90    1.33   0
   4   7  10   31.81    1.23   0
  -4   7 -10   33.74    1.18   0
  -4  -7  10   35.07    1.72   0
   4  -7 -10   35.79    1.53   0
   4  -7  10   33.65    1.53   0
  -4   7  10   34.32    1.48   0
  -4  -7 -10   35.50    1.54   0
   4   7 -10   30.62    1.68   0
   5   7  10    1.07    1.40   0
  -5   7 -10   -0.55    0.95   0
  -5  -7  10    0.17    1.37   0
   5  -7 -10   -0.97    0.98   0
  -5   7  10    1.07    0.98   0
   5   7 -10    0.76    1.36   0
   5  -7  10   -0.70    0.96   0
   6   7  10    0.34    1.01   0
  -6   7 -10    1.06    1.45   0
   6  -7 -10    2.43    1.03   0
  -6   7  10    1.54    1.03   0
   6  -7  10    2.13    1.02   0
   6   7 -10    1.40    1.82   0
   7   7  10   -0.51    1.50   0
   7  -7 -10    1.40    1.09   0
   7  -7  10    0.92    1.06   0
  -7   7  10   -0.04    1.11   0
   8  -7 -10    1.35    1.70   0
   8  -7  10    1.80    1.13   0
   0   8 -10    2.40    0.94   0
   0  -8  10    3.16    0.93   0
   0   8  10    1.72    0.88   0
   0  -8 -10    1.74    0.90   0
  -1   8 -10    2.26    0.95   0
  -1  -8  10    2.39    1.29   0
   1   8  10    3.88    1.31   0
   1  -8 -10    3.78    0.89   0
   1  -8  10    3.56    0.91   0
  -1  -8 -10    1.96    0.96   0
  -1   8  10    3.33    1.28   0
   1   8 -10    2.68    1.29   0
  -2  -8  10    3.66    1.27   0
   2   8  10    3.68    0.93   0
   2  -8 -10    1.37    1.31   0
  -2   8 -10    1.73    0.91   0
  -2  -8 -10    1.21    0.91   0
   2  -8  10    1.53    0.95   0
  -2   8  10    3.34    1.30   0
   2   8 -10    1.17    0.92   0
   3   8  10    3.14    1.42   0
  -3   8 -10    4.45    1.37   0
   3  -8 -10    1.32    0.96   0
  -3  -8  10    2.09    1.38   0
  -3  -8 -10    1.88    0.89   0
   3  -8  10    0.79    0.98   0
  -3   8  10    1.73    0.98   0
   3   8 -10    1.66    0.99   0
   4   8  10    2.75    1.36   0
  -4   8 -10    1.76    0.97   0
  -4  -8  10    1.87    1.00   0
   4  -8 -10    1.36    1.41   0
  -4   8  10    1.35    1.41   0
  -4  -8 -10    1.52    1.40   0
   4  -8  10    1.26    1.34   0
   4   8 -10    1.57    1.40   0
   5   8  10    1.66    1.03   0
  -5  -8  10    0.22    1.48   0
  -5   8 -10   -0.03    1.02   0
   5  -8 -10    1.07    1.02   0
   5   8 -10    0.45    1.50   0
  -5   8  10    0.65    1.04   0
   5  -8  10    0.99    0.99   0
   6   8  10    0.74    1.06   0
  -6  -8  10    1.45    1.54   0
  -6   8 -10    0.79    1.09   0
   6  -8 -10    2.67    1.55   0
   6  -8  10    0.37    1.12   0
   6   8 -10    0.51    1.54   0
  -6   8  10   -0.13    1.47   0
   7   8  10    1.02    1.16   0
   7  -8 -10    1.73    1.68   0
   7   8 -10    0.93    2.44   0
   7  -8  10    0.14    1.60   0
  -7   8  10    0.97    1.14   0
   0   9 -10    4.12    0.94   0
   0  -9  10    2.45    0.97   0
   0  -9 -10    2.45    1.36   0
   0   9  10    2.10    1.36   0
  -1  -9  10    0.49    0.95   0
  -1   9 -10   -0.25    0.99   0
   1   9  10    0.05    0.99   0
   1  -9 -10    0.98    1.34   0
   1  -9  10   -0.60    0.96   0
  -1   9  10    1.36    0.90   0
  -1  -9 -10    0.98    0.99   0
   1   9 -10   -0.77    1.36   0
  -2  -9  10   -0.14    1.02   0
   2   9  10   -0.05    1.00   0
  -2   9 -10    0.10    1.37   0
   2  -9 -10   -1.31    1.36   0
   2  -9  10    0.40    0.99   0
  -2   9  10    0.04    1.36   0
  -2  -9 -10   -1.48    1.44   0
   2   9 -10   -1.32    1.44   0
   3  -9 -10    2.86    0.99   0
   3   9  10    0.50    1.39   0
  -3   9 -10    4.98    0.99   0
  -3  -9  10    2.61    1.07   0
   3  -9  10    4.66    1.41   0
  -3  -9 -10    3.27    1.04   0
   3   9 -10    4.00    1.02   0
  -3   9  10    2.64    1.03   0
  -4   9 -10   -0.17    1.05   0
   4  -9 -10    0.82    1.07   0
   4   9  10    2.62    1.00   0
  -4  -9  10    1.63    1.51   0
  -4   9  10    0.04    1.46   0
   4  -9  10    0.27    1.00   0
  -4  -9 -10    2.36    1.03   0
   4   9 -10    0.80    1.04   0
   5   9  10    0.35    1.53   0
  -5  -9  10    0.42    1.59   0
  -5   9 -10   -0.29    1.50   0
   5  -9 -10    1.10    1.10   0
   5   9 -10    1.81    1.57   0
  -5   9  10    1.42    1.54   0
   5  -9  10    1.66    1.48   0
  -5  -9 -10   -0.39    1.55   0
  -6  -9  10    0.44    1.71   0
   6   9  10    1.05    1.17   0
  -6   9 -10    3.35    1.13   0
   6  -9 -10    1.84    1.17   0
  -6   9  10   -0.46    1.14   0
   6   9 -10    1.35    1.69   0
   6  -9  10   -1.85    1.61   0
   0  10  10    0.53    1.03   0
   0  10 -10    0.10    1.47   0
   0 -10  10    2.34    1.02   0
   0 -10 -10    2.06    1.07   0
  -1 -10  10    1.20    1.46   0
  -1  10 -10    2.45    1.45   0
   1  10  10    0.75    1.04   0
   1 -10 -10    1.54    1.39   0
   1 -10  10   -0.49    1.00   0
  -1 -10 -10    0.55    1.08   0
  -1  10  10    2.10    1.45   0
   1  10 -10    0.07    1.01   0
  -2 -10  10    0.25    1.51   0
  -2  10 -10    3.27    1.49   0
   2  10  10    1.54    1.51   0
   2 -10 -10    1.08    1.05   0
   2 -10  10    0.10    1.48   0
  -2 -10 -10    0.15    1.06   0
  -2  10  10   -0.24    1.44   0
   2  10 -10   -0.26    1.49   0
   3  10  10    1.30    1.51   0
  -3  10 -10    1.32    1.09   0
   3 -10 -10   -0.16    1.51   0
  -3 -10  10    0.28    1.51   0
  -3  10  10    0.40    1.11   0
   3 -10  10    1.44    1.11   0
  -3 -10 -10    1.25    1.05   0
   3  10 -10    0.82    1.12   0
  -4  10 -10    0.14    1.15   0
   4  10  10    1.52    1.11   0
  -4 -10  10    1.18    1.67   0
   4 -10 -10    1.88    1.61   0
  -4  10  10    0.71    1.61   0
  -4 -10 -10    0.20    1.60   0
   4 -10  10    1.36    1.14   0
   4  10 -10    1.96    1.67   0
   0 -11  10    2.72    1.17   0
   0  11 -10    1.67    1.58   0
   0  11  10    0.15    1.13   0
   0 -11 -10    3.63    1.11   0
  -1 -11  10    2.08    1.64   0
  -1  11 -10    0.59    1.13   0
   1  11  10    0.24    1.12   0
   1 -11 -10   -0.76    1.09   0
   1  11 -10    0.04    1.18   0
   1 -11  10   -0.47    1.62   0
  -1 -11 -10    1.44    1.11   0
  -1  11  10   -0.03    1.12   0
   2 -11 -10    0.53    1.14   0
  -2  11 -10   -0.26    1.14   0
   2  11  10    0.85    1.18   0
  -2 -11  10    0.43    1.15   0
   2  11 -10    1.04    1.65   0
   2 -11  10   -0.62    1.64   0
  -2 -11 -10   -0.66    1.12   0
  -2  11  10   -0.74    1.55   0
  -1   0  11    3.79    1.21   0
  -2   0  11   -0.38    1.24   0
  -3   0  11    7.44    1.35   0
  -4   0  11  116.41    2.99   0
   6   0  11    7.23    1.26   0
   7   0  11    0.76    0.94   0
   8   0  11    0.08    0.97   0
   9   0  11    0.92    1.15   0
  10   0  11    2.28    1.69   0
   0   1  11   47.39    1.62   0
   1  -1 -11  153.18    2.27   0
   1   1  11  154.09    1.93   0
  -1   1  11  157.01    2.15   0
  -2  -1  11  286.43    3.65   0
   2  -1 -11  293.77    3.05   0
  -2   1  11  276.14    2.83   0
  -3  -1  11   48.42    2.45   0
   3  -1 -11   51.00    1.72   0
  -3  -1  11   51.16    2.44   0
  -3   1  11   51.87    1.71   0
   4  -1 -11    2.82    1.18   0
   4  -1  11    1.36    1.16   0
  -4   1  11    2.55    1.16   0
   5  -1 -11   89.15    2.44   0
   5  -1  11   86.99    1.47   0
  -5   1  11   87.58    2.17   0
   6  -1 -11    4.38    1.28   0
   6  -1  11    3.28    0.91   0
  -6   1  11    4.18    1.28   0
   7  -1 -11    8.89    1.78   0
   7   1  11    7.47    1.33   0
   7  -1  11    8.24    1.00   0
   8   1  11    1.45    0.98   0
   8   1  11    1.49    0.97   0
   8  -1 -11    1.31    1.76   0
   8  -1  11    1.91    1.01   0
   9   1  11    1.15    1.05   0
   9   1  11    1.70    1.10   0
   9  -1  11    1.99    1.55   0
  10   1  11    0.18    1.72   0
  10  -1  11    1.51    1.26   0
   0  -2  11    1.69    0.84   0
   0   2  11    0.90    0.88   0
   0  -2 -11    1.45    0.86   0
   1   2  11   25.49    1.07   0
   1  -2 -11   26.87    1.11   0
  -1  -2  11   22.15    1.36   0
   1  -2  11   25.38    1.09   0
  -1   2  11   26.68    1.16   0
   2   2  11  507.65    3.17   0
   2  -2 -11  489.18    3.31   0
  -2  -2  11  451.91    4.54   0
  -2   2  11  498.36    3.32   0
   2  -2  11  473.59    2.96   0
   3   2  11   28.11    1.04   0
  -3  -2  11   28.78    2.06   0
   3  -2 -11   24.85    1.12   0
  -3  -2  11   26.95    2.20   0
   3  -2  11   25.28    1.23   0
  -3   2  11   27.38    1.15   0
   4  -2 -11    4.15    0.89   0
   4   2  11    5.57    0.85   0
  -4   2  11    5.28    1.21   0
   4  -2  11    5.52    1.19   0
   5   2  11   30.78    1.10   0
   5  -2 -11   31.34    1.48   0
  -5   2  11   29.80    1.49   0
   5  -2  11   27.97    1.06   0
   6   2  11    3.54    1.33   0
   6  -2 -11    2.82    1.30   0
  -6   2  11    3.47    1.31   0
   6  -2  11    3.43    0.90   0
   7   2  11   11.37    1.37   0
   7  -2 -11    9.59    1.42   0
   7  -2  11   10.78    1.40   0
  -7   2  11   10.25    1.44   0
   8  -2 -11   -0.14    1.77   0
   8   2  11    0.80    0.95   0
   8   2  11   -0.06    1.03   0
   8  -2  11    0.47    1.00   0
   9  -2 -11    0.05    1.89   0
   9   2  11    0.49    1.54   0
   9   2  11    2.34    1.57   0
   9  -2  11   -2.32    1.66   0
   0  -3  11  118.40    2.00   0
   0  -3 -11  138.06    1.95   0
   0   3  11  124.76    1.67   0
  -1  -3  11   23.04    1.28   0
   1  -3 -11   24.04    1.31   0
   1   3  11   24.30    1.01   0
   1  -3  11   21.79    1.29   0
  -1  -3 -11   23.80    0.97   0
  -1   3  11   23.19    1.02   0
  -2  -3  11  403.12    3.91   0
   2   3  11  440.27    2.91   0
   2  -3 -11  419.02    2.94   0
   2  -3  11  397.92    2.69   0
  -2   3  11  435.66    3.18   0
   3  -3 -11   32.32    1.17   0
  -3  -3  11   34.35    1.95   0
   3   3  11   33.21    1.39   0
   3  -3  11   31.83    1.05   0
  -3   3  11   33.34    1.39   0
   4   3  11   17.08    1.00   0
   4  -3 -11   14.67    1.05   0
   4  -3  11   15.65    0.97   0
  -4   3  11   17.93    1.30   0
   5   3  11   26.36    1.37   0
   5  -3 -11   25.39    1.14   0
  -5   3  11   26.15    1.12   0
   5  -3  11   21.30    0.99   0
   6   3  11    3.33    1.38   0
   6  -3 -11    3.60    1.36   0
  -6   3  11    4.74    1.36   0
   6  -3  11    4.20    0.92   0
   7   3  11    4.20    0.97   0
   7  -3 -11    5.37    1.39   0
   7  -3  11    5.17    1.35   0
  -7   3  11    3.65    1.03   0
   8   3  11    2.99    1.36   0
   8  -3 -11    1.99    1.48   0
   8  -3  11    0.60    1.44   0
  -8   3  11    1.90    1.50   0
   9   3  11    0.43    1.55   0
   9   3  11    0.63    1.09   0
   9  -3 -11    0.05    1.60   0
   9  -3  11   -0.25    1.14   0
   0  -4  11   12.09    0.95   0
   0  -4 -11   14.95    0.93   0
   0   4 -11   12.56    0.96   0
   0   4  11   13.12    1.25   0
  -1  -4  11    0.41    1.10   0
  -1   4 -11    0.92    0.78   0
   1  -4 -11   -0.19    0.82   0
   1   4  11    1.59    0.83   0
  -1   4  11    0.90    0.82   0
   1  -4  11    1.33    0.79   0
  -1  -4 -11    1.86    0.83   0
   1   4 -11    1.04    1.11   0
  -2   4 -11  163.13    1.76   0
  -2  -4  11  155.67    2.18   0
   2  -4 -11  174.17    2.09   0
   2   4  11  165.17    1.81   0
  -2   4  11  167.04    1.85   0
  -2  -4 -11  167.04    1.75   0
   2  -4  11  160.08    1.98   0
   2   4 -11  158.99    2.41   0
  -3  -4  11   10.01    1.26   0
   3   4  11    8.93    0.95   0
   3  -4 -11    7.70    0.90   0
  -3   4  11    9.03    1.24   0
   3  -4  11    7.88    0.86   0
   3   4 -11    9.04    1.30   0
   4   4  11   73.96    1.66   0
  -4  -4  11   77.31    2.66   0
   4  -4 -11   76.92    1.71   0
  -4   4  11   80.11    1.67   0
   4  -4  11   71.26    1.29   0
   5   4  11    6.17    1.27   0
   5  -4 -11    5.61    0.89   0
  -5   4  11    7.29    1.25   0
   5  -4  11    5.22    0.92   0
   6  -4 -11    1.95    0.93   0
   6   4  11    1.58    0.92   0
   6  -4  11    1.20    1.28   0
  -6   4  11    1.65    0.92   0
   7  -4 -11    0.75    1.36   0
   7   4  11    1.96    1.36   0
  -7   4  11    0.98    0.96   0
   7  -4  11    0.90    1.31   0
   8   4  11   -1.05    1.44   0
   8  -4 -11    1.89    1.46   0
   8  -4  11   -0.03    1.04   0
  -8   4  11    1.36    1.51   0
   9   4  11   -0.23    1.10   0
   9  -4 -11    1.14    1.62   0
   9  -4  11    3.93    1.57   0
   0   5  11    4.96    1.22   0
   0   5 -11    4.72    0.86   0
   0  -5 -11    7.26    1.19   0
   0  -5  11    4.84    0.88   0
  -1   5 -11    2.73    0.86   0
   1  -5 -11    3.33    0.87   0
  -1  -5  11    3.48    1.17   0
   1   5  11    4.86    1.17   0
   1  -5  11    3.30    1.20   0
  -1   5  11    4.06    0.90   0
  -1  -5 -11    3.78    1.16   0
   1   5 -11    2.72    1.15   0
  -2   5 -11   16.40    1.26   0
  -2  -5  11   17.09    1.04   0
   2  -5 -11   16.95    1.02   0
   2   5  11   18.60    1.02   0
   2  -5  11   14.56    0.93   0
  -2   5  11   18.18    1.33   0
  -2  -5 -11   16.51    0.99   0
   2   5 -11   19.13    1.35   0
  -3  -5  11    3.56    1.29   0
  -3   5 -11    3.69    0.84   0
   3   5  11    2.51    1.26   0
   3  -5 -11    3.78    1.23   0
   3  -5  11    4.52    1.14   0
   3   5 -11    4.07    1.25   0
  -3   5  11    4.44    1.21   0
  -3  -5 -11    4.00    0.86   0
  -4   5 -11   41.06    1.45   0
   4   5  11   36.70    1.48   0
  -4  -5  11   40.79    1.78   0
   4  -5 -11   37.79    1.57   0
   4  -5  11   36.03    1.12   0
   4   5 -11   38.79    2.01   0
  -4   5  11   40.65    1.56   0
  -5  -5  11    0.23    1.65   0
   5   5  11    0.88    0.94   0
   5  -5 -11    0.82    1.35   0
  -5   5  11   -0.28    1.33   0
   5  -5  11   -1.02    1.27   0
   6   5  11    3.16    0.94   0
   6  -5 -11    4.22    1.37   0
   6  -5  11    4.28    1.36   0
  -6   5  11    2.49    0.96   0
   7   5  11    2.34    1.04   0
   7  -5 -11    2.64    1.50   0
   7  -5  11    2.18    0.95   0
  -7   5  11    3.16    1.03   0
   8   5  11    1.28    1.10   0
   8  -5 -11    0.67    1.06   0
   8  -5  11    0.59    1.06   0
  -8   5  11    0.56    1.10   0
   9  -5 -11    1.61    1.68   0
   9  -5  11   -0.82    1.15   0
   0   6  11   13.08    0.90   0
   0  -6 -11   13.82    1.23   0
   0   6 -11   12.04    1.24   0
   0  -6  11   12.62    0.93   0
   1   6  11    9.39    0.92   0
  -1  -6  11    9.96    1.25   0
   1  -6 -11    9.16    1.24   0
  -1   6 -11    8.53    1.22   0
  -1   6  11    6.35    0.93   0
   1   6 -11    7.49    0.91   0
  -1  -6 -11    8.43    0.92   0
   1  -6  11    8.18    0.91   0
   2   6  11    6.05    0.91   0
  -2   6 -11    6.32    0.88   0
  -2  -6  11    6.16    0.90   0
   2  -6 -11    7.06    1.28   0
  -2   6  11    6.57    0.90   0
   2   6 -11    6.46    1.25   0
  -2  -6 -11    7.03    0.89   0
   2  -6  11    7.35    0.88   0
  -3  -6  11   26.94    1.58   0
  -3   6 -11   23.42    1.05   0
   3  -6 -11   24.24    1.05   0
   3   6  11   26.27    1.43   0
   3   6 -11   23.72    1.56   0
  -3  -6 -11   24.63    1.41   0
  -3   6  11   24.99    1.07   0
   3  -6  11   24.14    1.04   0
  -4   6 -11    1.29    1.24   0
  -4  -6  11    0.16    1.32   0
   4  -6 -11    1.20    1.35   0
   4   6  11    0.38    0.92   0
   4  -6  11   -0.33    0.88   0
   4   6 -11   -0.12    1.34   0
  -4   6  11    0.60    0.97   0
  -5  -6  11    0.61    1.66   0
  -5   6 -11    0.82    0.93   0
   5   6  11    1.52    1.28   0
   5  -6 -11    1.12    1.36   0
   5  -6  11    1.56    0.93   0
  -5   6  11    0.70    1.00   0
   5   6 -11    1.11    1.61   0
   6   6  11    4.75    1.42   0
   6  -6 -11    5.13    1.40   0
  -6   6  11    4.19    1.40   0
   6  -6  11    3.40    1.01   0
   7   6  11   -0.38    1.47   0
   7  -6 -11    0.85    1.48   0
  -7   6  11    1.49    1.53   0
   7  -6  11    2.38    1.05   0
   8   6  11    2.61    1.59   0
   8  -6 -11    2.09    1.60   0
  -8   6  11   -0.56    1.58   0
   8  -6  11    1.56    1.58   0
   0  -7  11    0.67    0.83   0
   0   7  11    1.08    0.88   0
   0   7 -11    0.09    1.18   0
   0  -7 -11    0.53    1.24   0
  -1  -7  11    6.67    0.92   0
   1   7  11    5.35    0.90   0
   1  -7 -11    4.52    0.87   0
  -1   7 -11    6.34    1.21   0
   1   7 -11    5.30    0.90   0
  -1   7  11    5.14    0.90   0
   1  -7  11    5.13    0.96   0
  -1  -7 -11    7.74    1.32   0
   2   7  11    2.46    0.94   0
  -2  -7  11    2.37    1.25   0
  -2   7 -11    1.38    0.95   0
   2  -7 -11    3.31    0.98   0
   2   7 -11    1.53    0.93   0
  -2   7  11    1.30    0.87   0
  -2  -7 -11    2.14    0.89   0
   2  -7  11    2.50    0.93   0
   3   7  11    0.57    0.89   0
  -3  -7  11    0.44    1.37   0
  -3   7 -11    1.65    0.85   0
   3  -7 -11   -0.07    0.93   0
  -3   7  11    0.16    0.95   0
   3   7 -11   -0.51    1.32   0
   3  -7  11   -0.26    0.86   0
  -3  -7 -11    1.11    0.88   0
   4   7  11   19.89    1.11   0
  -4   7 -11   18.25    1.06   0
  -4  -7  11   21.46    1.56   0
   4  -7 -11   18.87    1.09   0
   4   7 -11   19.65    1.56   0
  -4  -7 -11   22.61    1.41   0
   4  -7  11   18.11    1.07   0
  -4   7  11   19.68    1.08   0
   5   7  11    1.60    1.41   0
  -5   7 -11    3.22    1.38   0
  -5  -7  11    2.14    1.42   0
   5  -7 -11    2.90    1.34   0
  -5   7  11    1.80    0.94   0
   5   7 -11    2.47    1.44   0
   5  -7  11    3.61    1.37   0
   6  -7 -11    0.41    1.46   0
   6   7  11    0.77    1.47   0
  -6   7  11    1.50    1.49   0
   6   7 -11    0.47    1.85   0
   6  -7  11   -0.02    1.01   0
   7  -7 -11    0.31    1.55   0
   7   7  11    1.27    1.56   0
  -7   7  11   -0.85    1.58   0
   7  -7  11    1.52    1.10   0
   0   8 -11    6.25    1.30   0
   0  -8 -11    6.95    0.92   0
   0  -8  11    5.31    1.34   0
   0   8  11    3.77    0.93   0
   1   8  11    3.03    0.95   0
  -1  -8  11    2.87    0.93   0
  -1   8 -11    4.20    1.29   0
   1  -8 -11    2.07    0.91   0
   1   8 -11    4.25    0.95   0
   1  -8  11    3.13    1.29   0
  -1   8  11    4.60    0.88   0
  -1  -8 -11    3.97    1.31   0
  -2  -8  11    2.33    1.01   0
   2   8  11    0.72    0.93   0
  -2   8 -11    2.21    0.90   0
   2  -8 -11    3.04    1.33   0
   2   8 -11    2.26    1.32   0
  -2   8  11    2.13    0.93   0
  -2  -8 -11    2.47    0.91   0
   2  -8  11    1.65    1.34   0
  -3  -8  11    8.69    1.44   0
  -3   8 -11   12.20    1.40   0
   3   8  11    9.36    0.97   0
   3  -8 -11   10.14    1.05   0
  -3  -8 -11   12.36    1.44   0
   3   8 -11    7.88    1.42   0
   3  -8  11    7.87    1.40   0
  -3   8  11   12.59    1.44   0
   4   8  11    2.19    0.98   0
  -4   8 -11    2.52    1.39   0
  -4  -8  11    0.98    1.43   0
   4  -8 -11   -0.14    0.98   0
   4   8 -11    1.27    1.43   0
  -4  -8 -11    0.37    1.38   0
   4  -8  11    2.21    1.00   0
  -4   8  11    2.23    1.00   0
   5   8  11   -0.33    1.51   0
  -5   8 -11    1.43    0.97   0
  -5  -8  11    1.05    1.45   0
   5  -8 -11    2.21    1.46   0
  -5   8  11    1.33    1.04   0
   5   8 -11    0.89    1.48   0
   5  -8  11    0.61    1.01   0
  -6   8 -11    1.19    1.55   0
   6   8  11    0.55    1.06   0
  -6  -8  11    0.37    1.66   0
   6  -8 -11    1.79    1.53   0
   6  -8  11    1.23    1.08   0
   6   8 -11    0.77    1.60   0
  -6   8  11    1.01    1.13   0
   7   8  11   -0.02    1.25   0
   7  -8 -11    2.16    1.66   0
  -7   8  11    0.96    1.70   0
   7  -8  11    1.85    1.64   0
   0   9 -11    4.58    1.40   0
   0   9  11    4.43    0.98   0
   0  -9  11    4.51    1.41   0
   0  -9 -11    6.09    1.00   0
  -1  -9  11    0.28    1.43   0
  -1   9 -11    0.33    1.01   0
   1   9  11    1.88    1.35   0
   1  -9 -11    0.13    1.36   0
   1  -9  11    1.16    1.36   0
   1   9 -11    0.26    1.03   0
  -1   9  11    0.40    0.98   0
  -1  -9 -11    2.36    1.32   0
  -2  -9  11    3.20    1.42   0
   2   9  11    1.86    0.98   0
  -2   9 -11    1.04    1.43   0
   2  -9 -11    0.86    1.37   0
   2   9 -11    2.05    1.44   0
   2  -9  11    0.73    1.40   0
  -2  -9 -11    1.32    0.97   0
  -2   9  11    2.48    1.37   0
   3   9  11    2.07    1.39   0
  -3  -9  11    2.47    1.50   0
   3  -9 -11    0.19    1.00   0
  -3   9 -11    0.50    1.00   0
   3   9 -11   -0.67    1.44   0
  -3  -9 -11    0.38    1.38   0
   3  -9  11    0.65    1.45   0
  -3   9  11    0.51    1.01   0
   4   9  11   -0.03    1.46   0
  -4   9 -11   -1.14    1.01   0
  -4  -9  11    0.59    1.53   0
   4  -9 -11    0.73    1.04   0
  -4   9  11   -0.74    1.06   0
   4   9 -11    0.98    1.53   0
   4  -9  11   -0.59    1.00   0
  -4  -9 -11   -0.08    1.45   0
   5   9  11    0.03    1.58   0
  -5  -9  11    1.90    1.65   0
   5  -9 -11    3.19    1.51   0
  -5   9 -11    2.17    1.10   0
  -5   9  11    2.11    1.58   0
   5   9 -11    1.35    1.61   0
   5  -9  11    2.35    1.52   0
   6   9  11   -0.01    1.19   0
  -6   9 -11    2.81    1.68   0
  -6  -9  11    1.02    1.76   0
   6  -9 -11    0.43    1.18   0
   6  -9  11    0.96    1.63   0
   6   9 -11    0.22    1.73   0
  -6   9  11    1.23    1.13   0
   0 -10  11    5.49    1.08   0
   0  10 -11    4.39    1.53   0
   0 -10 -11    5.83    1.03   0
   0  10  11    4.03    1.09   0
  -1 -10  11    3.04    1.56   0
  -1  10 -11    3.55    1.47   0
   1  10  11    3.29    1.11   0
   1 -10 -11    3.05    1.45   0
   1  10 -11    2.41    1.55   0
   1 -10  11    1.96    1.05   0
  -1 -10 -11    2.23    1.08   0
  -1  10  11    1.69    1.43   0
  -2 -10  11    0.13    1.56   0
   2  10  11    0.39    1.52   0
  -2  10 -11    1.13    1.52   0
   2 -10 -11    1.96    1.42   0
   2  10 -11    0.78    1.07   0
   2 -10  11    0.84    1.01   0
  -2 -10 -11    2.45    1.03   0
  -2  10  11   -0.64    1.45   0
   3  10  11    2.01    1.55   0
   3 -10 -11    0.51    1.07   0
  -3 -10  11    1.71    1.57   0
  -3  10 -11    0.50    1.09   0
   3  10 -11    0.72    1.16   0
   3 -10  11    0.73    1.08   0
  -3 -10 -11   -0.49    1.08   0
  -3  10  11    1.68    1.57   0
  -4  10 -11    3.33    1.60   0
   4  10  11   -0.06    1.10   0
  -4 -10  11    1.12    1.63   0
   4 -10 -11   -0.09    1.65   0
  -4  10  11   -0.20    1.68   0
   4  10 -11    1.58    1.72   0
   4 -10  11    0.96    1.65   0
  -4 -10 -11    0.96    1.61   0
   0 -11  11    2.42    1.19   0
   0  11 -11    1.75    1.67   0
   0 -11 -11    1.72    1.14   0
   0  11  11   -0.16    1.15   0
  -1 -11  11    2.62    1.63   0
   1  11  11    0.94    1.17   0
  -1  11 -11   -0.18    1.17   0
   1 -11 -11    1.46    1.59   0
  -1  11  11   -0.05    1.08   0
   1 -11  11    2.36    1.60   0
   1  11 -11    1.41    1.63   0
  -1 -11 -11    0.47    1.63   0
   2  11  11    1.57    1.18   0
  -2  11 -11   -0.59    1.13   0
   2 -11 -11   -0.13    1.12   0
  -2 -11  11    1.41    1.17   0
   2  11 -11   -0.22    1.19   0
   2 -11  11    1.90    1.68   0
  -2 -11 -11   -0.52    1.66   0
  -2  11  11    0.31    1.65   0
  -1   0  12    5.22    1.20   0
  -2   0  12  163.76    2.59   0
  -3   0  12    4.08    1.33   0
  -4   0  12   65.11    2.34   0
  -5   0  12    7.18    2.20   0
   6   0  12    0.82    1.18   0
   7   0  12    0.10    1.30   0
   8   0  12    1.28    0.98   0
   9   0  12   -0.22    1.09   0
   0   1  12   61.52    1.42   0
   1   1  12  139.00    1.83   0
  -1   1  12  138.27    2.00   0
   2  -1 -12  250.30    2.83   0
  -2  -1  12  258.09    3.37   0
  -2   1  12  254.85    2.78   0
   3  -1 -12   10.53    1.31   0
  -3  -1  12   10.16    1.71   0
  -3   1  12   10.60    1.31   0
   4  -1 -12   12.58    1.36   0
   4  -1  12   10.02    1.25   0
  -4   1  12   12.19    1.30   0
   5  -1 -12   59.35    1.93   0
  -5   1  12   56.42    1.87   0
   5  -1  12   52.31    1.24   0
   6  -1 -12    6.27    1.35   0
  -6   1  12    8.08    1.33   0
   6  -1  12    6.60    0.96   0
   7  -1 -12    1.26    1.63   0
   7  -1  12    0.80    0.89   0
   8   1  12    0.69    1.37   0
   8  -1 -12    0.48    2.26   0
   8   1  12   -0.48    1.38   0
   8  -1  12    1.39    0.98   0
   9   1  12    0.52    1.08   0
   9   1  12   -0.26    1.05   0
   9  -1  12    2.27    1.50   0
   0  -2  12   10.84    0.97   0
   0  -2 -12   13.23    1.22   0
   0   2  12   12.61    1.30   0
  -1  -2  12   29.60    1.39   0
   1  -2 -12   29.29    1.43   0
   1   2  12   31.21    1.36   0
   1  -2  12   29.73    1.37   0
  -1   2  12   29.18    1.48   0
   2   2  12  293.28    2.36   0
  -2  -2  12  265.03    3.43   0
   2  -2 -12  296.66    2.60   0
  -2   2  12  305.57    2.80   0
   2  -2  12  283.91    2.36   0
  -3  -2  12   12.35    1.66   0
  -3  -2  12   13.40    1.70   0
   3   2  12   14.41    0.91   0
   3  -2 -12   14.36    1.31   0
  -3   2  12   12.67    1.03   0
   3  -2  12   12.07    1.21   0
   4   2  12   11.25    0.93   0
   4  -2 -12    9.28    0.97   0
   4  -2  12   11.37    1.21   0
  -4   2  12   11.63    1.34   0
   5   2  12   14.91    0.96   0
   5  -2 -12   15.33    1.39   0
  -5   2  12   15.27    1.33   0
   5  -2  12   13.76    0.96   0
   6   2  12    4.22    1.32   0
   6  -2 -12    2.68    0.98   0
   6  -2  12    3.78    0.86   0
  -6   2  12    3.93    1.33   0
   7   2  12    2.12    1.34   0
   7  -2 -12    1.50    1.64   0
   7  -2  12    1.15    1.30   0
  -7   2  12    1.02    1.31   0
   8   2  12    0.85    0.98   0
   8  -2 -12    1.32    1.40   0
   8  -2  12   -0.83    1.02   0
   9   2  12    2.58    1.50   0
   9   2  12    0.35    1.53   0
   9  -2 -12    0.91    1.98   0
   9  -2  12    1.27    1.52   0
   0  -3 -12   80.96    1.41   0
   0   3  12   77.16    1.41   0
   0  -3  12   73.19    1.49   0
  -1  -3  12   22.19    1.27   0
   1   3  12   24.43    1.01   0
   1  -3 -12   23.60    1.37   0
  -1  -3 -12   24.26    0.98   0
   1  -3  12   22.04    1.28   0
  -1   3  12   24.20    1.39   0
  -2  -3  12  364.66    3.63   0
   2   3  12  375.96    2.77   0
   2  -3 -12  379.03    2.72   0
  -2   3  12  387.90    2.94   0
   2  -3  12  356.78    2.71   0
   3  -3 -12   22.91    1.05   0
   3   3  12   25.44    1.08   0
  -3  -3  12   25.82    1.57   0
   3  -3  12   22.48    0.98   0
  -3   3  12   21.59    1.05   0
   4  -3 -12    8.58    0.95   0
   4   3  12    8.76    1.26   0
   4  -3  12    7.09    0.88   0
  -4   3  12    8.38    0.96   0
   5   3  12    4.36    1.26   0
   5  -3 -12    3.77    1.28   0
   5  -3  12    3.67    1.18   0
  -5   3  12    3.22    1.20   0
   6   3  12   -0.48    0.93   0
   6  -3 -12    1.14    0.95   0
  -6   3  12    1.36    0.95   0
   6  -3  12    0.85    0.92   0
   7   3  12    2.69    1.40   0
   7  -3 -12    0.87    1.35   0
  -7   3  12    1.03    1.35   0
   7  -3  12    1.45    1.29   0
   8   3  12    0.67    0.99   0
   8  -3 -12    0.26    1.04   0
   8  -3  12    1.11    1.43   0
  -8   3  12    1.77    1.50   0
   9   3  12    1.67    1.10   0
   9   3  12   -0.53    1.58   0
   9  -3 -12    0.02    1.61   0
   9  -3  12   -0.41    1.58   0
   0   4 -12    8.15    0.91   0
   0  -4 -12    9.33    1.24   0
   0  -4  12    9.34    1.21   0
   0   4  12    8.64    0.90   0
  -1   4 -12   38.36    1.09   0
  -1  -4  12   35.52    1.39   0
   1  -4 -12   28.07    1.05   0
   1   4  12   37.66    1.13   0
  -1   4  12   37.13    1.41   0
   1   4 -12   35.29    1.43   0
  -1  -4 -12   37.47    1.10   0
   1  -4  12   38.18    1.13   0
   2  -4 -12  185.46    2.13   0
   2   4  12  184.23    1.87   0
  -2  -4  12  173.26    2.49   0
  -2   4  12  184.68    1.93   0
   2   4 -12  176.87    2.50   0
  -2  -4 -12  164.58    1.72   0
   2  -4  12  174.75    1.83   0
  -3  -4  12   15.70    1.39   0
   3   4  12   15.63    1.02   0
   3  -4 -12   18.20    1.26   0
  -3   4  12   16.73    1.21   0
   3  -4  12   15.63    1.24   0
   4   4  12   22.84    1.40   0
   4  -4 -12   22.11    1.08   0
  -4  -4  12   23.41    2.21   0
   4  -4  12   22.38    1.29   0
  -4   4  12   26.60    1.39   0
   5   4  12    2.17    0.91   0
   5  -4 -12    2.15    1.26   0
  -5   4  12   -0.09    1.20   0
   5  -4  12    2.73    1.25   0
   6   4  12    0.76    1.28   0
   6  -4 -12    0.03    1.31   0
  -6   4  12    0.59    0.88   0
   6  -4  12   -0.66    0.91   0
   7   4  12    1.62    1.41   0
   7  -4 -12    1.28    1.43   0
  -7   4  12   -0.81    1.42   0
   7  -4  12   -0.08    0.98   0
   8   4  12    0.89    1.47   0
   8  -4 -12    0.55    1.46   0
   8  -4  12    0.33    1.48   0
  -8   4  12    0.42    1.04   0
   9   4  12    0.83    1.69   0
   9  -4 -12    0.67    1.65   0
   9  -4  12    1.18    1.63   0
  -9   4  12   -0.19    1.73   0
   0   5  12    0.58    0.80   0
   0  -5 -12    1.30    0.81   0
   0   5 -12   -0.64    0.80   0
   0  -5  12    0.28    0.83   0
  -1  -5  12   13.90    0.91   0
   1  -5 -12   13.56    1.29   0
  -1   5 -12   14.03    0.94   0
   1   5  12   14.14    1.25   0
   1  -5  12   13.98    1.27   0
  -1   5  12   15.83    1.31   0
   1   5 -12   14.15    1.20   0
  -1  -5 -12   14.43    0.91   0
  -2   5 -12   19.73    0.93   0
  -2  -5  12   17.48    1.04   0
   2  -5 -12   19.57    1.01   0
   2   5  12   19.91    1.01   0
   2  -5  12   18.33    0.96   0
   2   5 -12   19.15    1.35   0
  -2   5  12   17.34    1.32   0
  -2  -5 -12   18.31    0.99   0
  -3   5 -12    6.43    1.17   0
  -3  -5  12    4.58    1.29   0
   3  -5 -12    3.14    1.28   0
   3   5  12    3.61    1.25   0
   3  -5  12    3.66    0.82   0
  -3  -5 -12    3.94    0.86   0
  -3   5  12    4.69    1.25   0
   3   5 -12    3.37    0.96   0
   4   5  12   23.09    1.05   0
   4  -5 -12   27.39    1.50   0
  -4  -5  12   29.41    1.64   0
   4   5 -12   28.02    1.62   0
   4  -5  12   24.91    1.39   0
  -4   5  12   27.86    1.09   0
   5   5  12    3.30    0.97   0
   5  -5 -12    1.13    1.29   0
  -5   5  12    2.66    1.29   0
   5  -5  12    2.62    0.93   0
   6   5  12    1.11    1.39   0
   6  -5 -12    1.69    1.35   0
   6  -5  12    0.59    0.91   0
  -6   5  12    1.31    1.34   0
   7   5  12    1.70    1.45   0
   7  -5 -12    0.93    1.44   0
   7  -5  12    1.79    1.48   0
  -7   5  12    1.25    1.42   0
   8  -5 -12   -0.05    1.07   0
   8   5  12    0.35    1.06   0
   8  -5  12    1.55    1.52   0
  -8   5  12    0.99    1.09   0
   0  -6  12    0.84    0.85   0
   0   6  12    0.49    0.81   0
   0  -6 -12   -0.04    1.13   0
   0   6 -12    1.28    1.17   0
   1   6  12   22.94    1.00   0
  -1   6 -12   22.90    1.32   0
  -1  -6  12   23.10    1.06   0
   1  -6 -12   23.20    1.02   0
  -1   6  12   23.90    1.34   0
  -1  -6 -12   24.44    1.01   0
   1   6 -12   22.09    1.35   0
   1  -6  12   23.60    1.01   0
  -2  -6  12    7.83    1.30   0
  -2   6 -12    8.36    1.25   0
   2  -6 -12    9.14    0.97   0
   2   6  12   10.24    0.97   0
  -2  -6 -12    7.68    0.90   0
   2   6 -12    7.61    1.22   0
  -2   6  12    8.91    1.29   0
   2  -6  12    6.94    1.24   0
  -3  -6  12   15.84    1.09   0
  -3   6 -12   13.50    1.36   0
   3  -6 -12   15.50    1.35   0
   3   6  12   15.76    1.43   0
   3  -6  12   11.63    0.97   0
  -3  -6 -12   15.94    0.98   0
  -3   6  12   15.26    1.31   0
   3   6 -12   16.54    1.38   0
  -4   6 -12   26.65    1.37   0
   4  -6 -12   28.05    1.14   0
   4   6  12   25.70    1.10   0
  -4  -6  12   27.41    1.60   0
   4  -6  12   25.12    1.06   0
   4   6 -12   26.43    1.58   0
  -4   6  12   27.45    1.49   0
  -5  -6  12    3.63    1.74   0
   5   6  12    3.52    1.29   0
   5  -6 -12    2.47    1.35   0
   5   6 -12    2.76    1.42   0
  -5   6  12    1.86    1.50   0
   5  -6  12    3.60    0.92   0
   6   6  12   -1.18    1.37   0
   6  -6 -12   -0.12    1.44   0
   6  -6  12    1.10    1.39   0
  -6   6  12    0.45    0.97   0
   7   6  12    1.31    1.53   0
   7  -6 -12    1.19    1.48   0
  -7   6  12    0.58    1.48   0
   7  -6  12    0.50    1.06   0
   8   6  12    1.48    1.61   0
   8  -6 -12   -0.17    1.11   0
  -8   6  12    1.65    1.66   0
   8  -6  12    0.20    1.60   0
   0   7  12   13.38    0.96   0
   0   7 -12   14.19    1.32   0
   0  -7 -12   16.30    1.31   0
   0  -7  12   13.73    1.33   0
   1   7  12   11.04    1.29   0
  -1  -7  12   11.25    0.99   0
   1  -7 -12   11.27    0.97   0
  -1   7 -12    9.05    0.97   0
   1   7 -12   10.00    0.96   0
  -1   7  12   13.37    0.97   0
  -1  -7 -12   12.12    0.95   0
   1  -7  12    9.78    1.26   0
   2   7  12    0.61    0.92   0
  -2   7 -12    1.30    1.26   0
  -2  -7  12    1.69    1.23   0
   2  -7 -12   -0.14    1.28   0
   2   7 -12   -0.13    1.25   0
   2  -7  12    1.34    1.27   0
  -2   7  12    4.54    1.28   0
  -2  -7 -12    1.43    0.88   0
   3   7  12    4.54    0.95   0
  -3  -7  12    5.34    1.33   0
   3  -7 -12    2.43    1.32   0
  -3   7 -12    3.70    0.89   0
   3  -7  12    2.53    0.89   0
  -3  -7 -12    4.01    1.30   0
   3   7 -12    3.85    1.36   0
  -3   7  12    3.60    1.31   0
   4   7  12   11.28    1.05   0
  -4   7 -12   12.58    1.06   0
   4  -7 -12   12.21    1.04   0
  -4  -7  12   14.02    1.49   0
  -4  -7 -12   12.38    1.05   0
   4   7 -12   11.75    1.49   0
  -4   7  12   13.92    1.41   0
   4  -7  12   10.96    1.00   0
  -5   7 -12    1.50    1.00   0
  -5  -7  12    1.83    1.40   0
   5  -7 -12    3.11    1.39   0
   5   7  12    1.88    1.38   0
  -5   7  12    1.56    1.39   0
   5   7 -12    0.19    1.50   0
   5  -7  12    1.28    1.35   0
   6  -7 -12    0.81    1.05   0
   6   7  12    2.06    1.47   0
  -6   7  12    1.85    1.47   0
   6  -7  12    2.23    1.02   0
   7  -7 -12    1.74    1.12   0
   7   7  12    2.41    1.58   0
  -7   7  12    1.45    1.59   0
   7  -7  12   -0.65    1.56   0
   0   8  12    0.43    1.29   0
   0  -8  12   -0.33    0.95   0
   0  -8 -12   -0.07    0.91   0
   0   8 -12    0.91    0.96   0
   1   8  12    0.48    0.93   0
  -1  -8  12    0.06    1.29   0
   1  -8 -12    0.73    0.92   0
  -1   8 -12    1.78    0.95   0
   1   8 -12    2.19    0.97   0
   1  -8  12    1.57    0.93   0
  -1  -8 -12    0.95    1.29   0
  -1   8  12    0.57    0.90   0
  -2  -8  12    0.19    1.32   0
   2   8  12   -0.16    1.35   0
   2  -8 -12   -0.01    1.32   0
  -2   8 -12   -0.40    0.96   0
  -2   8  12    1.27    0.92   0
   2   8 -12   -0.69    1.34   0
  -2  -8 -12    1.67    1.31   0
   2  -8  12   -0.27    0.99   0
  -3  -8  12    1.72    0.99   0
   3   8  12    1.44    1.01   0
  -3   8 -12   -0.25    1.37   0
   3  -8 -12    0.56    1.02   0
   3   8 -12    2.67    1.36   0
  -3  -8 -12    2.57    0.99   0
   3  -8  12    3.29    1.02   0
  -3   8  12    2.90    1.01   0
   4   8  12    0.16    0.93   0
   4  -8 -12    0.48    0.97   0
  -4  -8  12    0.89    1.47   0
  -4   8 -12    1.52    1.34   0
  -4  -8 -12    0.67    1.02   0
   4   8 -12    0.46    1.44   0
   4  -8  12   -1.20    0.94   0
  -4   8  12    1.42    0.99   0
   5   8  12   -0.38    1.44   0
  -5  -8  12    1.34    1.54   0
  -5   8 -12    0.47    1.44   0
   5  -8 -12    2.14    1.41   0
  -5   8  12    1.01    1.01   0
   5  -8  12    0.76    1.43   0
   5   8 -12    0.11    1.52   0
   6   8  12    1.46    1.11   0
  -6  -8  12    1.26    2.00   0
   6  -8 -12    1.32    1.10   0
  -6   8  12    0.33    1.12   0
   6   8 -12    0.62    1.65   0
   6  -8  12    1.20    1.52   0
   0  -9  12    2.92    0.98   0
   0   9  12    2.76    0.94   0
   0  -9 -12    3.05    1.00   0
   0   9 -12    2.72    1.37   0
  -1  -9  12    2.61    1.05   0
  -1   9 -12    2.57    1.45   0
   1  -9 -12    1.27    0.95   0
   1   9  12    2.05    1.38   0
   1   9 -12    2.47    1.38   0
   1  -9  12    1.93    1.04   0
  -1   9  12    1.64    0.99   0
  -1  -9 -12    1.45    0.99   0
  -2  -9  12    0.95    1.47   0
   2   9  12    2.77    1.39   0
   2  -9 -12    0.34    0.98   0
  -2   9 -12    1.11    1.42   0
   2   9 -12    0.69    0.97   0
   2  -9  12    2.12    1.43   0
  -2  -9 -12    2.98    0.96   0
  -2   9  12    1.10    0.99   0
  -3   9 -12    1.26    1.09   0
   3   9  12    1.80    1.08   0
   3  -9 -12    1.36    1.08   0
  -3  -9  12    2.51    1.49   0
   3   9 -12    2.12    1.49   0
  -3  -9 -12    2.09    1.00   0
   3  -9  12    3.03    1.45   0
  -3   9  12    2.67    1.04   0
   4   9  12    2.33    1.46   0
  -4   9 -12    0.70    1.42   0
   4  -9 -12    0.91    1.08   0
  -4  -9  12    0.28    1.08   0
   4   9 -12   -1.27    1.55   0
  -4  -9 -12    4.89    1.44   0
   4  -9  12    1.26    1.00   0
  -4   9  12    0.57    1.06   0
   5   9  12    3.78    1.63   0
  -5  -9  12    1.02    1.64   0
  -5   9 -12    3.65    1.58   0
   5  -9 -12    2.07    1.56   0
  -5   9  12    1.90    1.54   0
   5  -9  12    2.48    1.53   0
   5   9 -12    1.84    1.63   0
   0 -10  12    3.41    1.55   0
   0  10  12    4.32    1.04   0
   0 -10 -12    6.01    1.47   0
   0  10 -12    4.76    1.07   0
  -1 -10  12    0.77    1.55   0
   1  10  12    2.26    1.04   0
  -1  10 -12    0.31    1.49   0
   1 -10 -12    0.56    1.00   0
   1 -10  12    2.15    1.06   0
   1  10 -12    0.99    1.15   0
  -1 -10 -12    0.81    1.04   0
  -1  10  12    1.87    1.45   0
  -2 -10  12   -0.16    1.05   0
   2  10  12    0.35    1.04   0
   2 -10 -12    0.69    1.05   0
  -2  10 -12    2.40    1.52   0
   2  10 -12    0.29    1.55   0
  -2  10  12    2.66    1.48   0
   2 -10  12    0.30    1.10   0
  -2 -10 -12   -1.17    1.56   0
  -3  10 -12    1.10    1.54   0
   3  10  12    0.27    1.12   0
   3 -10 -12   -1.56    1.11   0
  -3 -10  12   -0.39    1.60   0
   3  10 -12    0.88    1.60   0
   3 -10  12    0.81    1.05   0
  -3 -10 -12   -0.67    1.49   0
  -3  10  12    0.64    1.62   0
   4  10  12    0.57    1.59   0
  -4  10 -12    1.02    1.17   0
  -4 -10  12    0.52    1.70   0
   4 -10 -12    1.07    1.18   0
  -4  10  12    2.28    1.61   0
   4  10 -12   -0.02    1.22   0
  -4 -10 -12   -0.13    1.10   0
   4 -10  12    2.02    1.63   0
   0 -11  12    5.34    1.21   0
   0  11 -12    4.66    1.65   0
   0 -11 -12    6.63    1.14   0
   0  11  12    3.20    1.18   0
  -1 -11  12    0.95    1.68   0
   1  11  12    0.55    1.17   0
  -1  11 -12    0.85    1.21   0
   1 -11 -12    0.99    1.16   0
   1 -11  12    0.24    1.20   0
  -1 -11 -12    1.59    1.13   0
  -1  11  12    1.24    1.13   0
   1  11 -12    2.91    1.73   0
  -1   0  13    0.24    0.80   0
  -2   0  13  841.57    5.19   0
  -3   0  13    8.08    1.36   0
  -4   0  13   34.32    1.92   0
  -5   0  13    0.86    1.98   0
   6   0  13    5.37    0.89   0
   7   0  13    1.97    1.24   0
   8   0  13    1.45    1.41   0
   9   0  13    0.94    1.57   0
   0   1  13   16.72    1.02   0
   1   1  13  222.11    2.35   0
  -1   1  13  206.36    2.32   0
   2  -1 -13    6.31    1.12   0
  -2  -1  13    6.01    1.02   0
   2   1  13    5.90    0.85   0
  -2   1  13    5.93    1.19   0
   3  -1 -13    4.61    1.19   0
  -3  -1  13    5.12    1.58   0
  -3   1  13    4.52    1.26   0
   4  -1 -13    6.90    1.24   0
  -4   1  13    6.25    1.26   0
   4  -1  13    6.91    0.90   0
   5  -1 -13    3.84    1.48   0
   5  -1  13    2.36    1.20   0
  -5   1  13    3.76    1.24   0
   6  -1 -13    6.27    1.35   0
   6  -1  13    5.14    0.95   0
  -6   1  13    6.89    1.33   0
   7  -1 -13    0.35    1.65   0
   7  -1  13    0.59    0.91   0
   8   1  13    1.67    1.44   0
   8   1  13    0.35    1.42   0
   8  -1  13    0.86    0.99   0
   9   1  13   -0.42    1.09   0
   9   1  13    0.80    1.09   0
   9  -1  13    2.25    1.51   0
   0  -2 -13   38.64    1.14   0
   0   2  13   40.63    1.19   0
   0  -2  13   35.21    1.22   0
  -1  -2  13  154.60    2.28   0
   1  -2 -13  159.25    2.14   0
   1   2  13  168.02    1.88   0
  -1   2  13  164.08    1.99   0
   1  -2  13  154.55    1.84   0
   2  -2 -13    5.86    0.90   0
   2   2  13    7.46    0.90   0
  -2  -2  13    6.86    1.31   0
   2  -2  13    5.63    0.91   0
  -2   2  13    7.47    1.30   0
   3   2  13  108.51    1.54   0
  -3  -2  13  111.74    2.66   0
  -3  -2  13   99.80    2.59   0
   3  -2 -13  106.99    1.95   0
  -3   2  13  112.72    1.96   0
   3  -2  13   99.91    1.71   0
   4   2  13    0.26    0.82   0
   4  -2 -13    1.37    1.20   0
   4  -2  13    0.41    1.15   0
  -4   2  13    1.16    1.25   0
   5   2  13    8.18    1.27   0
   5  -2 -13    8.10    1.33   0
  -5   2  13    6.99    1.26   0
   5  -2  13    7.61    0.90   0
   6   2  13    4.84    1.27   0
   6  -2 -13    5.90    1.31   0
   6  -2  13    5.25    0.97   0
  -6   2  13    5.63    1.26   0
   7  -2 -13    0.27    1.34   0
   7   2  13   -0.17    1.36   0
   7  -2  13    0.60    1.24   0
  -7   2  13    0.91    1.38   0
   8   2  13    0.72    1.02   0
   8  -2 -13    0.83    1.78   0
   8  -2  13    0.19    0.99   0
   9   2  13    1.29    1.55   0
   9  -2 -13    0.45    2.25   0
   9   2  13    0.84    1.11   0
   9  -2  13    1.49    1.54   0
   0  -3  13    0.26    1.15   0
   0  -3 -13    0.09    0.80   0
   0   3  13    0.59    1.20   0
   1  -3 -13   30.23    1.05   0
   1   3  13   39.31    1.12   0
  -1  -3  13   36.31    1.22   0
   1  -3  13   34.84    1.10   0
  -1  -3 -13   38.89    1.08   0
  -1   3  13   39.43    1.18   0
   2  -3 -13  128.63    2.01   0
  -2  -3  13  116.04    2.26   0
   2   3  13  127.02    1.62   0
  -2   3  13  129.56    2.00   0
   2  -3  13  119.19    1.82   0
   3   3  13    3.58    1.26   0
   3  -3 -13    3.69    1.23   0
  -3  -3  13    3.75    1.22   0
   3  -3  13    3.83    0.86   0
  -3   3  13    4.51    1.20   0
   4  -3 -13   18.67    1.05   0
   4   3  13   20.62    1.01   0
   4  -3  13   17.12    0.96   0
  -4   3  13   21.50    1.34   0
   5   3  13    5.96    0.90   0
   5  -3 -13    6.60    1.38   0
   5  -3  13    6.27    1.22   0
  -5   3  13    6.31    1.20   0
   6   3  13    2.32    0.90   0
   6  -3 -13    2.98    1.36   0
  -6   3  13    3.04    1.00   0
   6  -3  13    1.66    0.91   0
   7   3  13    0.45    1.38   0
   7  -3 -13   -0.69    1.38   0
  -7   3  13    0.74    1.35   0
   7  -3  13    1.17    1.31   0
   8   3  13   -0.09    1.45   0
   8  -3 -13   -0.22    1.47   0
  -8   3  13   -0.53    1.54   0
   8  -3  13   -0.33    1.47   0
   9   3  13   -0.68    1.60   0
   9   3  13    0.88    1.18   0
   9  -3 -13    1.03    1.58   0
   9  -3  13   -0.97    1.61   0
   0  -4  13    3.87    1.15   0
   0  -4 -13    4.32    0.83   0
   0   4  13    3.74    1.24   0
  -1  -4  13    3.45    1.20   0
   1  -4 -13    4.17    1.23   0
   1   4  13    4.43    1.24   0
  -1   4  13    3.30    0.89   0
  -1  -4 -13    3.12    0.85   0
   1  -4  13    3.78    1.16   0
   2  -4 -13   43.14    1.48   0
   2   4  13   43.53    1.21   0
  -2  -4  13   42.65    1.57   0
  -2   4  13   41.44    1.18   0
   2  -4  13   38.04    1.46   0
  -2  -4 -13   45.29    1.44   0
  -3  -4  13    8.56    1.31   0
   3   4  13    9.82    1.28   0
   3  -4 -13    7.21    1.29   0
  -3   4  13   10.65    1.25   0
   3  -4  13    8.49    0.87   0
   4   4  13   11.81    0.98   0
   4  -4 -13   11.25    1.34   0
  -4  -4  13   12.99    2.07   0
   4  -4  13   10.22    1.26   0
  -4   4  13   10.65    1.28   0
   5   4  13    0.76    1.25   0
   5  -4 -13    0.70    1.26   0
   5  -4  13    2.50    1.23   0
  -5   4  13    3.49    1.24   0
   6   4  13    0.75    0.89   0
   6  -4 -13    0.99    0.93   0
  -6   4  13    2.52    1.31   0
   6  -4  13    1.22    0.96   0
   7   4  13   -0.14    0.98   0
   7  -4 -13    0.22    0.98   0
   7  -4  13    0.30    0.99   0
  -7   4  13    0.49    0.98   0
   8  -4 -13    0.52    1.08   0
   8   4  13    0.19    1.10   0
   8  -4  13   -0.13    1.48   0
  -8   4  13    0.17    1.57   0
   9   4  13    0.65    1.15   0
   9  -4 -13    0.43    1.64   0
   9  -4  13    2.17    1.66   0
  -9   4  13    0.58    1.76   0
   0   5  13   11.22    1.24   0
   0  -5  13   10.99    0.86   0
   0   5 -13    9.77    1.14   0
   0  -5 -13   10.37    1.20   0
  -1   5 -13   25.38    1.37   0
   1  -5 -13   25.44    1.08   0
  -1  -5  13   23.02    1.33   0
   1   5  13   23.18    1.00   0
  -1   5  13   24.81    1.05   0
   1  -5  13   24.58    1.02   0
  -1  -5 -13   22.99    0.97   0
   1   5 -13   23.59    1.00   0
  -2   5 -13   10.86    1.22   0
   2  -5 -13   10.07    0.97   0
  -2  -5  13   11.79    1.30   0
   2   5  13   10.26    0.93   0
   2   5 -13    8.45    0.95   0
  -2  -5 -13    9.42    0.94   0
  -2   5  13   11.78    1.00   0
   2  -5  13   10.67    0.89   0
  -3  -5  13   42.44    1.65   0
   3  -5 -13   44.96    1.54   0
   3   5  13   44.92    1.49   0
  -3  -5 -13   48.07    1.15   0
   3   5 -13   43.40    1.69   0
   3  -5  13   41.00    1.39   0
  -3   5  13   43.09    1.19   0
  -4  -5  13   24.42    1.61   0
   4   5  13   24.06    1.07   0
   4  -5 -13   21.79    1.50   0
   4  -5  13   21.04    1.39   0
  -4   5  13   23.72    1.12   0
   5   5  13    5.58    1.33   0
   5  -5 -13    2.27    1.34   0
   5  -5  13    2.11    0.95   0
  -5   5  13    4.58    0.97   0
   6   5  13    1.08    1.34   0
   6  -5 -13   -0.09    1.36   0
  -6   5  13   -0.14    0.97   0
   6  -5  13   -0.66    0.96   0
   7   5  13    2.28    1.44   0
   7  -5 -13   -1.14    1.47   0
   7  -5  13    3.02    1.46   0
  -7   5  13    0.99    1.49   0
   8   5  13    0.05    1.55   0
   8  -5 -13    0.47    1.53   0
   8  -5  13    1.79    1.54   0
  -8   5  13   -0.32    1.54   0
   0   6  13    8.19    1.21   0
   0   6 -13    5.12    1.24   0
   0  -6 -13    5.02    0.86   0
   0  -6  13    5.40    1.24   0
   1   6  13    0.51    1.21   0
  -1  -6  13    1.13    1.22   0
  -1   6 -13    2.28    0.83   0
   1  -6 -13    1.16    0.88   0
   1   6 -13    0.35    0.85   0
  -1   6  13    0.32    0.86   0
  -1  -6 -13    1.20    0.83   0
   1  -6  13    1.64    1.18   0
   2  -6 -13   13.87    1.34   0
  -2  -6  13   12.24    1.34   0
  -2   6 -13   13.07    0.98   0
   2   6  13   12.22    1.01   0
   2  -6  13   13.22    0.98   0
   2   6 -13   11.97    1.02   0
  -2  -6 -13   15.61    1.30   0
  -2   6  13   14.90    0.96   0
  -3  -6  13   22.89    1.47   0
  -3   6 -13   22.45    1.38   0
   3  -6 -13   21.18    1.03   0
   3   6  13   19.83    1.45   0
   3  -6  13   22.73    1.37   0
  -3   6  13   23.38    1.07   0
  -3  -6 -13   23.70    1.40   0
   3   6 -13   22.36    1.48   0
  -4   6 -13   18.32    1.02   0
   4  -6 -13   21.78    1.46   0
   4   6  13   18.55    1.06   0
  -4  -6  13   20.11    1.58   0
   4  -6  13   17.38    1.01   0
   4   6 -13   18.98    1.54   0
  -4   6  13   20.55    1.06   0
  -5  -6  13    3.18    1.74   0
   5  -6 -13    3.82    1.01   0
   5   6  13    5.71    1.28   0
   5  -6  13    2.81    0.94   0
  -5   6  13    3.90    0.96   0
   6   6  13    0.06    1.01   0
   6  -6 -13    0.54    1.00   0
   6  -6  13   -0.82    1.40   0
  -6   6  13    0.47    1.01   0
   7   6  13    0.78    1.48   0
   7  -6 -13   -0.10    1.06   0
   7  -6  13   -1.56    1.06   0
  -7   6  13    0.96    1.11   0
   8  -6 -13    0.85    1.63   0
   8   6  13   -0.11    1.67   0
  -8   6  13    0.81    1.67   0
   8  -6  13    1.18    1.62   0
   0   7  13    0.52    0.86   0
   0  -7 -13    0.25    1.21   0
   0  -7  13    1.46    0.89   0
   0   7 -13    0.52    0.86   0
   1   7  13   13.77    1.30   0
  -1   7 -13   12.57    1.28   0
  -1  -7  13   13.76    1.34   0
   1  -7 -13   14.18    0.96   0
  -1   7  13   11.24    1.37   0
  -1  -7 -13   13.29    0.97   0
   1  -7  13   11.95    1.01   0
   1   7 -13   13.85    1.03   0
   2   7  13    0.70    0.92   0
  -2  -7  13    0.82    0.90   0
   2  -7 -13    0.86    0.91   0
  -2   7 -13    1.74    0.90   0
  -2   7  13    0.32    0.88   0
  -2  -7 -13    2.60    1.27   0
   2   7 -13    1.58    0.89   0
   2  -7  13    1.98    0.88   0
   3   7  13    1.02    0.93   0
  -3  -7  13    0.85    1.33   0
   3  -7 -13    0.87    0.94   0
  -3   7 -13    0.54    0.92   0
  -3  -7 -13   -0.44    0.94   0
  -3   7  13    1.04    0.91   0
   3   7 -13    1.73    0.91   0
   3  -7  13   -0.20    1.28   0
  -4   7 -13    2.27    0.95   0
   4  -7 -13    2.93    1.39   0
  -4  -7  13    1.91    1.03   0
   4   7  13    0.79    0.95   0
   4   7 -13    2.46    1.42   0
  -4  -7 -13    1.83    0.97   0
  -4   7  13    3.14    1.33   0
   4  -7  13    4.10    1.32   0
  -5  -7  13    1.31    1.46   0
   5  -7 -13    1.84    0.99   0
   5   7  13    1.64    1.40   0
  -5   7  13    1.43    1.00   0
   5   7 -13    0.65    1.81   0
   5  -7  13   -0.16    1.32   0
   6  -7 -13    0.97    1.52   0
   6   7  13    1.84    1.54   0
  -6   7  13    0.61    1.04   0
   6  -7  13    0.68    1.05   0
   7  -7 -13    0.25    1.16   0
   7   7  13    1.12    1.62   0
  -7   7  13   -0.06    1.60   0
   7  -7  13    1.23    1.57   0
   0   8  13    0.52    1.27   0
   0  -8  13    1.81    1.29   0
   0  -8 -13    0.66    0.86   0
   0   8 -13   -0.64    1.33   0
   1   8  13    0.87    1.31   0
  -1  -8  13    2.75    1.02   0
   1  -8 -13    2.25    0.95   0
  -1   8 -13    1.39    0.96   0
  -1   8  13    1.94    0.93   0
   1  -8  13    1.52    0.90   0
  -1  -8 -13    1.85    0.96   0
   1   8 -13    0.34    1.30   0
  -2   8 -13    0.79    0.95   0
   2   8  13    3.10    1.34   0
  -2  -8  13    2.24    1.31   0
   2  -8 -13   -0.70    1.35   0
  -2  -8 -13   -0.23    0.97   0
  -2   8  13    0.89    1.34   0
   2  -8  13    0.87    0.96   0
   2   8 -13    0.68    1.30   0
  -3  -8  13    1.98    1.40   0
   3   8  13    1.77    1.00   0
  -3   8 -13    2.79    1.36   0
   3  -8 -13    2.03    0.97   0
  -3  -8 -13    3.16    1.38   0
  -3   8  13    3.55    0.95   0
   3  -8  13    1.79    0.99   0
   3   8 -13    2.50    1.38   0
   4   8  13    3.79    1.02   0
  -4   8 -13    2.24    1.45   0
   4  -8 -13    3.20    0.99   0
  -4  -8  13    3.61    1.51   0
   4   8 -13    3.36    1.47   0
   4  -8  13    2.66    1.02   0
  -4   8  13    3.41    1.45   0
  -4  -8 -13    4.02    1.03   0
   5   8  13    1.86    1.49   0
  -5   8 -13    1.68    1.04   0
  -5  -8  13    1.79    1.56   0
   5  -8 -13    2.78    1.48   0
  -5   8  13    2.80    1.46   0
   5   8 -13    0.61    1.57   0
   5  -8  13    2.93    1.45   0
   6   8  13    1.51    1.06   0
  -6  -8  13   -0.12    1.91   0
   6  -8 -13    0.46    1.11   0
  -6   8  13    0.81    1.15   0
   6  -8  13    1.85    1.55   0
   0  -9  13    3.40    1.01   0
   0   9  13    1.78    0.98   0
   0   9 -13    2.23    1.03   0
   0  -9 -13    2.55    1.40   0
  -1  -9  13    6.15    1.45   0
   1   9  13    4.15    1.43   0
   1  -9 -13    5.96    0.99   0
  -1   9 -13    5.13    1.50   0
   1  -9  13    5.88    1.05   0
  -1   9  13    4.87    1.42   0
   1   9 -13    2.22    1.05   0
  -1  -9 -13    5.23    1.03   0
  -2  -9  13    1.05    1.01   0
  -2   9 -13    3.83    1.46   0
   2   9  13    2.57    1.41   0
   2  -9 -13    2.55    1.01   0
  -2   9  13    1.00    1.01   0
   2  -9  13    0.86    1.02   0
   2   9 -13    0.86    0.97   0
  -2  -9 -13    1.41    0.99   0
  -3  -9  13    0.82    1.10   0
   3   9  13   -0.54    1.05   0
  -3   9 -13    0.63    1.08   0
   3  -9 -13    1.62    1.06   0
  -3  -9 -13   -0.76    1.45   0
   3  -9  13    1.08    1.06   0
   3   9 -13    1.45    1.47   0
  -3   9  13   -0.11    1.07   0
   4   9  13   -0.18    1.50   0
  -4   9 -13    2.14    1.52   0
   4  -9 -13    1.17    1.06   0
  -4  -9  13    0.27    1.13   0
  -4  -9 -13   -0.70    1.06   0
   4  -9  13    0.43    1.06   0
   4   9 -13    0.48    1.13   0
  -4   9  13    0.57    1.13   0
   5   9  13    0.80    1.15   0
  -5   9 -13   -0.28    1.09   0
  -5  -9  13   -0.45    1.61   0
   5  -9 -13   -0.15    1.55   0
  -5   9  13    1.84    1.60   0
   5  -9  13    1.65    1.57   0
   5   9 -13    0.26    1.63   0
   0 -10  13    2.54    1.53   0
   0  10  13   -0.24    1.00   0
   0  10 -13    0.37    1.13   0
   0 -10 -13    0.89    1.01   0
  -1 -10  13    2.31    1.16   0
   1  10  13    1.58    1.10   0
   1 -10 -13    1.49    1.06   0
  -1  10 -13    2.47    1.52   0
   1 -10  13    2.94    1.09   0
   1  10 -13    1.78    1.10   0
  -1 -10 -13    1.32    1.07   0
  -1  10  13    1.25    1.47   0
  -2  10 -13   -0.39    1.08   0
  -2 -10  13    1.53    1.10   0
   2 -10 -13    1.56    1.06   0
   2  10  13    3.21    1.09   0
   2 -10  13    1.36    1.08   0
  -2 -10 -13    1.93    1.08   0
   2  10 -13    0.31    1.09   0
  -2  10  13    0.03    1.54   0
   3  10  13    1.32    1.15   0
  -3  10 -13    0.12    1.60   0
   3 -10 -13    1.92    1.13   0
  -3 -10  13    1.18    1.62   0
  -3 -10 -13    1.61    1.07   0
   3  10 -13    1.40    1.64   0
  -3  10  13    2.16    1.60   0
   3 -10  13    1.59    1.16   0
   4  10  13    1.36    1.67   0
   4 -10 -13    1.22    1.16   0
  -4 -10  13   -0.34    1.72   0
  -4  10 -13    1.33    1.17   0
  -4  10  13    1.23    1.60   0
  -4 -10 -13    1.43    1.13   0
   4 -10  13    0.68    1.62   0
   4  10 -13    0.39    1.18   0
   0 -11  13    1.27    1.19   0
   0 -11 -13    1.74    1.18   0
   0  11  13    1.48    1.19   0
   0  11 -13   -0.19    1.66   0
  -1 -11  13   -0.89    1.22   0
   1 -11 -13    2.35    1.60   0
   1 -11  13    0.47    1.17   0
  -1 -11 -13   -0.51    1.14   0
  -1   0  14   13.67    0.91   0
  -2   0  14  861.37    5.03   0
  -3   0  14    2.73    1.23   0
  -4   0  14   17.87    1.67   0
  -5   0  14    3.14    2.03   0
   6   0  14    0.70    1.27   0
   7   0  14    0.92    0.90   0
   8   0  14    1.58    1.41   0
   9   0  14    2.24    1.56   0
   0   1  14    5.78    0.92   0
   1   1  14  115.18    1.64   0
  -1   1  14  121.22    1.83   0
  -2  -1  14   31.04    1.55   0
   2   1  14   30.54    1.29   0
  -2   1  14   28.68    1.45   0
   3  -1 -14    4.38    1.18   0
  -3  -1  14    4.33    1.26   0
  -3   1  14    3.64    1.27   0
   4  -1 -14    2.86    1.19   0
  -4  -1  14    2.99    1.99   0
  -4  -1  14    3.13    2.02   0
   4  -1  14    4.13    1.22   0
  -4   1  14    3.19    1.21   0
   5  -1 -14    2.26    1.30   0
   5  -1  14    0.99    0.87   0
  -5   1  14    1.96    1.25   0
   6  -1 -14    7.72    1.61   0
  -6   1  14    6.84    1.32   0
   6  -1  14    6.96    1.34   0
   7  -1 -14    0.11    1.65   0
   7  -1  14   -0.38    1.31   0
   8   1  14   -0.70    1.01   0
   8   1  14    0.56    1.02   0
   8  -1  14    1.21    1.42   0
   9   1  14    1.36    1.59   0
   9   1  14   -2.36    1.58   0
   9  -1  14    1.01    1.60   0
   0  -2  14    1.70    1.18   0
   0   2  14    3.31    0.82   0
   1  -2 -14   92.47    1.77   0
  -1  -2  14   81.94    1.59   0
   1   2  14   85.71    1.69   0
   1  -2  14   85.52    1.72   0
  -1   2  14   89.02    1.57   0
   2  -2 -14  156.73    2.12   0
   2   2  14  154.87    1.76   0
  -2  -2  14  146.55    2.53   0
   2  -2  14  140.74    1.72   0
  -2   2  14  155.34    2.14   0
  -3  -2  14    7.36    1.29   0
   3   2  14    8.23    0.92   0
  -3  -2  14    6.83    1.53   0
   3  -2 -14    7.48    1.28   0
  -3   2  14    7.16    0.98   0
   3  -2  14    5.92    1.17   0
   4  -2 -14    2.96    0.85   0
   4   2  14    2.21    0.82   0
   4  -2  14    2.50    0.83   0
  -4   2  14    2.65    1.23   0
   5   2  14   28.96    1.39   0
   5  -2 -14   28.11    1.57   0
   5  -2  14   25.99    1.37   0
  -5   2  14   27.88    1.50   0
   6  -2 -14    2.47    1.29   0
   6   2  14    3.31    1.29   0
   6  -2  14    1.96    0.93   0
  -6   2  14    2.35    1.27   0
   7  -2 -14    1.65    1.65   0
   7   2  14    2.87    1.33   0
   7  -2  14    2.04    1.32   0
  -7   2  14    0.91    1.40   0
   8   2  14    2.11    1.04   0
   8  -2 -14    0.84    1.80   0
   8  -2  14    0.84    0.98   0
   9   2  14    2.16    1.63   0
   9  -2 -14    1.88    2.18   0
   9   2  14    2.98    1.60   0
   9  -2  14    1.41    1.63   0
   0  -3  14    7.76    1.22   0
   0  -3 -14   10.38    0.87   0
   0   3  14    9.11    1.26   0
   1  -3 -14   10.78    1.24   0
   1   3  14    9.44    1.23   0
  -1  -3  14    8.39    0.94   0
   1  -3  14    9.08    0.90   0
  -1  -3 -14    9.89    0.87   0
  -1   3  14    9.72    1.25   0
  -2  -3  14    3.80    1.19   0
   2  -3 -14    3.90    1.24   0
   2   3  14    4.11    1.20   0
  -2   3  14    3.25    0.91   0
   2  -3  14    3.21    0.86   0
   3   3  14   57.93    1.26   0
   3  -3 -14   55.69    1.58   0
  -3  -3  14   51.61    1.87   0
  -3   3  14   58.77    1.55   0
   3  -3  14   50.23    1.44   0
   4   3  14    4.19    0.88   0
   4  -3 -14    3.58    0.91   0
   4  -3  14    3.56    0.85   0
  -4   3  14    4.28    1.23   0
   5  -3 -14   20.68    1.49   0
   5   3  14   20.72    1.00   0
   5  -3  14   18.69    1.34   0
  -5   3  14   18.48    1.14   0
   6   3  14    1.68    1.27   0
   6  -3 -14    0.76    1.32   0
  -6   3  14    1.44    0.94   0
   6  -3  14    0.57    0.92   0
   7   3  14    1.07    1.02   0
   7  -3 -14    0.33    1.40   0
  -7   3  14    0.86    1.38   0
   7  -3  14    1.29    1.38   0
   8   3  14    1.02    1.58   0
   8  -3 -14    0.06    1.05   0
   8  -3  14   -0.02    1.47   0
  -8   3  14    0.78    1.56   0
   9   3  14   -0.46    1.69   0
   9  -3 -14    0.58    1.59   0
   9  -3  14   -0.27    1.51   0
   0  -4 -14    7.25    1.28   0
   0  -4  14    6.79    0.86   0
   0   4  14    7.77    1.26   0
  -1  -4  14   11.63    0.95   0
   1  -4 -14   11.80    0.95   0
   1   4  14   12.44    0.93   0
  -1   4  14   12.21    1.29   0
  -1  -4 -14   13.78    0.94   0
   1  -4  14   11.66    0.94   0
  -2  -4  14    2.77    1.21   0
   2  -4 -14    3.99    1.21   0
   2   4  14    3.46    0.86   0
  -2   4  14    4.24    1.27   0
  -2  -4 -14    3.47    0.83   0
   2  -4  14    2.66    1.20   0
  -3  -4  14   27.35    1.53   0
   3  -4 -14   23.84    1.06   0
   3   4  14   28.67    1.08   0
  -3   4  14   30.47    1.41   0
   3  -4  14   24.79    1.00   0
  -4  -4  14   56.14    2.45   0
   4   4  14   56.25    1.59   0
   4  -4 -14   41.54    1.17   0
  -4   4  14   54.80    1.58   0
   4  -4  14   51.73    1.48   0
   5   4  14   11.17    1.01   0
   5  -4 -14   10.54    1.39   0
   5  -4  14   11.27    1.37   0
  -5   4  14   11.96    1.03   0
   6   4  14    3.05    1.46   0
   6  -4 -14    1.71    1.33   0
  -6   4  14    2.27    1.35   0
   6  -4  14    0.24    0.93   0
   7   4  14    0.91    1.00   0
   7  -4 -14    1.57    1.40   0
   7  -4  14   -0.42    1.04   0
  -7   4  14    0.72    1.43   0
   8   4  14    1.86    1.48   0
   8  -4 -14    0.04    1.54   0
   8  -4  14    0.66    1.50   0
  -8   4  14    0.66    1.59   0
   9   4  14    0.34    1.71   0
   9  -4 -14    0.43    1.66   0
   9  -4  14    1.04    1.69   0
  -9   4  14    1.28    1.70   0
   0   5  14   -0.10    1.15   0
   0  -5  14   -0.16    0.80   0
   0  -5 -14   -1.37    1.16   0
   0   5 -14    1.39    1.10   0
   1  -5 -14   17.97    0.99   0
  -1   5 -14   20.10    1.33   0
   1   5  14   18.72    0.97   0
  -1  -5  14   18.97    1.31   0
  -1   5  14   19.73    1.31   0
   1  -5  14   16.22    1.30   0
  -1  -5 -14   19.44    0.91   0
   1   5 -14   20.12    1.33   0
   2  -5 -14    2.84    1.23   0
  -2  -5  14    2.96    0.90   0
   2   5  14    4.10    0.88   0
  -2   5  14    3.35    1.25   0
   2  -5  14    3.81    1.19   0
  -2  -5 -14    2.66    1.17   0
  -3  -5  14   14.06    1.41   0
   3  -5 -14   13.26    0.99   0
   3   5  14   14.53    1.34   0
   3  -5  14   10.53    1.31   0
  -3   5  14   12.42    1.36   0
  -4  -5  14   21.66    1.81   0
   4   5  14   21.19    1.12   0
   4  -5 -14   23.02    1.52   0
   4  -5  14   20.50    1.00   0
  -4   5  14   24.23    1.49   0
   5   5  14   28.58    1.50   0
   5  -5 -14   26.68    1.53   0
   5  -5  14   24.20    1.10   0
  -5   5  14   28.56    1.51   0
   6   5  14    1.60    0.98   0
   6  -5 -14    0.83    1.37   0
  -6   5  14    0.08    1.36   0
   6  -5  14    1.07    0.94   0
   7   5  14    1.40    1.01   0
   7  -5 -14   -0.47    1.46   0
   7  -5  14    0.17    1.40   0
  -7   5  14   -0.30    1.06   0
   8   5  14    1.66    1.15   0
   8  -5 -14   -0.63    1.58   0
   8  -5  14    1.17    1.58   0
  -8   5  14   -0.26    1.62   0
   0   6  14   -0.58    1.22   0
   0  -6 -14   -0.12    0.84   0
   0  -6  14   -0.41    0.86   0
   0   6 -14    0.38    1.21   0
   1   6  14   12.40    1.31   0
  -1   6 -14   12.44    0.92   0
   1  -6 -14   13.61    1.30   0
  -1  -6  14   13.98    1.38   0
  -1   6  14   13.61    0.95   0
  -1  -6 -14   12.40    0.96   0
   1   6 -14   11.91    0.98   0
   1  -6  14   12.32    0.95   0
  -2   6 -14    2.58    1.27   0
   2  -6 -14    1.60    0.94   0
   2   6  14    2.80    0.95   0
  -2  -6  14    0.67    1.24   0
   2  -6  14    2.35    1.25   0
  -2   6  14    1.54    0.90   0
  -2  -6 -14    2.07    1.28   0
   2   6 -14    2.09    0.93   0
  -3   6 -14   23.92    1.40   0
  -3  -6  14   24.61    1.63   0
   3  -6 -14   26.11    1.40   0
   3   6  14   23.58    1.42   0
   3   6 -14   23.38    1.51   0
   3  -6  14   24.16    1.08   0
  -3   6  14   28.52    1.40   0
  -3  -6 -14   26.86    1.08   0
   4  -6 -14    1.87    1.32   0
   4   6  14    2.01    1.27   0
  -4  -6  14    0.83    1.35   0
   4  -6  14    2.57    1.25   0
  -4   6  14    1.69    0.96   0
  -5  -6  14    7.03    1.84   0
   5  -6 -14    7.94    1.44   0
   5   6  14    6.02    0.97   0
   5  -6  14    6.05    0.97   0
  -5   6  14    8.34    1.41   0
   6  -6 -14    0.35    1.01   0
   6   6  14    1.59    1.00   0
   6  -6  14    2.14    1.41   0
  -6   6  14    1.21    1.44   0
   7  -6 -14    0.55    1.49   0
   7   6  14    1.49    1.07   0
   7  -6  14    0.75    1.06   0
  -7   6  14   -0.10    1.08   0
   8  -6 -14    1.25    1.58   0
   8   6  14    0.63    1.65   0
   8  -6  14    2.67    1.64   0
  -8   6  14    0.89    1.70   0
   0  -7 -14   -0.01    1.27   0
   0   7  14    2.24    1.24   0
   0   7 -14   -0.63    0.89   0
   0  -7  14    0.17    1.24   0
   1   7  14   12.70    1.33   0
  -1   7 -14   11.15    0.95   0
  -1  -7  14   10.47    1.01   0
   1  -7 -14   13.04    1.31   0
   1   7 -14   10.52    1.32   0
  -1   7  14   13.24    1.25   0
  -1  -7 -14   13.09    0.94   0
   1  -7  14    9.88    1.28   0
   2   7  14    6.29    1.00   0
  -2  -7  14    6.23    1.30   0
   2  -7 -14    6.29    0.96   0
  -2   7 -14    4.50    0.94   0
   2   7 -14    4.20    1.31   0
  -2   7  14    5.20    0.96   0
  -2  -7 -14    6.28    0.93   0
   2  -7  14    4.45    0.96   0
   3   7  14    1.62    0.98   0
  -3  -7  14    1.24    0.93   0
  -3   7 -14    1.21    0.93   0
   3  -7 -14    1.50    0.89   0
  -3  -7 -14    0.40    1.35   0
   3   7 -14    1.15    0.95   0
  -3   7  14    1.32    0.97   0
   3  -7  14    0.75    1.32   0
  -4   7 -14    4.75    0.99   0
   4  -7 -14    4.09    1.00   0
  -4  -7  14    5.18    1.45   0
   4   7  14    4.39    1.05   0
   4   7 -14    5.74    1.43   0
  -4   7  14    5.45    1.01   0
   4  -7  14    5.86    1.32   0
  -5  -7  14    1.88    1.85   0
   5  -7 -14    1.66    1.40   0
   5   7  14    1.30    1.41   0
   5  -7  14   -0.32    1.35   0
  -5   7  14    1.25    1.03   0
   6  -7 -14    1.06    1.52   0
   6   7  14    1.18    1.56   0
  -6   7  14    1.12    1.04   0
   6  -7  14    0.95    1.07   0
   7  -7 -14    1.64    1.58   0
   7   7  14    0.13    1.61   0
  -7   7  14    0.46    1.62   0
   7  -7  14   -0.07    1.62   0
   0   8 -14    8.63    1.07   0
   0   8  14   11.33    1.37   0
   0  -8  14   11.63    1.45   0
   0  -8 -14   11.64    1.36   0
   1   8  14   -0.48    1.34   0
  -1   8 -14    1.85    1.31   0
  -1  -8  14    3.95    1.31   0
   1  -8 -14    1.46    0.94   0
   1   8 -14    2.75    1.32   0
  -1   8  14    1.67    1.35   0
  -1  -8 -14    2.88    0.94   0
   1  -8  14    3.17    1.35   0
   2   8  14    3.73    1.38   0
  -2  -8  14    1.94    1.36   0
   2  -8 -14    1.11    1.00   0
  -2   8 -14    1.85    1.42   0
   2   8 -14    1.64    1.34   0
  -2  -8 -14    3.35    1.35   0
   2  -8  14    3.26    1.00   0
  -2   8  14    2.77    1.40   0
  -3  -8  14    0.57    0.99   0
   3   8  14    1.41    0.98   0
  -3   8 -14    0.77    1.37   0
   3  -8 -14    1.39    0.96   0
   3   8 -14    0.13    1.44   0
  -3  -8 -14    1.68    0.99   0
  -3   8  14    0.59    1.03   0
   3  -8  14    2.93    1.01   0
   4   8  14    1.38    1.03   0
  -4   8 -14    0.38    1.00   0
   4  -8 -14    0.43    1.04   0
  -4  -8  14    1.14    1.53   0
  -4  -8 -14   -0.31    1.40   0
   4   8 -14    1.22    1.48   0
   4  -8  14    0.15    1.01   0
  -4   8  14    1.94    1.40   0
   5   8  14    1.46    1.49   0
  -5  -8  14    1.69    1.55   0
   5  -8 -14    0.92    1.06   0
  -5   8  14    0.18    1.51   0
   5   8 -14    0.32    1.55   0
   5  -8  14    2.51    1.44   0
   6   8  14   -0.49    1.20   0
  -6  -8  14    0.29    2.01   0
   6  -8 -14    1.15    1.15   0
  -6   8  14    1.09    1.14   0
   6  -8  14    1.61    1.57   0
   0   9 -14    6.67    1.47   0
   0   9  14    3.09    1.07   0
   0  -9 -14    5.86    1.40   0
   0  -9  14    6.13    1.44   0
  -1   9 -14    1.65    0.99   0
  -1  -9  14    1.98    1.44   0
   1   9  14    1.41    1.37   0
   1  -9 -14    1.94    0.99   0
   1  -9  14    1.92    0.99   0
  -1   9  14    0.79    1.43   0
  -1  -9 -14    1.41    1.38   0
   1   9 -14    1.20    1.46   0
  -2  -9  14    2.00    1.49   0
   2   9  14    2.62    1.46   0
  -2   9 -14    3.83    1.50   0
   2  -9 -14    1.67    1.02   0
   2  -9  14    0.89    1.06   0
  -2  -9 -14    1.49    1.02   0
   2   9 -14    0.81    1.49   0
  -2   9  14    3.49    1.02   0
  -3  -9  14    2.82    1.54   0
   3   9  14    1.79    1.08   0
   3  -9 -14    3.15    1.47   0
  -3   9 -14    3.04    1.53   0
   3   9 -14    1.51    1.51   0
  -3  -9 -14    1.81    1.51   0
   3  -9  14    1.01    1.05   0
  -3   9  14    0.42    1.09   0
   4   9  14    1.29    1.53   0
  -4   9 -14    1.74    1.09   0
   4  -9 -14    3.27    1.10   0
  -4  -9  14    1.90    1.62   0
   4   9 -14    1.91    1.59   0
  -4  -9 -14    1.09    1.08   0
   4  -9  14    1.01    1.04   0
  -4   9  14    2.50    1.14   0
   5   9  14    0.98    1.59   0
  -5  -9  14    0.44    1.67   0
  -5   9 -14   -0.43    1.08   0
   5  -9 -14   -1.08    1.59   0
   5   9 -14   -0.45    1.60   0
  -5   9  14   -2.43    1.61   0
   5  -9  14    3.33    1.65   0
   0 -10  14    1.67    1.55   0
   0 -10 -14    0.52    1.46   0
   0  10  14    0.39    1.07   0
   0  10 -14    0.22    1.05   0
  -1  10 -14   -0.19    1.63   0
  -1 -10  14   -0.03    1.12   0
   1  10  14   -0.38    1.07   0
   1 -10 -14    2.55    1.48   0
   1 -10  14    0.42    1.12   0
  -1  10  14   -1.76    1.51   0
  -1 -10 -14    0.05    1.50   0
   1  10 -14    0.98    1.57   0
  -2 -10  14    1.23    1.14   0
  -2  10 -14    1.14    1.12   0
   2  10  14    1.17    1.07   0
   2 -10 -14    0.75    1.54   0
   2 -10  14    2.38    1.11   0
  -2 -10 -14    1.87    1.52   0
  -2  10  14    1.22    1.56   0
   2  10 -14    2.36    1.61   0
   3  10  14    0.29    1.12   0
  -3  10 -14    1.33    1.16   0
   3 -10 -14   -0.98    1.65   0
  -3 -10  14    1.23    1.14   0
   3  10 -14   -0.41    1.66   0
  -3 -10 -14    1.94    1.11   0
   3 -10  14   -0.52    1.16   0
  -3  10  14    0.75    1.66   0
   4 -10 -14    0.24    1.17   0
  -1   0  15   10.97    1.27   0
  -2   0  15  100.61    2.08   0
  -3   0  15   -0.56    1.21   0
  -4   0  15    3.46    1.27   0
  -5   0  15    3.21    1.81   0
   6   0  15   56.51    1.28   0
   7   0  15    1.73    1.40   0
   8   0  15    2.35    1.01   0
   9   0  15    0.91    1.13   0
   0   1  15    2.92    0.81   0
   1   1  15    5.61    0.88   0
  -1   1  15    6.88    1.28   0
   2   1  15   10.88    0.91   0
  -2  -1  15   11.69    1.34   0
  -2   1  15   11.66    1.31   0
  -3  -1  15    0.36    1.19   0
  -3   1  15    0.44    1.25   0
  -4  -1  15    9.34    1.74   0
  -4  -1  15    9.14    1.96   0
   4  -1 -15    9.48    1.22   0
   4  -1  15    9.26    0.92   0
  -4   1  15    9.73    1.26   0
   5  -1 -15    5.49    1.28   0
   5  -1  15    4.61    0.91   0
  -5   1  15    4.83    1.33   0
  -6   1  15    7.92    1.69   0
   6  -1  15    7.85    0.98   0
   7  -1  15    2.18    1.32   0
   8   1  15    2.72    1.43   0
   8   1  15    1.44    1.43   0
   8  -1  15    1.94    1.41   0
   9   1  15    1.22    1.12   0
   9   1  15   -0.18    1.61   0
   9  -1  15    0.78    1.16   0
   0  -2  15    0.43    0.82   0
   0   2  15   -0.15    1.16   0
   1  -2 -15   26.66    1.05   0
   1   2  15   25.27    1.33   0
  -1  -2  15   23.78    1.39   0
   1  -2  15   25.26    1.30   0
  -1   2  15   25.31    1.13   0
  -2  -2  15  120.09    2.29   0
   2   2  15  132.75    1.67   0
   2  -2 -15  139.51    2.05   0
   2  -2  15  123.67    1.83   0
  -2   2  15  130.53    2.01   0
  -3  -2  15   23.27    1.76   0
  -3  -2  15   24.78    1.56   0
   3   2  15   24.65    1.05   0
   3  -2 -15   26.59    1.42   0
  -3   2  15   26.52    1.47   0
   3  -2  15   22.38    0.97   0
   4   2  15    4.86    1.19   0
   4  -2 -15    3.01    0.85   0
   4  -2  15    3.16    0.82   0
  -4   2  15    3.29    1.21   0
   5  -2 -15   24.99    1.26   0
   5   2  15   22.88    1.06   0
   5  -2  15   27.90    1.39   0
  -5   2  15   27.19    1.20   0
   6  -2 -15    0.99    1.27   0
   6   2  15    0.54    0.92   0
   6  -2  15    0.65    1.28   0
  -6   2  15    1.28    1.31   0
   7   2  15    0.24    0.97   0
   7  -2 -15    1.91    1.38   0
  -7   2  15    2.24    1.38   0
   7  -2  15    1.57    1.38   0
   8   2  15   -0.02    1.44   0
   8  -2 -15    0.91    1.76   0
   8  -2  15   -0.84    1.04   0
   9   2  15    1.14    1.18   0
   9   2  15    0.37    1.61   0
   9  -2  15    0.23    1.14   0
   0  -3  15   15.00    1.23   0
   0  -3 -15   16.61    1.24   0
   0   3  15   14.10    0.95   0
  -1  -3  15    6.73    0.90   0
   1  -3 -15    7.97    1.19   0
   1   3  15    7.25    0.91   0
   1  -3  15    6.68    1.19   0
  -1   3  15    7.45    0.92   0
   2   3  15    0.24    0.84   0
   2  -3 -15    0.66    1.14   0
  -2  -3  15    0.22    1.21   0
  -2   3  15    0.06    1.19   0
   2  -3  15    0.64    0.82   0
  -3  -3  15   50.04    2.08   0
   3   3  15   52.11    1.25   0
   3  -3 -15   55.42    1.61   0
  -3   3  15   56.75    1.31   0
   3  -3  15   48.83    1.16   0
  -4  -3  15   17.88    2.91   0
   4   3  15   15.78    1.01   0
   4  -3 -15   18.14    1.38   0
  -4  -3  15   17.91    2.94   0
   4  -3  15   14.72    0.95   0
  -4   3  15   15.76    1.35   0
   5   3  15   49.92    1.21   0
   5  -3 -15   54.95    1.79   0
   5  -3  15   48.49    1.27   0
  -5   3  15   55.18    1.42   0
   6   3  15    5.26    1.30   0
   6  -3 -15    4.64    1.40   0
   6  -3  15    3.97    0.99   0
  -6   3  15    5.22    0.97   0
   7   3  15   -0.08    1.00   0
   7  -3 -15    0.61    1.38   0
  -7   3  15    1.40    1.40   0
   7  -3  15   -0.92    1.40   0
   8   3  15    0.81    1.52   0
   8  -3 -15    0.82    1.46   0
  -8   3  15    0.39    1.59   0
   8  -3  15    2.05    1.45   0
   9   3  15    0.12    1.13   0
   9  -3 -15    0.61    1.64   0
   9  -3  15    0.37    1.18   0
   0  -4 -15    0.82    0.82   0
   0  -4  15    0.13    1.13   0
   0   4  15    0.95    1.21   0
  -1  -4  15    0.79    0.86   0
   1  -4 -15    1.19    0.86   0
   1   4  15   -0.16    0.85   0
  -1   4  15    1.04    1.23   0
  -1  -4 -15    1.17    0.79   0
   1  -4  15    1.79    1.16   0
  -2  -4  15    4.95    0.89   0
   2  -4 -15    4.88    1.26   0
   2   4  15    2.57    1.20   0
  -2   4  15    4.41    0.91   0
   2  -4  15    4.98    0.88   0
   3  -4 -15   42.02    1.18   0
  -3  -4  15   42.97    1.69   0
   3   4  15   43.49    1.49   0
  -3   4  15   43.23    1.21   0
   3  -4  15   40.00    1.13   0
  -4  -4  15   36.97    2.20   0
   4   4  15   32.19    1.14   0
   4  -4 -15   33.38    1.16   0
  -4   4  15   33.75    1.16   0
   4  -4  15   33.01    1.39   0
   5   4  15   41.72    1.20   0
   5  -4 -15   54.10    1.41   0
   5  -4  15   52.90    1.60   0
  -5   4  15   54.18    1.36   0
   6   4  15    1.09    0.91   0
   6  -4 -15    1.74    0.96   0
  -6   4  15    1.39    0.96   0
   6  -4  15   -0.10    0.97   0
   7   4  15    3.11    1.43   0
   7  -4 -15    2.49    1.51   0
   7  -4  15    0.79    1.05   0
  -7   4  15    0.78    1.10   0
   8   4  15   -0.73    1.58   0
   8  -4 -15   -0.71    1.57   0
   8  -4  15   -0.45    1.07   0
  -8   4  15   -0.63    1.61   0
   0   5  15   -0.03    1.17   0
   0  -5  15   -0.46    1.16   0
   0  -5 -15   -0.02    0.80   0
   1  -5 -15   -0.08    0.85   0
   1   5  15   -0.58    0.80   0
  -1  -5  15    0.48    0.83   0
  -1   5  15    0.09    1.22   0
   1  -5  15   -0.78    0.86   0
  -1  -5 -15    0.51    0.79   0
   2  -5 -15    4.82    0.93   0
  -2  -5  15    4.63    1.25   0
   2   5  15    4.00    0.92   0
  -2   5  15    3.93    0.91   0
  -2  -5 -15    3.77    1.18   0
   2  -5  15    4.23    0.87   0
  -3  -5  15   50.23    1.76   0
   3  -5 -15   51.26    1.28   0
   3   5  15   49.61    1.25   0
  -3   5  15   50.46    1.27   0
   3  -5  15   46.04    1.57   0
  -4  -5  15    0.11    1.63   0
   4  -5 -15    1.24    1.31   0
   4   5  15    0.61    1.33   0
   4  -5  15    0.19    0.86   0
  -4   5  15    0.94    0.92   0
   5  -5 -15   22.84    1.51   0
   5   5  15   19.67    1.11   0
   5  -5  15   18.65    1.05   0
  -5   5  15   21.04    1.16   0
   6   5  15   -0.86    1.37   0
   6  -5 -15    0.32    1.38   0
  -6   5  15    2.32    1.38   0
   6  -5  15   -0.32    0.97   0
   7   5  15    1.35    1.51   0
   7  -5 -15    0.92    1.49   0
   7  -5  15    0.31    1.50   0
  -7   5  15   -0.14    1.54   0
   8   5  15    1.48    1.61   0
   8  -5 -15    0.61    1.62   0
   8  -5  15    1.14    1.12   0
  -8   5  15    0.99    1.63   0
   0   6  15   17.65    1.02   0
   0   6 -15   20.27    1.30   0
   0  -6 -15   19.62    1.02   0
   0  -6  15   18.93    1.34   0
   1   6  15    2.78    1.26   0
  -1   6 -15    3.60    1.20   0
   1  -6 -15    3.04    0.93   0
  -1  -6  15    2.10    1.27   0
   1  -6  15    0.87    0.88   0
   1   6 -15    1.53    1.21   0
  -1   6  15    3.08    1.28   0
  -1  -6 -15    2.61    0.86   0
  -2  -6  15    2.18    1.21   0
   2  -6 -15    0.95    0.89   0
   2   6  15    1.11    0.89   0
  -2   6 -15    2.36    0.91   0
   2  -6  15    2.30    1.27   0
  -2   6  15    2.31    1.29   0
  -2  -6 -15    2.09    0.87   0
   2   6 -15    1.42    1.30   0
  -3  -6  15    7.26    1.48   0
   3  -6 -15    7.80    0.98   0
   3   6  15    7.27    1.02   0
   3  -6  15    6.44    0.96   0
  -3  -6 -15    8.62    1.37   0
  -3   6  15    7.26    1.36   0
  -4  -6  15    4.72    1.37   0
   4  -6 -15    4.92    0.95   0
   4   6  15    5.82    1.40   0
   4  -6  15    6.17    1.31   0
  -4   6  15    5.39    1.35   0
  -5  -6  15    0.48    1.73   0
   5  -6 -15    0.68    1.42   0
   5   6  15    1.89    0.95   0
   5  -6  15    1.14    0.94   0
  -5   6  15    1.47    1.44   0
   6  -6 -15    0.05    1.39   0
   6   6  15   -0.09    1.45   0
   6  -6  15    2.99    1.40   0
  -6   6  15    1.33    1.47   0
   7  -6 -15    3.52    1.50   0
   7   6  15    2.50    1.56   0
   7  -6  15    2.31    1.09   0
  -7   6  15    1.17    1.53   0
   0   7  15    0.58    1.25   0
   0  -7 -15    1.13    1.24   0
   0  -7  15    2.64    0.95   0
   0   7 -15    3.90    1.29   0
   1   7  15    2.67    1.27   0
  -1   7 -15    2.56    1.26   0
   1  -7 -15    3.16    1.31   0
  -1  -7  15    3.17    1.28   0
  -1   7  15    3.72    1.34   0
  -1  -7 -15    3.28    0.88   0
   1  -7  15    3.60    1.27   0
   1   7 -15    2.61    1.27   0
   2   7  15    1.22    0.94   0
  -2  -7  15    2.27    1.35   0
   2  -7 -15    2.34    0.94   0
  -2   7 -15    2.21    0.96   0
  -2   7  15    3.52    1.31   0
  -2  -7 -15    3.50    0.91   0
   2   7 -15    2.55    0.98   0
   2  -7  15    3.03    0.91   0
  -3   7 -15    1.24    1.02   0
   3  -7 -15    3.23    1.31   0
  -3  -7  15    1.75    1.38   0
   3   7  15   -0.12    1.00   0
  -3  -7 -15    1.08    0.95   0
  -3   7  15    1.81    1.33   0
   3   7 -15    1.72    1.42   0
   3  -7  15    1.62    0.94   0
   4  -7 -15   -2.05    1.37   0
   4   7  15    0.67    0.98   0
  -4  -7  15    0.52    1.45   0
  -4   7  15   -0.33    0.98   0
   4  -7  15   -0.12    1.34   0
  -5  -7  15    0.75    1.83   0
   5  -7 -15    0.34    1.04   0
   5   7  15    3.80    1.46   0
  -5   7  15    0.83    1.04   0
   5  -7  15    1.90    1.44   0
   6  -7 -15    0.77    1.10   0
   6   7  15    0.37    1.07   0
  -6   7  15   -0.20    1.14   0
   6  -7  15    0.04    1.04   0
   7  -7 -15    0.42    1.12   0
   7   7  15    0.32    1.15   0
  -7   7  15    0.61    1.67   0
   7  -7  15    0.49    1.16   0
   0   8  15    2.09    1.35   0
   0   8 -15    1.00    1.02   0
   0  -8  15   -0.01    1.01   0
   0  -8 -15    2.22    1.33   0
   1   8  15    0.28    1.37   0
  -1  -8  15    0.35    0.97   0
   1  -8 -15    0.42    0.94   0
  -1   8 -15    0.29    0.91   0
  -1   8  15   -0.37    1.38   0
   1   8 -15   -0.02    1.36   0
  -1  -8 -15    0.29    1.33   0
   1  -8  15    0.09    1.34   0
   2   8  15    0.01    1.38   0
  -2   8 -15    1.18    1.37   0
  -2  -8  15    0.84    1.01   0
   2  -8 -15    0.91    0.98   0
  -2  -8 -15    0.87    0.95   0
   2   8 -15    3.01    1.39   0
  -2   8  15    0.95    1.38   0
   2  -8  15    2.19    1.39   0
   3   8  15    2.11    1.01   0
  -3  -8  15    3.24    1.48   0
  -3   8 -15    3.30    1.48   0
   3  -8 -15    2.26    0.99   0
  -3  -8 -15    3.27    1.01   0
   3   8 -15    0.67    1.11   0
  -3   8  15    2.16    1.00   0
   3  -8  15    2.83    1.07   0
   4   8  15    3.23    1.09   0
   4  -8 -15    4.77    1.49   0
  -4  -8  15    4.75    1.15   0
  -4   8 -15    4.21    1.02   0
   4   8 -15    4.98    1.56   0
   4  -8  15    5.05    1.07   0
  -4   8  15    5.10    1.46   0
   5   8  15    0.34    1.05   0
  -5  -8  15    1.09    1.56   0
   5  -8 -15    0.91    1.12   0
  -5   8  15    0.72    1.46   0
   5  -8  15    0.07    1.43   0
   6   8  15    1.23    1.16   0
   6  -8 -15   -0.01    1.64   0
  -6   8  15    1.32    1.18   0
   6  -8  15   -1.38    1.12   0
   0   9 -15    1.52    1.03   0
   0  -9  15    4.03    1.45   0
   0  -9 -15    2.15    0.98   0
   0   9  15    2.02    0.98   0
   1  -9 -15    1.27    0.97   0
   1   9  15    0.88    1.46   0
  -1  -9  15    0.32    1.47   0
  -1   9 -15    1.59    1.05   0
   1   9 -15    0.96    1.04   0
   1  -9  15   -0.15    1.03   0
  -1  -9 -15    1.91    1.01   0
  -1   9  15   -0.96    1.44   0
  -2  -9  15    0.66    1.48   0
   2   9  15    3.68    1.46   0
   2  -9 -15    2.15    1.04   0
  -2   9 -15    0.27    1.49   0
   2   9 -15    0.76    1.48   0
  -2  -9 -15    0.89    0.99   0
   2  -9  15    0.99    1.03   0
  -2   9  15    1.31    1.02   0
  -3  -9  15    2.08    1.56   0
   3   9  15    1.44    1.54   0
  -3   9 -15    2.48    1.51   0
   3  -9 -15    1.05    1.51   0
  -3  -9 -15    1.95    1.01   0
   3   9 -15   -0.95    1.53   0
   3  -9  15    1.43    1.05   0
  -3   9  15   -0.29    1.10   0
   4   9  15   -0.33    1.56   0
  -4   9 -15    0.65    1.10   0
   4  -9 -15    1.20    1.11   0
  -4  -9  15   -0.05    1.63   0
  -4  -9 -15    1.37    1.07   0
   4  -9  15   -1.40    1.11   0
   4   9 -15    0.42    1.08   0
  -4   9  15    0.16    1.10   0
   5   9  15    0.24    1.65   0
  -5  -9  15   -1.20    1.66   0
   5  -9 -15   -0.04    1.58   0
  -5   9  15   -1.59    1.62   0
   5  -9  15    0.26    1.57   0
   5   9 -15    1.31    1.73   0
   0  10 -15    0.86    1.60   0
   0 -10  15    1.55    1.57   0
   0  10  15   -0.49    1.08   0
   0 -10 -15    0.41    1.08   0
  -1 -10  15    0.94    1.13   0
  -1  10 -15    0.20    1.55   0
   1  10  15   -0.25    1.09   0
   1 -10 -15    0.36    1.07   0
   1  10 -15    0.92    1.08   0
   1 -10  15    2.48    1.04   0
  -1 -10 -15    1.49    1.05   0
  -1  10  15    0.29    1.55   0
  -2 -10  15   -0.42    1.13   0
   2  10  15    0.91    1.63   0
   2 -10 -15    0.50    1.57   0
  -2  10 -15    2.51    1.14   0
   2  10 -15   -0.45    1.12   0
   2 -10  15   -0.37    1.06   0
  -2 -10 -15    0.65    1.14   0
  -2  10  15    1.93    1.60   0
  -3  10 -15    1.26    1.19   0
   3  10  15   -0.46    1.61   0
   3 -10 -15   -0.85    1.15   0
  -3 -10  15    0.70    1.18   0
   3  10 -15    0.19    1.16   0
  -3 -10 -15   -0.69    1.60   0
   3 -10  15    0.85    1.15   0
  -3  10  15    1.87    1.12   0
   0   0  16  107.57    1.62   0
  -1   0  16    0.14    0.80   0
  -2   0  16   -0.51    1.24   0
  -3   0  16   -0.34    1.20   0
  -4   0  16    7.76    1.60   0
  -5   0  16    1.40    1.78   0
   6   0  16    0.41    0.92   0
   7   0  16    0.91    1.00   0
   8   0  16   -0.14    1.45   0
   9   0  16   -0.38    1.17   0
   0   1  16   21.50    1.01   0
   1   1  16   31.80    1.37   0
  -1   1  16   35.20    1.44   0
   2   1  16   16.81    0.95   0
  -2  -1  16   16.41    1.07   0
  -2   1  16   17.03    1.39   0
  -3  -1  16    1.83    1.23   0
  -3   1  16    1.32    1.24   0
  -4  -1  16    1.80    1.57   0
  -4  -1  16    1.78    1.60   0
  -4   1  16    2.80    1.23   0
   5  -1  16    5.22    0.93   0
  -5   1  16    5.28    1.60   0
   6  -1  16    7.22    1.34   0
  -6   1  16    6.90    1.72   0
   7   1  16    0.70    0.99   0
   7  -1  16    1.12    0.95   0
   8   1  16    1.81    1.03   0
   8   1  16    0.45    1.09   0
   8  -1  16    0.15    1.04   0
   9   1  16    1.48    1.66   0
   9   1  16    0.17    1.16   0
   9  -1  16    1.36    1.13   0
   0   2  16    4.21    0.90   0
   0  -2  16    4.29    0.83   0
  -1  -2  16   20.54    1.33   0
   1   2  16   23.05    1.33   0
   1  -2  16   21.59    0.98   0
  -1   2  16   21.52    1.06   0
  -2  -2  16   19.64    1.18   0
   2  -2 -16   22.43    1.34   0
   2   2  16   19.92    1.04   0
   2  -2  16   22.27    1.00   0
  -2   2  16   24.24    1.10   0
  -3  -2  16   58.54    1.91   0
   3  -2 -16   61.94    1.66   0
  -3  -2  16   65.28    1.96   0
   3   2  16   68.23    1.54   0
  -3   2  16   63.95    1.45   0
   3  -2  16   59.20    1.49   0
  -4  -2  16   12.26    2.51   0
   4   2  16   10.38    0.92   0
   4  -2 -16   10.34    0.95   0
  -4  -2  16   12.44    2.29   0
  -4   2  16   12.97    1.02   0
   4  -2  16   12.70    1.20   0
   5  -2 -16   37.08    1.63   0
   5   2  16   38.05    1.19   0
   5  -2  16   36.97    1.18   0
  -5   2  16   38.37    1.63   0
   6   2  16   35.45    1.16   0
   6  -2 -16   39.20    1.70   0
  -6   2  16   38.53    1.71   0
   6  -2  16   34.64    1.18   0
   7   2  16    0.11    0.99   0
   7  -2 -16    0.30    1.37   0
   7  -2  16    0.22    0.99   0
  -7   2  16    0.57    1.36   0
   8  -2 -16    0.45    1.77   0
   8   2  16    1.24    1.46   0
   8  -2  16    1.45    1.46   0
   9   2  16   -0.65    1.63   0
   9   2  16    0.16    1.66   0
   9  -2  16    2.18    1.17   0
   0  -3 -16   29.83    1.36   0
   0  -3  16   28.47    1.07   0
   0   3  16   30.79    1.11   0
  -1  -3  16    2.66    1.14   0
   1  -3 -16    3.62    0.84   0
   1   3  16    3.72    1.26   0
   1  -3  16    2.79    1.19   0
  -1   3  16    3.13    0.90   0
   2  -3 -16    1.76    1.17   0
   2   3  16    1.94    0.85   0
  -2  -3  16    1.71    0.81   0
  -2   3  16    2.51    0.81   0
   2  -3  16    2.07    1.16   0
   3  -3 -16   66.50    1.39   0
  -3  -3  16   64.43    1.95   0
   3   3  16   70.54    1.36   0
  -3   3  16   72.11    1.40   0
   3  -3  16   62.07    1.26   0
  -4  -3  16    6.31    2.12   0
   4   3  16    5.60    0.95   0
  -4  -3  16    6.44    1.95   0
   4  -3 -16    5.28    0.93   0
   4  -3  16    7.02    0.90   0
  -4   3  16    7.04    1.20   0
   5   3  16   27.94    1.13   0
   5  -3 -16   27.38    1.60   0
   5  -3  16   25.01    1.12   0
  -5   3  16   25.56    1.22   0
   6  -3 -16    1.39    1.38   0
   6   3  16    1.83    1.35   0
   6  -3  16    0.94    0.96   0
  -6   3  16    1.81    1.34   0
   7   3  16    1.62    0.99   0
   7  -3 -16    1.13    1.41   0
  -7   3  16    1.55    1.39   0
   7  -3  16    1.08    1.02   0
   8   3  16    1.23    1.57   0
   8  -3 -16    0.03    1.56   0
  -8   3  16    0.58    1.58   0
   8  -3  16   -0.06    1.06   0
   9  -3 -16    0.29    1.73   0
   9   3  16    0.82    1.21   0
   9  -3  16   -0.44    1.15   0
   0  -4 -16    8.48    0.93   0
   0  -4  16    7.42    0.84   0
   0   4  16   10.71    1.25   0
  -1  -4  16    2.12    1.16   0
   1  -4 -16    2.22    1.24   0
   1   4  16    3.31    1.16   0
  -1  -4 -16    3.65    0.81   0
   1  -4  16    1.92    1.23   0
  -1   4  16    4.00    0.91   0
  -2  -4  16   10.62    1.30   0
   2  -4 -16   11.08    1.28   0
   2   4  16   10.84    0.93   0
  -2   4  16   10.71    0.97   0
   2  -4  16    9.21    0.94   0
   3  -4 -16    6.87    0.91   0
   3   4  16    6.90    0.94   0
  -3  -4  16    6.27    1.33   0
  -3   4  16    6.99    1.35   0
   3  -4  16    5.95    0.90   0
  -4  -4  16    0.88    1.59   0
   4  -4 -16    0.93    0.84   0
   4   4  16    0.43    0.92   0
  -4   4  16    0.11    1.25   0
   4  -4  16   -1.49    1.19   0
   5  -4 -16   11.21    1.41   0
   5   4  16   10.47    1.37   0
   5  -4  16    7.11    0.97   0
  -5   4  16   10.02    1.40   0
   6   4  16   -0.04    0.91   0
   6  -4 -16   -0.03    1.35   0
  -6   4  16    0.56    1.34   0
   6  -4  16    0.97    1.33   0
   7   4  16    0.17    1.00   0
   7  -4 -16    1.50    1.41   0
   7  -4  16    2.11    1.39   0
  -7   4  16   -1.00    1.51   0
   8   4  16   -0.31    1.12   0
   8  -4 -16    0.48    1.61   0
   8  -4  16   -1.10    1.08   0
  -8   4  16   -0.09    1.61   0
   0  -5  16   -0.49    0.85   0
   0  -5 -16    1.40    0.83   0
   0   5  16    1.15    1.24   0
  -1  -5  16   14.48    1.00   0
   1  -5 -16   14.93    1.27   0
   1   5  16   15.79    1.25   0
  -1   5  16   13.46    0.99   0
  -1  -5 -16   13.56    0.92   0
   1  -5  16   13.39    0.95   0
   2  -5 -16    4.33    0.89   0
   2   5  16    4.85    1.24   0
  -2  -5  16    5.55    1.29   0
  -2   5  16    4.31    0.90   0
   2  -5  16    4.74    0.87   0
  -2  -5 -16    5.66    0.88   0
  -3  -5  16   40.90    1.72   0
   3  -5 -16   43.53    1.53   0
   3   5  16   40.10    1.57   0
   3  -5  16   40.55    1.47   0
  -3   5  16   44.47    1.55   0
  -4  -5  16    0.58    1.35   0
   4  -5 -16    0.20    0.92   0
   4   5  16   -0.67    0.93   0
   4  -5  16    1.27    1.25   0
  -4   5  16    1.11    0.88   0
   5  -5 -16   13.93    1.45   0
   5   5  16    9.23    1.08   0
   5  -5  16   13.37    1.04   0
  -5   5  16   13.92    1.42   0
   6   5  16    0.76    1.01   0
   6  -5 -16    0.31    1.35   0
  -6   5  16    0.55    0.96   0
   6  -5  16   -0.35    0.98   0
   7   5  16   -0.66    1.04   0
   7  -5 -16   -0.36    1.49   0
   7  -5  16    1.75    1.08   0
  -7   5  16    0.56    1.53   0
   8  -5 -16   -0.06    1.65   0
   8   5  16    0.01    1.18   0
  -8   5  16    0.61    1.65   0
   8  -5  16    0.07    1.13   0
   0   6  16    2.14    0.93   0
   0  -6 -16    3.05    0.89   0
   0  -6  16    2.13    0.91   0
   1  -6 -16    2.22    0.90   0
  -1  -6  16    0.45    0.87   0
   1   6  16    1.30    0.89   0
   1  -6  16    1.22    1.20   0
  -1   6  16    1.63    1.26   0
  -1  -6 -16    0.60    0.86   0
  -2  -6  16    3.93    1.27   0
   2  -6 -16    4.84    1.30   0
   2   6  16    4.61    0.91   0
   2  -6  16    3.79    0.91   0
  -2   6  16    3.09    1.33   0
  -2  -6 -16    3.62    0.88   0
  -3  -6  16   34.33    1.63   0
   3  -6 -16   38.15    1.49   0
   3   6  16   32.60    1.13   0
   3  -6  16   32.40    1.19   0
  -3   6  16   33.49    1.17   0
  -4  -6  16    1.74    1.42   0
   4  -6 -16    1.10    1.39   0
   4   6  16   -0.36    1.00   0
   4  -6  16    1.74    1.32   0
  -4   6  16    1.54    1.39   0
  -5  -6  16    4.86    1.88   0
   5  -6 -16    5.61    1.04   0
   5   6  16    5.18    1.41   0
   5  -6  16    5.36    0.96   0
  -5   6  16    4.81    1.00   0
   6  -6 -16    1.24    0.98   0
   6   6  16    0.44    0.98   0
  -6   6  16    1.10    1.07   0
   6  -6  16    3.12    1.00   0
   7  -6 -16   -0.69    1.56   0
   7   6  16   -0.59    1.11   0
   7  -6  16    1.78    1.09   0
  -7   6  16    1.53    1.63   0
   0   7 -16    3.24    1.27   0
   0   7  16    3.24    1.26   0
   0  -7  16    2.27    0.91   0
   0  -7 -16    3.91    1.27   0
   1   7  16    0.74    1.29   0
  -1   7 -16   -0.63    0.90   0
   1  -7 -16    0.66    1.27   0
  -1  -7  16    0.76    0.95   0
  -1   7  16    1.24    1.30   0
  -1  -7 -16    1.40    1.25   0
   1   7 -16    1.23    0.94   0
   1  -7  16    1.26    0.92   0
   2   7  16    1.57    0.93   0
  -2  -7  16    1.79    0.93   0
   2  -7 -16    3.85    1.36   0
  -2   7 -16    0.43    1.32   0
   2   7 -16    0.85    1.01   0
  -2   7  16    2.37    1.32   0
  -2  -7 -16    1.35    1.29   0
   2  -7  16    0.76    0.90   0
  -3  -7  16    2.57    1.34   0
   3  -7 -16    2.52    1.36   0
   3   7  16    1.25    1.37   0
  -3  -7 -16   -0.02    1.37   0
   3  -7  16    2.03    0.95   0
  -3   7  16    1.54    1.37   0
  -4  -7  16    3.39    1.45   0
   4  -7 -16    2.18    1.37   0
   4   7  16    1.51    1.46   0
   4  -7  16    4.27    1.39   0
  -4   7  16    3.17    0.96   0
  -5  -7  16    0.37    1.81   0
   5  -7 -16    0.12    1.03   0
   5   7  16    2.22    1.02   0
   5  -7  16   -0.26    1.39   0
  -5   7  16    1.17    1.47   0
   6  -7 -16   -0.13    1.57   0
   6   7  16    0.22    1.07   0
  -6   7  16   -0.32    1.10   0
   6  -7  16   -0.11    1.07   0
   7  -7 -16    1.89    1.63   0
   7   7  16    2.04    1.13   0
  -7   7  16   -0.23    1.68   0
   7  -7  16    1.02    1.13   0
   0   8 -16    4.28    1.38   0
   0   8  16    2.61    1.35   0
   0  -8 -16    3.66    0.95   0
   0  -8  16    2.95    0.99   0
  -1  -8  16   -0.20    0.98   0
   1   8  16    0.63    0.94   0
  -1   8 -16   -0.92    0.96   0
   1  -8 -16    0.82    0.99   0
  -1   8  16   -2.04    1.36   0
  -1  -8 -16    1.11    0.93   0
   1  -8  16    1.15    0.95   0
   1   8 -16    0.69    0.95   0
   2   8  16    0.29    1.38   0
  -2   8 -16    0.07    1.43   0
  -2  -8  16   -0.71    1.41   0
   2  -8 -16   -0.71    0.98   0
   2   8 -16   -1.18    1.36   0
  -2  -8 -16    0.71    0.96   0
  -2   8  16    0.35    1.37   0
   2  -8  16    2.92    1.39   0
   3   8  16    0.42    1.04   0
  -3  -8  16    0.25    1.03   0
  -3   8 -16    0.68    1.42   0
   3  -8 -16    1.83    1.42   0
   3   8 -16    1.32    1.44   0
  -3   8  16    0.91    1.00   0
   3  -8  16    1.36    1.00   0
  -3  -8 -16   -0.90    1.41   0
   4   8  16    1.15    1.07   0
   4  -8 -16    0.22    1.47   0
  -4  -8  16    1.46    1.55   0
  -4   8  16    0.00    1.47   0
   4  -8  16    0.20    1.02   0
   5   8  16    1.55    1.06   0
  -5  -8  16    0.92    1.93   0
   5  -8 -16    0.22    1.04   0
   5  -8  16   -0.21    1.50   0
  -5   8  16   -0.37    1.50   0
   6   8  16    1.25    1.65   0
   6  -8 -16    0.97    1.69   0
  -6   8  16    0.63    1.14   0
   6  -8  16    0.46    1.08   0
   0   9  16    3.06    1.03   0
   0  -9  16    3.13    1.47   0
   0  -9 -16    1.73    1.04   0
   0   9 -16    1.49    1.04   0
   1   9  16    1.09    1.46   0
  -1  -9  16    0.67    1.01   0
   1  -9 -16    0.03    1.39   0
  -1   9 -16    0.57    1.05   0
  -1   9  16    1.36    1.08   0
   1  -9  16    1.15    1.04   0
  -1  -9 -16    1.15    1.43   0
   1   9 -16    1.52    1.05   0
  -2  -9  16   -0.20    1.47   0
   2   9  16    1.08    1.02   0
   2  -9 -16    0.40    1.50   0
  -2   9 -16    1.73    1.47   0
  -2  -9 -16    2.19    1.06   0
  -2   9  16    0.91    1.05   0
   2  -9  16   -0.42    0.99   0
   2   9 -16    2.00    1.06   0
  -3  -9  16   -0.40    1.53   0
  -3   9 -16    2.76    1.53   0
   3   9  16    0.49    1.53   0
   3  -9 -16   -0.30    1.54   0
   3   9 -16    1.85    1.58   0
  -3  -9 -16    1.83    1.53   0
   3  -9  16    1.96    1.09   0
  -3   9  16    1.61    1.09   0
   4   9  16   -0.60    1.07   0
   4  -9 -16    0.15    1.11   0
  -4  -9  16    0.96    1.64   0
   4  -9  16    1.36    1.12   0
   4   9 -16    1.07    1.60   0
  -4   9  16    0.89    1.10   0
  -5  -9  16    0.53    1.78   0
   5  -9 -16    2.48    1.60   0
  -5   9  16    1.34    1.67   0
   5  -9  16    0.15    1.63   0
   0 -10  16   -0.31    1.65   0
   0  10  16    1.81    1.12   0
   0 -10 -16   -0.11    1.03   0
   0  10 -16    2.12    1.62   0
  -1 -10  16    2.08    1.14   0
   1 -10 -16    0.81    1.11   0
   1  10  16   -0.35    1.12   0
  -1  10 -16   -1.36    1.56   0
  -1  10  16    0.59    1.56   0
   1 -10  16    0.71    1.11   0
  -1 -10 -16    0.21    1.52   0
   1  10 -16    1.54    1.61   0
  -2 -10  16   -0.06    1.11   0
  -2  10 -16    2.87    1.18   0
   2  10  16    3.01    1.61   0
   2 -10 -16    1.99    1.12   0
   2 -10  16    1.73    1.12   0
  -2 -10 -16   -0.15    1.63   0
   2  10 -16   -0.31    1.64   0
  -2  10  16    1.22    1.59   0
  -3 -10  16    0.89    1.20   0
   3  10  16    0.37    1.61   0
  -3  10 -16   -0.05    1.65   0
   3 -10 -16    0.89    1.15   0
  -3 -10 -16    1.58    1.63   0
   3 -10  16    1.43    1.18   0
  -3  10  16   -1.36    1.20   0
   3  10 -16    1.27    1.18   0
  -1   0  17    0.05    1.13   0
  -2   0  17   26.36    1.19   0
  -3   0  17   -0.20    1.19   0
  -4   0  17    8.92    1.38   0
  -5   0  17    4.26    1.58   0
   7   0  17   -0.56    0.93   0
   8   0  17   -0.57    1.04   0
   9   0  17    0.63    1.66   0
   0   1  17   10.18    1.25   0
   1   1  17   32.33    1.10   0
  -1   1  17   31.82    1.16   0
   2   1  17    2.27    1.15   0
  -2  -1  17    0.75    1.25   0
  -2   1  17    0.98    1.26   0
   3   1  17    2.02    0.78   0
  -3  -1  17    1.34    1.23   0
  -3   1  17    0.97    1.25   0
  -4  -1  17    8.26    1.68   0
  -4  -1  17    7.26    1.65   0
  -4   1  17    8.29    1.30   0
  -5   1  17    2.58    1.27   0
   5  -1  17    3.02    1.28   0
   6  -1  17    0.77    0.92   0
  -6   1  17    0.31    1.61   0
   7   1  17    1.81    1.34   0
   7  -1  17    0.33    1.40   0
   8   1  17    0.91    1.01   0
   8   1  17    0.68    1.08   0
   8  -1  17    1.18    1.44   0
   9   1  17    2.43    1.20   0
   9   1  17    3.71    1.60   0
   9  -1  17    1.86    1.63   0
   0  -2  17    3.02    1.16   0
   0   2  17    4.04    0.86   0
  -1  -2  17   15.95    1.04   0
   1   2  17   19.41    1.32   0
   1  -2  17   16.31    1.32   0
  -1   2  17   18.24    1.31   0
   2   2  17   27.42    1.31   0
  -2  -2  17   21.71    1.37   0
   2  -2 -17   24.21    1.02   0
   2  -2  17   24.11    1.35   0
  -2   2  17   25.30    1.07   0
   3  -2 -17    4.11    0.91   0
  -3  -2  17    3.85    1.24   0
   3   2  17    3.63    1.19   0
  -3  -2  17    4.12    1.23   0
  -3   2  17    5.76    1.30   0
   3  -2  17    4.18    0.86   0
  -4  -2  17    1.24    1.79   0
   4   2  17    0.60    0.86   0
   4  -2 -17    1.13    1.26   0
  -4  -2  17    1.37    1.62   0
  -4   2  17    1.37    0.91   0
   4  -2  17    1.88    0.83   0
   5   2  17    3.49    1.34   0
   5  -2 -17    3.42    1.28   0
   5  -2  17    4.75    1.28   0
  -5   2  17    3.34    1.32   0
   6   2  17    1.42    1.36   0
   6  -2 -17    0.88    1.34   0
  -6   2  17    1.94    1.34   0
   6  -2  17    2.71    1.37   0
   7  -2 -17    0.21    1.35   0
   7   2  17    0.69    1.40   0
   7  -2  17    1.79    1.34   0
  -7   2  17    0.23    1.76   0
   8   2  17   -0.03    1.49   0
   8  -2  17    0.42    1.07   0
   9   2  17    3.16    1.67   0
   9   2  17    3.71    1.65   0
   9  -2  17    2.46    1.69   0
   0  -3  17    2.30    0.84   0
   0   3  17    1.17    1.23   0
  -1  -3  17    1.05    1.08   0
   1  -3 -17   -0.28    1.18   0
   1   3  17   -0.19    0.85   0
   1  -3  17   -0.88    0.82   0
  -1   3  17    1.32    1.20   0
   2  -3 -17    2.21    1.15   0
   2   3  17    1.93    0.85   0
  -2  -3  17    1.59    1.22   0
   2  -3  17    1.33    1.21   0
  -2   3  17    3.07    0.88   0
  -3  -3  17   70.12    2.05   0
   3  -3 -17   75.13    1.43   0
   3   3  17   77.54    1.36   0
  -3   3  17   77.69    1.74   0
   3  -3  17   72.36    1.59   0
  -4  -3  17    9.56    2.02   0
   4  -3 -17    8.75    1.30   0
   4   3  17    8.31    0.98   0
  -4  -3  17    9.69    2.03   0
   4  -3  17    8.00    1.27   0
  -4   3  17    8.65    0.94   0
   5   3  17    9.04    1.01   0
   5  -3 -17   11.50    1.42   0
   5  -3  17    9.70    1.38   0
  -5   3  17   10.66    1.41   0
   6   3  17    4.73    1.01   0
   6  -3 -17    5.76    1.44   0
  -6   3  17    6.09    1.45   0
   6  -3  17    4.87    1.38   0
   7   3  17    0.61    0.97   0
   7  -3 -17    0.49    1.00   0
  -7   3  17    0.46    1.41   0
   7  -3  17    1.86    1.00   0
   8  -3 -17    0.56    1.54   0
   8   3  17    2.63    1.51   0
  -8   3  17    0.64    1.62   0
   8  -3  17    0.83    1.06   0
   0  -4 -17    0.27    0.82   0
   0  -4  17   -0.95    1.12   0
   0   4  17    0.34    0.89   0
   1  -4 -17    2.93    0.91   0
  -1  -4  17    1.33    0.83   0
   1   4  17    3.24    0.88   0
  -1  -4 -17    2.86    0.85   0
   1  -4  17    0.85    1.23   0
  -1   4  17    4.02    1.29   0
  -2  -4  17    2.59    1.22   0
   2  -4 -17    2.21    0.86   0
   2   4  17    4.47    1.19   0
  -2   4  17    1.21    0.92   0
   2  -4  17    1.10    0.85   0
   3  -4 -17  111.01    1.89   0
   3   4  17  112.14    1.86   0
  -3  -4  17  110.09    2.24   0
  -3   4  17  120.01    1.94   0
   3  -4  17  106.37    1.55   0
  -4  -4  17   25.73    2.00   0
   4  -4 -17   25.14    1.39   0
   4   4  17   26.26    1.48   0
  -4   4  17   24.49    1.16   0
   4  -4  17   22.04    1.03   0
   5   4  17    8.12    1.39   0
   5  -4 -17    8.35    1.39   0
  -5   4  17    7.63    0.96   0
   5  -4  17    7.20    0.97   0
   6   4  17    1.73    0.93   0
   6  -4 -17    0.77    0.96   0
  -6   4  17    1.00    0.95   0
   6  -4  17    2.24    1.35   0
   7   4  17    1.69    1.03   0
   7  -4 -17    1.34    1.45   0
  -7   4  17    0.72    1.50   0
   7  -4  17   -0.97    1.08   0
   8  -4 -17    0.10    1.61   0
   8   4  17    2.29    1.15   0
  -8   4  17    0.59    1.71   0
   8  -4  17    1.14    1.13   0
   0  -5  17    7.01    0.92   0
   0  -5 -17    5.50    0.91   0
   0   5  17    4.77    1.23   0
  -1  -5  17    1.50    1.19   0
   1  -5 -17    1.53    0.86   0
   1   5  17    1.23    0.86   0
  -1   5  17    2.14    0.90   0
  -1  -5 -17    1.61    1.21   0
   1  -5  17    1.93    0.85   0
   2  -5 -17    2.22    1.21   0
   2   5  17    0.94    0.91   0
  -2  -5  17    3.95    1.28   0
  -2   5  17    2.21    0.87   0
   2  -5  17    1.49    0.94   0
   3  -5 -17   44.81    1.58   0
  -3  -5  17   43.00    1.78   0
   3   5  17   44.38    1.26   0
  -3   5  17   46.94    1.63   0
   3  -5  17   41.38    1.51   0
  -4  -5  17    6.19    1.49   0
   4  -5 -17    5.49    0.94   0
   4   5  17    5.13    0.98   0
  -4   5  17    9.71    1.44   0
   4  -5  17    6.22    1.25   0
   5  -5 -17   12.46    1.45   0
   5   5  17   10.92    1.47   0
   5  -5  17    8.69    0.99   0
  -5   5  17   13.00    1.45   0
   6  -5 -17    2.45    1.43   0
   6   5  17    0.49    1.04   0
  -6   5  17    1.85    1.44   0
   6  -5  17    2.92    1.35   0
   7  -5 -17    1.39    1.06   0
   7   5  17   -0.58    1.03   0
   7  -5  17   -0.92    1.08   0
  -7   5  17   -0.00    1.53   0
   8  -5 -17    0.37    1.12   0
   8   5  17    0.88    1.63   0
  -8   5  17    0.13    1.72   0
   8  -5  17    0.33    1.17   0
   0  -6  17    1.07    1.30   0
   0   6  17   -1.05    1.30   0
   0  -6 -17    0.18    0.89   0
   1  -6 -17    2.04    0.90   0
  -1  -6  17    2.13    1.28   0
   1   6  17    3.51    0.88   0
   1  -6  17    2.90    1.27   0
  -1   6  17    2.81    1.27   0
  -1  -6 -17    3.59    1.22   0
   2  -6 -17    1.42    0.91   0
  -2  -6  17    0.25    1.25   0
   2   6  17    0.97    1.24   0
   2  -6  17    0.52    0.87   0
  -2   6  17    1.18    1.28   0
  -2  -6 -17    0.75    1.21   0
  -3  -6  17    1.62    1.38   0
   3  -6 -17    0.96    0.99   0
   3   6  17    2.62    1.35   0
   3  -6  17    0.66    0.93   0
  -3   6  17    1.17    0.89   0
  -4  -6  17    0.93    1.40   0
   4  -6 -17    2.02    0.96   0
   4   6  17    1.38    1.39   0
   4  -6  17    2.02    0.94   0
  -4   6  17    1.70    0.96   0
  -5  -6  17    0.23    2.11   0
   5  -6 -17    0.76    1.40   0
   5   6  17    0.66    1.04   0
   5  -6  17   -0.01    0.95   0
  -5   6  17   -0.81    1.03   0
   6  -6 -17    1.21    1.05   0
   6   6  17    1.29    1.48   0
  -6   6  17    1.70    1.09   0
   6  -6  17    0.65    1.00   0
   7  -6 -17   -0.25    1.11   0
   7   6  17    0.85    1.61   0
   7  -6  17    1.27    1.11   0
  -7   6  17    1.73    1.66   0
   0   7  17    1.97    0.94   0
   0  -7 -17    1.83    0.91   0
   0   7 -17    1.93    0.92   0
   0  -7  17    2.38    1.30   0
   1   7  17    1.13    0.92   0
   1  -7 -17   -0.23    1.32   0
  -1  -7  17    1.30    1.34   0
  -1   7  17    4.18    1.34   0
  -1  -7 -17    2.52    1.31   0
   1  -7  17    0.76    0.94   0
   1   7 -17    0.83    0.96   0
   2   7  17    1.05    1.33   0
  -2  -7  17    0.34    1.37   0
   2  -7 -17   -0.41    1.37   0
  -2   7  17    2.51    1.29   0
  -2  -7 -17    2.46    0.92   0
   2  -7  17    0.37    0.90   0
  -3  -7  17    1.99    0.97   0
   3  -7 -17    1.41    1.01   0
   3   7  17    3.28    1.42   0
   3  -7  17    3.38    1.39   0
  -3  -7 -17    3.34    0.95   0
  -3   7  17    1.21    1.38   0
  -4  -7  17    0.03    1.47   0
   4  -7 -17   -0.88    1.05   0
   4   7  17    1.41    1.45   0
   4  -7  17   -0.44    1.38   0
  -4   7  17    1.48    0.99   0
   5  -7 -17   -0.63    1.44   0
  -5  -7  17    0.28    1.87   0
   5   7  17    2.65    1.45   0
   5  -7  17    0.98    1.41   0
  -5   7  17   -2.61    1.51   0
   6  -7 -17    0.58    1.08   0
   6   7  17    0.43    1.58   0
   6  -7  17    0.61    1.10   0
  -6   7  17    2.16    1.14   0
   0   8 -17    1.61    0.98   0
   0   8  17    1.73    1.38   0
   0  -8 -17    1.30    0.94   0
   0  -8  17    0.34    0.99   0
  -1   8 -17    0.01    1.40   0
   1   8  17   -0.29    0.95   0
  -1  -8  17    0.52    1.41   0
   1  -8 -17    2.89    1.37   0
   1   8 -17    2.70    1.34   0
  -1   8  17    1.71    0.99   0
  -1  -8 -17    0.93    0.96   0
   1  -8  17    1.63    1.02   0
   2   8  17    0.81    0.98   0
  -2  -8  17    1.02    1.02   0
   2  -8 -17   -0.09    1.00   0
  -2   8 -17    2.34    1.02   0
  -2   8  17    0.87    1.41   0
   2  -8  17   -0.43    1.37   0
   2   8 -17    1.56    1.44   0
  -2  -8 -17    2.15    0.97   0
   3   8  17    1.33    1.46   0
  -3  -8  17    2.00    1.50   0
   3  -8 -17    2.36    1.42   0
  -3  -8 -17    2.79    1.03   0
  -3   8  17    1.32    1.01   0
   3  -8  17    0.86    1.02   0
   4   8  17    6.46    1.54   0
   4  -8 -17    5.91    1.48   0
  -4  -8  17    6.05    1.63   0
  -4   8  17    7.04    1.50   0
   4  -8  17    4.34    1.08   0
   5   8  17    0.48    1.61   0
   5  -8 -17    0.51    1.55   0
  -5  -8  17    2.40    2.05   0
   5  -8  17    2.32    1.07   0
  -5   8  17    0.43    1.58   0
   6  -8 -17    1.56    1.68   0
   6  -8  17    0.23    1.15   0
   0   9  17    3.37    1.08   0
   0  -9  17    3.57    1.45   0
   0  -9 -17    4.50    1.46   0
   0   9 -17    3.74    1.44   0
   1   9  17    1.58    1.02   0
  -1  -9  17   -0.80    1.05   0
   1  -9 -17   -0.10    1.03   0
  -1   9 -17    0.16    1.07   0
  -1   9  17   -0.42    1.09   0
  -1  -9 -17    2.39    1.05   0
   1  -9  17    0.63    1.07   0
   1   9 -17    0.74    1.49   0
  -2   9 -17    3.11    1.49   0
   2   9  17   -0.48    1.07   0
  -2  -9  17    2.24    1.51   0
   2  -9 -17   -0.23    1.51   0
  -2   9  17    1.32    1.08   0
  -2  -9 -17    0.82    1.07   0
   2  -9  17    2.06    1.03   0
   2   9 -17   -0.36    1.08   0
  -3  -9  17    0.30    1.11   0
  -3   9 -17   -1.43    1.14   0
   3   9  17   -0.15    1.09   0
   3  -9 -17    2.57    1.52   0
  -3  -9 -17    1.84    1.50   0
  -3   9  17   -1.43    1.06   0
   3  -9  17    1.01    1.55   0
   3   9 -17   -0.25    1.57   0
   4   9  17    2.75    1.15   0
   4  -9 -17    0.92    1.57   0
  -4  -9  17    0.36    1.67   0
   4  -9  17    1.43    1.59   0
  -4   9  17    1.33    1.12   0
   0  10 -17   -0.16    1.17   0
   0 -10  17    2.55    1.60   0
   0  10  17    0.73    1.56   0
   0 -10 -17   -0.68    1.51   0
  -1 -10  17    0.53    1.16   0
   1  10  17   -0.56    1.58   0
   1 -10 -17    3.38    1.61   0
  -1  10 -17    1.31    1.61   0
   1  10 -17    0.22    1.63   0
   1 -10  17   -0.11    1.11   0
  -1 -10 -17    0.14    1.11   0
  -1  10  17    0.73    1.10   0
  -2 -10  17    0.12    1.18   0
  -2  10 -17    0.53    1.13   0
   2  10  17    0.74    1.14   0
   2 -10 -17   -0.23    1.17   0
   2  10 -17   -0.09    1.17   0
  -2 -10 -17    1.56    1.58   0
   2 -10  17    1.77    1.13   0
  -2  10  17   -0.23    1.18   0
   0   0  18   19.61    0.99   0
  -1   0  18    2.56    0.82   0
  -2   0  18   58.79    1.48   0
  -3   0  18    6.44    1.36   0
  -4   0  18    2.12    1.52   0
  -5   0  18    0.29    1.54   0
   7   0  18    2.52    1.43   0
   8   0  18   -0.68    1.07   0
   9   0  18    2.58    1.70   0
   0   1  18    1.35    0.84   0
   1   1  18    9.12    1.29   0
  -1   1  18   10.39    0.93   0
   2   1  18    0.72    0.78   0
  -2  -1  18    0.90    1.23   0
  -2   1  18    0.58    1.17   0
   3   1  18   13.37    0.90   0
  -3  -1  18   13.89    1.39   0
  -3   1  18   14.43    1.37   0
  -4  -1  18    4.05    1.62   0
  -4  -1  18    4.14    1.55   0
   4   1  18    2.79    0.86   0
  -4   1  18    3.82    1.32   0
  -5   1  18    2.11    1.51   0
   5  -1  18    2.09    1.25   0
   6   1  18    1.15    0.94   0
  -6   1  18    1.82    1.36   0
   6  -1  18    2.56    1.35   0
   7   1  18    0.95    1.04   0
   7  -1  18    0.29    0.97   0
   8   1  18    2.57    1.46   0
   8   1  18    1.67    1.51   0
   8  -1  18    1.69    1.04   0
   9   1  18    1.30    1.68   0
   9   1  18    1.24    1.14   0
   9  -1  18    0.82    1.12   0
   0  -2  18    0.40    0.78   0
   0   2  18    1.94    0.89   0
   1   2  18    1.82    1.22   0
  -1  -2  18    1.46    1.16   0
   1  -2  18    1.98    0.87   0
  -1   2  18    2.73    0.88   0
  -2  -2  18   14.22    0.99   0
   2   2  18   16.17    1.25   0
   2  -2  18   15.98    0.98   0
  -2   2  18   15.43    1.02   0
   3  -2 -18   40.30    1.52   0
   3   2  18   36.67    1.14   0
  -3  -2  18   36.55    1.63   0
  -3  -2  18   33.10    1.65   0
  -3   2  18   38.01    1.24   0
   3  -2  18   38.21    1.42   0
   4  -2 -18    4.01    1.22   0
  -4  -2  18    2.43    1.59   0
   4   2  18    3.00    1.27   0
  -4  -2  18    2.83    1.65   0
  -4   2  18    3.23    1.35   0
   4  -2  18    3.76    1.24   0
   5   2  18    7.71    0.98   0
   5  -2 -18    6.16    0.93   0
   5  -2  18    6.41    0.99   0
  -5   2  18    7.82    1.40   0
   6  -2 -18    7.39    1.40   0
   6   2  18    6.19    0.93   0
  -6   2  18    7.85    1.40   0
   6  -2  18    6.83    0.99   0
   7   2  18    0.83    1.36   0
  -7   2  18    0.15    1.73   0
   7  -2  18   -0.57    1.05   0
   8   2  18    0.24    1.12   0
   8  -2  18    0.14    1.07   0
   0  -3  18    1.01    1.07   0
   0   3  18    0.67    0.89   0
   1  -3 -18    1.27    1.16   0
  -1  -3  18    0.90    1.19   0
   1   3  18    0.49    0.85   0
   1  -3  18    1.37    0.88   0
  -1   3  18   -0.14    1.30   0
   2  -3 -18    6.85    0.90   0
   2   3  18    8.18    0.91   0
  -2  -3  18    7.87    1.27   0
   2  -3  18    6.14    0.85   0
  -2   3  18    7.27    0.93   0
  -3  -3  18   23.67    1.58   0
   3  -3 -18   26.15    1.10   0
   3   3  18   26.31    1.08   0
  -3   3  18   27.15    1.47   0
   3  -3  18   21.02    1.05   0
   4  -3 -18   16.52    1.40   0
   4   3  18   14.90    1.05   0
  -4  -3  18   18.03    1.92   0
  -4  -3  18   17.15    1.89   0
  -4   3  18   16.23    1.47   0
   4  -3  18   17.68    0.96   0
   5  -3 -18    2.96    1.33   0
   5   3  18    2.92    0.96   0
   5  -3  18    3.67    0.93   0
  -5   3  18    3.08    1.33   0
   6  -3 -18    1.13    0.97   0
   6   3  18    1.37    0.96   0
  -6   3  18    1.36    1.41   0
   6  -3  18   -1.00    0.95   0
   7   3  18    0.64    1.42   0
   7  -3 -18    0.81    1.40   0
   7  -3  18    0.13    1.43   0
  -7   3  18    0.52    1.50   0
   8  -3 -18    0.18    1.90   0
   8   3  18    0.72    1.56   0
   8  -3  18    1.28    1.52   0
  -8   3  18    0.05    1.60   0
   0  -4 -18    2.81    0.86   0
   0  -4  18    1.99    1.19   0
   0   4  18    1.93    1.22   0
   1  -4 -18    2.81    0.86   0
  -1  -4  18    1.89    1.23   0
   1   4  18    4.39    1.22   0
  -1   4  18    4.80    1.25   0
   1  -4  18    5.41    1.20   0
  -2  -4  18    6.90    0.97   0
   2  -4 -18    7.67    1.28   0
   2   4  18    6.82    1.25   0
   2  -4  18    7.30    1.23   0
  -2   4  18    6.38    0.94   0
   3  -4 -18   14.59    1.41   0
   3   4  18   14.52    1.37   0
  -3  -4  18   14.12    1.53   0
   3  -4  18   14.32    1.33   0
  -3   4  18   15.35    1.08   0
   4  -4 -18    5.90    1.29   0
   4   4  18    7.65    1.28   0
  -4  -4  18    6.15    1.75   0
  -4   4  18    6.15    1.32   0
   4  -4  18    5.14    0.93   0
   5  -4 -18   11.38    1.41   0
   5   4  18   11.06    1.07   0
  -5   4  18   10.85    1.42   0
   5  -4  18    8.87    1.02   0
   6  -4 -18    0.53    1.44   0
   6   4  18    1.68    0.98   0
  -6   4  18    1.61    1.38   0
   6  -4  18    0.90    0.93   0
   7  -4 -18    0.86    1.49   0
   7   4  18   -0.37    1.05   0
  -7   4  18    0.71    1.04   0
   7  -4  18   -0.55    1.06   0
   8  -4 -18    0.76    1.62   0
   8   4  18    0.20    1.13   0
  -8   4  18    0.01    1.75   0
   8  -4  18    2.46    1.55   0
   0  -5 -18    1.44    0.84   0
   0  -5  18    1.31    1.21   0
   0   5  18    0.73    0.91   0
  -1  -5  18    4.00    0.84   0
   1  -5 -18    3.60    0.94   0
   1   5  18    4.36    0.92   0
  -1   5  18    3.75    1.28   0
  -1  -5 -18    3.86    1.21   0
   1  -5  18    4.22    0.88   0
   2  -5 -18    6.84    1.24   0
   2   5  18    7.99    1.29   0
  -2  -5  18    5.87    1.00   0
  -2   5  18    4.60    0.89   0
   2  -5  18    5.83    0.91   0
   3  -5 -18   48.90    1.25   0
  -3  -5  18   46.87    1.78   0
   3   5  18   48.35    1.54   0
  -3   5  18   50.83    1.31   0
   3  -5  18   43.46    1.58   0
  -4  -5  18    2.33    1.64   0
   4  -5 -18    2.39    1.35   0
   4   5  18    3.81    1.34   0
  -4   5  18    1.79    1.39   0
   4  -5  18    0.74    0.87   0
   5  -5 -18    9.70    1.42   0
   5   5  18    9.26    1.04   0
   5  -5  18   10.01    1.38   0
  -5   5  18   11.64    1.06   0
   6  -5 -18   -0.44    1.42   0
   6   5  18    0.19    1.46   0
  -6   5  18    0.09    1.46   0
   6  -5  18    1.10    0.99   0
   7  -5 -18    0.83    1.15   0
   7   5  18    1.55    1.57   0
   7  -5  18    1.42    1.48   0
  -7   5  18    0.55    1.59   0
   0   6  18    4.56    1.35   0
   0  -6  18    5.69    1.33   0
   0  -6 -18    6.53    0.94   0
   1  -6 -18    1.83    1.31   0
  -1  -6  18   -0.32    1.24   0
   1   6  18    1.62    1.28   0
  -1   6  18    0.50    0.91   0
   1  -6  18    0.66    1.27   0
  -1  -6 -18    2.01    1.24   0
   2  -6 -18    0.72    0.91   0
  -2  -6  18    1.07    1.33   0
   2   6  18    0.87    0.87   0
   2  -6  18    1.95    1.32   0
  -2   6  18    2.27    1.26   0
  -2  -6 -18    2.02    0.87   0
  -3  -6  18   10.33    1.48   0
   3  -6 -18    9.65    1.36   0
   3   6  18    9.38    1.06   0
   3  -6  18   11.17    1.01   0
  -3   6  18   12.23    0.98   0
  -4  -6  18    0.19    1.40   0
   4  -6 -18    0.25    1.39   0
   4   6  18    0.40    0.97   0
   4  -6  18   -0.45    0.94   0
  -4   6  18    0.29    0.97   0
   5  -6 -18    2.46    1.03   0
  -5  -6  18    2.32    2.18   0
   5   6  18    3.62    1.41   0
   5  -6  18    2.98    1.36   0
  -5   6  18    2.04    1.04   0
   6  -6 -18   -0.89    1.44   0
   6   6  18   -0.57    1.08   0
  -6   6  18    0.02    1.12   0
   6  -6  18    0.89    1.00   0
   7  -6 -18    1.12    1.61   0
   7   6  18   -0.56    1.11   0
   7  -6  18    0.18    1.59   0
  -7   6  18    1.87    1.63   0
   0   7  18    3.68    0.96   0
   0  -7 -18    5.30    0.96   0
   0  -7  18    6.13    1.33   0
   1   7  18    2.02    0.94   0
   1  -7 -18    1.71    1.34   0
  -1  -7  18    1.84    1.31   0
  -1   7  18    4.20    1.34   0
  -1  -7 -18    1.41    0.93   0
   1  -7  18    1.84    0.90   0
   2   7  18    0.86    0.94   0
  -2  -7  18    0.58    0.99   0
   2  -7 -18    2.86    1.39   0
  -2   7  18    1.37    0.88   0
  -2  -7 -18   -0.07    1.27   0
   2  -7  18   -1.16    0.97   0
  -3  -7  18    1.22    1.42   0
   3  -7 -18    2.24    0.90   0
   3   7  18    0.37    0.98   0
   3  -7  18    1.12    1.39   0
  -3   7  18    0.32    1.28   0
  -4  -7  18    0.32    1.48   0
   4  -7 -18    0.81    0.99   0
   4   7  18   -0.38    0.99   0
   4  -7  18    0.54    0.98   0
  -4   7  18    1.33    1.01   0
   5  -7 -18    0.41    1.09   0
  -5  -7  18   -0.15    1.88   0
   5   7  18    1.62    1.11   0
   5  -7  18   -0.10    1.01   0
  -5   7  18    0.97    1.58   0
   6  -7 -18    1.86    1.59   0
   6   7  18    1.88    1.15   0
   6  -7  18    1.59    1.55   0
  -6   7  18    0.88    1.16   0
   0   8  18    3.07    0.99   0
   0  -8 -18    5.07    0.99   0
   0   8 -18    5.60    1.09   0
   0  -8  18    4.89    1.48   0
   1   8  18    1.50    0.98   0
  -1  -8  18    1.49    1.37   0
   1  -8 -18    2.48    1.36   0
  -1   8  18    0.61    0.97   0
  -1  -8 -18    0.76    1.35   0
   1  -8  18    0.70    1.01   0
   2   8  18    1.24    0.99   0
   2  -8 -18    0.62    1.41   0
  -2  -8  18   -0.73    1.00   0
  -2  -8 -18    1.06    0.95   0
  -2   8  18    1.01    1.41   0
   2  -8  18    1.95    0.98   0
   3   8  18    2.00    1.10   0
  -3  -8  18    4.66    1.49   0
   3  -8 -18    2.25    1.44   0
  -3  -8 -18    5.33    1.45   0
  -3   8  18    2.84    1.02   0
   3  -8  18    3.01    1.05   0
   4   8  18    0.44    1.07   0
   4  -8 -18    0.55    1.51   0
  -4  -8  18    0.07    1.61   0
  -4   8  18    0.54    1.52   0
   4  -8  18    1.29    1.54   0
   5   8  18    0.60    1.60   0
   5  -8 -18   -0.83    1.61   0
  -5  -8  18    0.78    1.66   0
   5  -8  18    0.74    1.16   0
  -5   8  18    0.56    1.20   0
   0   9  18   -0.61    1.48   0
   0  -9  18    2.79    1.50   0
   0  -9 -18    1.36    1.01   0
   0   9 -18    0.33    1.11   0
   1   9  18    2.06    1.06   0
   1  -9 -18    0.26    0.99   0
  -1   9 -18    2.40    1.49   0
  -1  -9  18    1.57    1.04   0
  -1   9  18    0.82    1.01   0
  -1  -9 -18    0.15    1.43   0
   1  -9  18    0.36    1.06   0
   1   9 -18    1.12    1.04   0
   2   9  18    0.96    1.06   0
  -2  -9  18    1.82    1.08   0
   2  -9 -18    0.53    1.50   0
   2   9 -18    0.72    1.57   0
  -2  -9 -18   -2.05    1.48   0
  -2   9  18    2.95    1.52   0
   2  -9  18    1.65    1.53   0
  -3  -9  18    0.63    1.13   0
   3   9  18    1.52    1.09   0
   3  -9 -18   -0.20    1.07   0
  -3  -9 -18    2.43    1.09   0
  -3   9  18    0.35    1.13   0
   3  -9  18   -2.42    1.62   0
   4   9  18   -1.12    1.63   0
   4  -9 -18   -1.45    1.63   0
  -4  -9  18    1.26    1.63   0
   4  -9  18    0.76    1.64   0
  -4   9  18   -2.46    1.68   0
   0  10 -18    1.13    1.11   0
   0 -10  18    0.96    1.66   0
   0  10  18    1.88    1.59   0
   0 -10 -18    0.90    1.10   0
  -1  10 -18    1.61    1.70   0
  -1 -10  18    0.49    1.21   0
   1  10  18   -0.45    1.59   0
   1 -10 -18    0.72    1.15   0
   1  10 -18    0.76    1.22   0
   1 -10  18    1.09    1.18   0
  -1 -10 -18    1.65    1.11   0
  -1  10  18   -0.66    1.17   0
  -2 -10  18    0.52    1.18   0
   2 -10 -18    0.37    1.66   0
  -2  10 -18    0.94    1.14   0
  -2 -10 -18   -0.07    1.18   0
   2 -10  18    0.63    1.59   0
   2  10 -18    1.32    1.70   0
  -1   0  19    3.66    1.13   0
  -2   0  19  164.54    2.08   0
  -3   0  19    1.17    1.26   0
  -4   0  19    5.60    1.37   0
  -5   0  19    0.19    1.59   0
   7   0  19    0.50    1.40   0
   8   0  19    0.51    1.60   0
   0   1  19    2.54    0.88   0
   1   1  19   79.22    1.41   0
  -1   1  19   80.96    1.43   0
   2   1  19    4.71    0.85   0
  -2  -1  19    6.10    1.25   0
  -2   1  19    7.92    1.28   0
   3   1  19    9.61    1.20   0
  -3  -1  19    8.92    1.35   0
  -3   1  19    9.09    1.35   0
  -4  -1  19    0.17    1.24   0
   4   1  19   -0.35    1.19   0
  -4  -1  19    0.94    1.54   0
  -4   1  19    0.06    1.28   0
   5   1  19    1.51    0.92   0
  -5   1  19    1.43    1.27   0
   5  -1  19    1.88    0.93   0
   6   1  19    1.04    1.39   0
  -6   1  19    1.17    1.38   0
   6  -1  19    0.90    1.34   0
   7   1  19    0.68    1.37   0
   7  -1  19    0.49    1.05   0
   8   1  19    0.24    1.06   0
   8   1  19    0.38    1.53   0
   8  -1  19    0.64    1.52   0
   0  -2  19    5.60    0.89   0
   0   2  19    8.16    0.91   0
   1   2  19   15.60    1.32   0
  -1  -2  19   17.14    1.32   0
   1  -2  19   16.58    1.03   0
  -1   2  19   20.74    1.33   0
   2   2  19   11.73    0.95   0
  -2  -2  19   10.66    1.30   0
   2  -2  19   10.68    0.95   0
  -2   2  19   11.62    1.32   0
   3   2  19   17.68    1.29   0
  -3  -2  19   18.06    1.46   0
  -3  -2  19   15.76    1.42   0
  -3   2  19   17.40    1.07   0
   3  -2  19   16.39    1.29   0
   4   2  19    8.58    0.94   0
  -4  -2  19    7.62    1.66   0
  -4  -2  19    7.11    1.69   0
  -4   2  19    7.60    1.43   0
   4  -2  19    7.87    1.23   0
   5   2  19    9.72    1.01   0
   5  -2  19    9.41    0.98   0
  -5   2  19    9.55    1.39   0
   6   2  19    1.07    0.98   0
  -6   2  19    0.62    1.36   0
   6  -2  19    1.12    1.35   0
   7   2  19    0.47    1.02   0
  -7   2  19   -0.04    1.47   0
   7  -2  19    0.83    1.43   0
   8   2  19    1.12    1.52   0
   8  -2  19    1.73    1.09   0
   0  -3  19   -0.55    0.79   0
   0   3  19    0.37    0.84   0
  -1  -3  19    2.23    1.21   0
   1   3  19    5.12    1.23   0
  -1   3  19    4.73    0.90   0
   1  -3  19    3.83    1.21   0
  -2  -3  19    9.26    1.32   0
   2  -3 -19    9.41    1.27   0
   2   3  19   10.19    0.89   0
   2  -3  19    7.87    1.25   0
  -2   3  19    9.23    1.00   0
  -3  -3  19   21.56    1.53   0
   3   3  19   21.39    1.03   0
   3  -3 -19   19.46    1.30   0
  -3   3  19   22.59    1.47   0
   3  -3  19   18.96    1.00   0
   4  -3 -19    0.87    1.21   0
   4   3  19   -0.88    0.91   0
  -4  -3  19    0.70    1.62   0
  -4  -3  19    0.55    1.58   0
  -4   3  19    1.28    0.98   0
   4  -3  19    0.90    1.23   0
   5  -3 -19   13.00    1.41   0
   5   3  19   13.38    1.06   0
   5  -3  19   11.14    1.38   0
  -5   3  19   13.72    1.06   0
   6  -3 -19    1.29    1.44   0
   6   3  19    1.25    0.93   0
  -6   3  19    1.58    1.02   0
   6  -3  19    2.41    1.33   0
   7  -3 -19    0.41    1.52   0
   7   3  19   -1.69    1.45   0
   7  -3  19    0.24    1.05   0
  -7   3  19    1.27    1.49   0
   8  -3 -19    0.03    1.57   0
   8   3  19   -0.45    1.55   0
   8  -3  19   -1.18    1.07   0
  -8   3  19   -0.35    1.73   0
   0  -4 -19    3.13    0.86   0
   0   4  19    3.45    0.88   0
   0  -4  19    5.20    1.23   0
   1  -4 -19    4.72    1.23   0
  -1  -4  19    3.26    1.18   0
   1   4  19    3.08    0.91   0
   1  -4  19    4.12    1.22   0
  -1   4  19    3.53    0.91   0
   2  -4 -19   10.85    1.00   0
  -2  -4  19    8.76    1.34   0
   2   4  19    9.36    0.95   0
   2  -4  19   10.42    0.97   0
  -2   4  19    9.84    0.94   0
  -3  -4  19    3.25    1.31   0
   3  -4 -19    3.76    0.97   0
   3   4  19    1.75    1.28   0
   3  -4  19    4.40    0.91   0
  -3   4  19    4.67    0.96   0
  -4  -4  19    9.42    1.82   0
  -4  -4  19    9.44    1.78   0
   4  -4 -19    8.30    0.98   0
   4   4  19   10.05    1.39   0
   4  -4  19    8.09    1.26   0
  -4   4  19   10.05    1.38   0
   5  -4 -19    6.86    1.41   0
   5   4  19    6.33    1.02   0
  -5   4  19    7.23    1.46   0
   5  -4  19    5.38    1.00   0
   6  -4 -19    1.18    1.42   0
   6   4  19    0.69    0.98   0
  -6   4  19    0.34    1.44   0
   6  -4  19    0.44    1.39   0
   7  -4 -19    0.42    1.07   0
   7   4  19    0.42    1.02   0
  -7   4  19    0.01    1.55   0
   7  -4  19   -0.11    1.53   0
   8  -4 -19    0.35    1.65   0
   8   4  19    1.13    1.15   0
  -8   4  19    0.86    1.69   0
   8  -4  19    1.30    1.14   0
   0  -5  19   -0.01    1.23   0
   0  -5 -19    0.28    0.90   0
   0   5  19    0.03    0.93   0
  -1  -5  19    1.65    0.89   0
   1  -5 -19    3.06    1.26   0
   1   5  19    1.45    1.25   0
  -1   5  19    3.26    1.30   0
  -1  -5 -19    1.48    0.88   0
   1  -5  19    0.71    0.87   0
  -2  -5  19    0.52    1.33   0
   2  -5 -19    0.24    0.87   0
   2   5  19    0.49    0.89   0
  -2   5  19    0.91    0.93   0
   2  -5  19    0.09    1.24   0
   3  -5 -19    7.07    1.36   0
  -3  -5  19    5.52    1.36   0
   3   5  19    5.98    0.98   0
  -3   5  19    4.47    0.95   0
   3  -5  19    6.78    0.89   0
  -4  -5  19    1.48    1.65   0
   4  -5 -19    1.84    1.41   0
   4   5  19    1.63    1.02   0
  -4   5  19    2.54    1.34   0
   4  -5  19    1.99    0.89   0
   5  -5 -19    3.57    1.01   0
   5   5  19    2.24    1.00   0
  -5   5  19    2.85    1.01   0
   5  -5  19    2.45    0.95   0
   6  -5 -19    0.78    1.43   0
   6   5  19    0.40    1.43   0
  -6   5  19    0.50    1.49   0
   6  -5  19   -0.40    1.01   0
   7  -5 -19    1.96    1.11   0
   7   5  19    0.45    1.58   0
   7  -5  19    0.93    1.07   0
  -7   5  19    0.77    1.62   0
   0   6  19   23.02    1.08   0
   0  -6 -19   23.55    1.08   0
   0  -6  19   24.44    1.47   0
   1  -6 -19    2.38    1.29   0
  -1  -6  19    1.23    0.90   0
   1   6  19    1.46    0.91   0
  -1   6  19    0.72    0.90   0
   1  -6  19    1.15    1.25   0
  -1  -6 -19    0.16    0.85   0
   2  -6 -19    1.99    1.34   0
  -2  -6  19    3.60    1.38   0
   2   6  19    4.10    0.96   0
  -2   6  19    4.13    1.31   0
   2  -6  19    3.26    1.35   0
  -3  -6  19    3.86    1.42   0
   3  -6 -19    2.68    0.98   0
   3   6  19    3.97    1.38   0
   3  -6  19    1.17    1.36   0
  -3   6  19    4.62    0.90   0
  -4  -6  19    6.97    1.49   0
   4  -6 -19    5.57    1.03   0
   4   6  19    4.11    1.43   0
   4  -6  19    4.35    1.04   0
  -4   6  19    5.95    1.09   0
   5  -6 -19    1.69    1.46   0
  -5  -6  19    1.65    2.68   0
   5   6  19    1.04    1.02   0
   5  -6  19    1.15    1.40   0
  -5   6  19    0.96    1.05   0
   6  -6 -19    0.52    1.06   0
   6   6  19    0.35    1.52   0
  -6   6  19    0.50    1.12   0
   6  -6  19   -0.03    1.48   0
   7  -6 -19    0.96    1.65   0
   7   6  19   -0.77    1.64   0
   7  -6  19   -0.31    1.14   0
  -7   6  19    1.16    1.65   0
   0   7  19   -0.30    0.94   0
   0  -7 -19    0.59    0.95   0
   0  -7  19    0.67    1.36   0
   1   7  19    3.62    1.36   0
   1  -7 -19    2.89    1.36   0
  -1  -7  19    2.25    0.97   0
  -1  -7 -19    2.09    0.93   0
  -1   7  19    2.07    1.03   0
   1  -7  19    1.44    0.94   0
  -2  -7  19    2.31    1.40   0
   2  -7 -19    5.17    1.41   0
   2   7  19    2.61    0.95   0
   2  -7  19    2.93    0.98   0
  -2   7  19    2.92    0.93   0
  -2  -7 -19    1.12    0.94   0
  -3  -7  19    0.55    1.05   0
   3  -7 -19    0.68    0.98   0
   3   7  19    1.99    1.41   0
   3  -7  19   -0.29    1.39   0
  -3   7  19    0.47    1.36   0
  -4  -7  19    0.58    1.52   0
   4  -7 -19    2.16    1.49   0
   4   7  19    3.38    1.53   0
   4  -7  19    0.27    1.06   0
  -4   7  19    1.69    1.06   0
   5  -7 -19   -0.55    1.62   0
  -5  -7  19   -0.02    1.91   0
   5   7  19    0.81    1.53   0
   5  -7  19   -1.05    1.00   0
  -5   7  19   -0.16    1.16   0
   6  -7 -19    0.39    1.17   0
   6   7  19    0.49    1.59   0
  -6   7  19   -1.43    1.19   0
   6  -7  19    0.20    1.08   0
   0   8  19    2.88    0.98   0
   0  -8 -19    3.94    1.40   0
   0  -8  19    2.45    1.08   0
   1   8  19   -0.87    1.37   0
   1  -8 -19    1.42    1.37   0
  -1  -8  19    0.01    1.42   0
  -1   8  19    0.95    1.02   0
  -1  -8 -19   -0.37    0.97   0
   1  -8  19    1.67    1.44   0
   2   8  19    2.36    1.40   0
  -2  -8  19   -0.19    1.46   0
   2  -8 -19    1.06    1.43   0
  -2   8  19   -0.27    1.04   0
  -2  -8 -19   -1.14    1.00   0
   2  -8  19    0.69    1.01   0
   3   8  19    2.38    1.09   0
  -3  -8  19    4.25    1.54   0
   3  -8 -19    1.71    1.53   0
  -3   8  19    3.19    1.08   0
   3  -8  19    2.52    1.52   0
  -4  -8  19    4.19    1.16   0
   4   8  19    3.32    1.59   0
   4  -8 -19    4.98    1.13   0
  -4   8  19    3.68    1.14   0
   4  -8  19    2.84    1.56   0
   5  -8 -19   -2.32    1.69   0
  -5  -8  19    0.42    2.09   0
   5   8  19    0.59    1.18   0
  -5   8  19    1.01    1.12   0
   5  -8  19   -0.32    1.55   0
   0   9  19    1.33    1.47   0
   0  -9 -19    2.62    0.99   0
   0  -9  19    2.95    1.50   0
   1   9  19    1.50    1.49   0
  -1  -9  19    1.30    1.05   0
   1  -9 -19    2.72    1.08   0
  -1  -9 -19    1.43    1.05   0
  -1   9  19    4.42    1.52   0
   1  -9  19   -0.50    1.04   0
   2   9  19    0.63    1.51   0
  -2  -9  19   -0.48    1.12   0
   2  -9 -19    1.72    1.02   0
  -2  -9 -19   -0.07    1.07   0
  -2   9  19   -0.19    1.57   0
   2  -9  19   -2.12    1.58   0
  -3  -9  19    0.96    1.13   0
   3   9  19    0.01    1.63   0
   3  -9 -19    0.53    1.08   0
  -3  -9 -19    3.76    1.59   0
  -3   9  19    1.08    1.62   0
   3  -9  19   -0.19    1.12   0
   4  -9 -19    0.18    1.62   0
  -4  -9  19    0.54    1.74   0
   4  -9  19   -0.43    1.19   0
   0  10  19    1.61    1.19   0
   0 -10  19    0.61    1.66   0
   0  10 -19    2.42    1.20   0
   0 -10 -19    0.99    1.60   0
  -1 -10  19    0.54    1.19   0
   1 -10 -19    0.39    1.62   0
   1 -10  19   -2.25    1.64   0
  -1 -10 -19    3.38    1.16   0
   0   0  20   28.72    1.03   0
  -1   0  20    5.86    0.86   0
  -2   0  20    9.48    1.39   0
  -3   0  20    0.93    1.29   0
  -4   0  20    3.98    1.32   0
  -5   0  20    1.89    1.36   0
   7   0  20    0.77    1.06   0
   8   0  20    2.71    1.52   0
   0   1  20    0.07    1.20   0
  -1  -1  20   74.49    1.70   0
   1   1  20   76.14    1.42   0
  -1   1  20   74.51    1.42   0
   2   1  20    2.57    1.18   0
  -2  -1  20    3.35    1.29   0
  -2   1  20    4.31    0.93   0
  -3  -1  20    7.43    1.35   0
   3   1  20    7.33    1.23   0
  -3   1  20    6.96    1.36   0
  -4  -1  20    0.08    1.49   0
   4   1  20    0.29    0.86   0
  -4  -1  20    0.11    1.26   0
  -4   1  20    0.03    0.95   0
   5   1  20    0.27    0.89   0
  -5   1  20    0.38    1.32   0
   5  -1  20    0.32    0.93   0
   6   1  20   -0.33    0.97   0
  -6   1  20    1.40    1.68   0
   6  -1  20    0.58    0.97   0
   7   1  20    2.23    0.98   0
   7  -1  20    1.96    1.43   0
   8   1  20   -0.45    1.60   0
   8   1  20    0.21    1.56   0
   8  -1  20    0.26    1.57   0
   0  -2  20   -0.02    0.80   0
   0   2  20    0.56    0.89   0
   1   2  20   16.05    1.01   0
  -1  -2  20   13.50    0.98   0
   1  -2  20   14.19    0.94   0
  -1   2  20   15.66    1.37   0
   2   2  20   56.90    1.50   0
  -2  -2  20   48.99    1.43   0
   2  -2  20   49.84    1.22   0
  -2   2  20   53.68    1.60   0
   3   2  20   18.61    1.02   0
  -3  -2  20   16.99    1.11   0
  -3  -2  20   19.81    1.46   0
  -3   2  20   19.26    1.06   0
   3  -2  20   17.29    0.99   0
   4   2  20    1.73    1.23   0
  -4  -2  20    0.62    1.60   0
  -4  -2  20    0.74    1.54   0
  -4   2  20    0.89    1.35   0
   4  -2  20    0.69    0.87   0
   5   2  20   11.58    1.34   0
   5  -2  20   10.14    1.32   0
  -5   2  20   11.88    1.48   0
   6   2  20    0.98    0.93   0
  -6   2  20    0.60    1.45   0
   6  -2  20    0.62    0.95   0
   7   2  20    0.78    1.41   0
   7  -2  20    0.45    1.02   0
  -7   2  20    0.82    1.51   0
   8   2  20    0.59    1.59   0
   8  -2  20    2.35    1.60   0
   0   3  20    3.81    1.24   0
   0  -3  20    0.99    0.88   0
  -1  -3  20   19.73    1.43   0
   1   3  20   24.20    1.34   0
  -1   3  20   21.79    1.40   0
   1  -3  20   21.94    1.05   0
  -2  -3  20   14.49    1.40   0
   2  -3 -20   16.87    1.04   0
   2   3  20   16.35    1.04   0
   2  -3  20   15.83    1.00   0
  -2   3  20   18.64    1.43   0
   3  -3 -20    5.01    1.28   0
   3   3  20    4.19    0.94   0
  -3  -3  20    5.12    1.28   0
  -3   3  20    6.17    1.25   0
   3  -3  20    5.35    0.97   0
   4  -3 -20    6.98    1.36   0
   4   3  20    4.10    1.36   0
  -4  -3  20    6.53    1.48   0
  -4  -3  20    6.56    1.71   0
  -4   3  20    7.96    1.37   0
   4  -3  20    6.58    0.92   0
   5  -3 -20    4.72    1.40   0
   5   3  20    6.30    1.36   0
   5  -3  20    3.01    0.95   0
  -5   3  20    4.74    1.42   0
   6  -3 -20    0.36    1.01   0
   6   3  20    1.76    1.41   0
   6  -3  20   -1.09    1.01   0
  -6   3  20    0.71    1.47   0
   7   3  20    1.88    1.49   0
   7  -3 -20    1.25    1.54   0
   7  -3  20    2.68    1.54   0
  -7   3  20    0.73    1.55   0
   8   3  20    0.59    1.57   0
  -8   3  20   -0.76    2.10   0
   8  -3  20   -0.34    1.59   0
   0   4  20    3.01    1.30   0
   0  -4  20    2.51    0.87   0
   1  -4 -20    5.57    1.23   0
  -1  -4  20    3.53    1.23   0
   1   4  20    3.58    1.31   0
   1  -4  20    3.09    0.88   0
  -1   4  20    3.54    0.94   0
  -2  -4  20   21.53    1.20   0
   2  -4 -20   26.71    1.41   0
   2   4  20   24.89    1.08   0
  -2   4  20   24.80    1.12   0
   2  -4  20   20.98    1.09   0
  -3  -4  20    9.38    1.37   0
   3  -4 -20    7.89    0.98   0
   3   4  20    8.14    0.93   0
   3  -4  20    9.76    1.01   0
  -3   4  20   10.21    1.00   0
  -4  -4  20   39.96    2.20   0
   4  -4 -20   34.93    1.29   0
  -4  -4  20   39.06    2.22   0
   4   4  20   36.41    1.54   0
   4  -4  20   34.84    1.23   0
  -4   4  20   37.63    1.31   0
   5  -4 -20    3.17    1.40   0
   5   4  20    1.97    1.04   0
  -5   4  20    3.68    1.00   0
   5  -4  20    1.69    0.94   0
   6  -4 -20   -0.75    1.46   0
   6   4  20    1.03    1.00   0
   6  -4  20    0.29    0.96   0
  -6   4  20    1.37    0.99   0
   7  -4 -20    0.15    1.54   0
   7   4  20    0.96    1.15   0
   7  -4  20    0.49    1.13   0
  -7   4  20    0.13    1.60   0
   8  -4 -20    0.25    1.71   0
   8  -4  20   -3.15    1.57   0
   0  -5 -20    1.34    0.87   0
   0  -5  20    2.07    1.30   0
   0   5  20    0.08    1.32   0
  -1  -5  20    6.96    1.33   0
   1  -5 -20    7.64    1.26   0
   1   5  20    6.94    0.99   0
  -1   5  20    8.34    0.99   0
   1  -5  20    6.45    0.86   0
  -2  -5  20    4.01    0.98   0
   2  -5 -20    3.24    1.29   0
   2   5  20    3.41    1.29   0
  -2   5  20    4.72    0.99   0
   2  -5  20    2.79    0.95   0
   3  -5 -20    3.83    0.95   0
  -3  -5  20    4.98    1.37   0
   3   5  20    5.22    0.97   0
  -3   5  20    4.94    1.42   0
   3  -5  20    6.09    0.93   0
  -4  -5  20    8.04    1.52   0
   4  -5 -20    8.43    1.03   0
   4   5  20    6.94    1.05   0
  -4   5  20    8.70    1.45   0
   4  -5  20    8.28    1.39   0
   5  -5 -20    2.82    1.38   0
   5   5  20    2.22    1.02   0
   5  -5  20    2.38    0.98   0
  -5   5  20    1.70    1.00   0
   6  -5 -20    1.19    1.47   0
   6   5  20    1.61    1.02   0
   6  -5  20    2.41    1.51   0
  -6   5  20    0.93    1.53   0
   7  -5 -20    0.45    1.14   0
   7   5  20   -0.32    1.13   0
  -7   5  20    0.55    1.64   0
   7  -5  20   -0.66    1.14   0
   0   6  20   -0.32    1.31   0
   0  -6  20    1.15    1.26   0
   0  -6 -20    0.82    0.90   0
   1  -6 -20    4.79    1.36   0
   1   6  20    6.14    0.97   0
  -1  -6  20    3.68    0.94   0
  -1   6  20    4.13    0.93   0
   1  -6  20    4.27    1.37   0
  -1  -6 -20    3.53    0.88   0
   2  -6 -20    0.79    1.28   0
  -2  -6  20   -0.64    1.32   0
   2   6  20   -1.67    0.89   0
  -2   6  20    0.60    0.89   0
   2  -6  20   -1.05    0.92   0
  -3  -6  20    3.66    1.05   0
   3  -6 -20    4.66    1.02   0
   3   6  20    3.80    1.03   0
   3  -6  20    5.60    1.04   0
  -3   6  20    2.89    1.04   0
  -4  -6  20    5.03    1.51   0
   4  -6 -20    5.87    1.47   0
   4   6  20    4.17    1.11   0
   4  -6  20    3.25    1.36   0
  -4   6  20    5.83    1.06   0
  -5  -6  20    0.63    2.87   0
   5  -6 -20    0.81    1.02   0
  -5  -6  20    0.59    3.06   0
   5   6  20    0.81    1.08   0
   5  -6  20    1.44    1.03   0
  -5   6  20    0.64    1.01   0
   6  -6 -20    0.89    1.53   0
   6   6  20    1.89    1.56   0
   6  -6  20   -0.04    1.08   0
  -6   6  20    0.48    1.12   0
   0   7  20    0.49    1.37   0
   0  -7 -20   -1.48    0.94   0
   0  -7  20    0.70    1.39   0
   1   7  20    3.24    0.99   0
   1  -7 -20    4.73    1.40   0
  -1  -7  20    3.99    0.99   0
  -1   7  20    4.47    1.00   0
  -1  -7 -20    5.44    1.33   0
   1  -7  20    4.27    1.39   0
   2  -7 -20    0.64    1.36   0
  -2  -7  20    0.61    1.40   0
   2   7  20    0.05    1.37   0
   2  -7  20    1.27    1.02   0
  -2   7  20    0.67    1.00   0
  -2  -7 -20   -0.80    1.32   0
  -3  -7  20    1.90    1.43   0
   3  -7 -20   -0.33    1.41   0
   3   7  20    1.44    0.99   0
   3  -7  20   -0.37    1.03   0
  -3   7  20    1.03    1.03   0
  -4  -7  20    3.95    1.59   0
   4  -7 -20    3.80    1.59   0
   4   7  20    3.15    1.09   0
   4  -7  20    2.28    1.50   0
  -4   7  20    3.92    1.16   0
   5  -7 -20   -0.07    1.53   0
  -5  -7  20    0.36    2.29   0
   5   7  20   -1.27    1.06   0
   5  -7  20    0.93    1.57   0
  -5   7  20    0.59    1.10   0
   6  -7 -20    1.03    1.16   0
   6   7  20   -0.64    1.71   0
  -6   7  20    2.29    1.66   0
   6  -7  20   -1.23    1.12   0
   0   8  20    7.99    1.45   0
   0  -8 -20    5.57    1.06   0
   0  -8  20    3.75    1.08   0
   1   8  20    0.31    1.04   0
   1  -8 -20   -0.05    1.03   0
  -1  -8  20    0.65    1.44   0
  -1   8  20    2.21    1.45   0
  -1  -8 -20    1.40    0.97   0
   1  -8  20    0.29    1.47   0
   2   8  20   -0.48    1.02   0
  -2  -8  20    0.90    1.47   0
   2  -8 -20    2.01    1.43   0
  -2   8  20   -0.34    1.08   0
  -2  -8 -20    1.31    0.98   0
   2  -8  20   -0.74    0.99   0
   3   8  20   -0.05    1.49   0
  -3  -8  20   -0.13    1.55   0
   3  -8 -20   -0.27    1.50   0
  -3   8  20   -1.04    1.51   0
   3  -8  20    1.29    1.08   0
   4   8  20    1.56    1.14   0
  -4  -8  20    1.27    1.66   0
   4  -8 -20    1.11    1.13   0
  -4   8  20    2.27    1.13   0
   4  -8  20    1.54    1.12   0
   5  -8 -20   -0.22    1.17   0
  -5  -8  20    0.01    2.18   0
   5   8  20   -0.96    1.64   0
  -5   8  20    0.60    1.14   0
   5  -8  20    1.10    1.16   0
   0   9  20    0.91    1.06   0
   0  -9 -20    2.53    1.56   0
   0  -9  20    0.19    1.54   0
   1   9  20    0.67    1.11   0
  -1  -9  20    1.19    1.14   0
   1  -9 -20   -0.18    1.58   0
  -1   9  20   -0.07    1.16   0
  -1  -9 -20    0.26    1.10   0
   1  -9  20    0.86    1.16   0
   2   9  20   -0.05    1.12   0
  -2  -9  20    1.49    1.60   0
   2  -9 -20    1.22    1.13   0
  -2  -9 -20    2.19    1.50   0
  -2   9  20   -0.31    1.16   0
   2  -9  20    1.31    1.10   0
   3   9  20    2.52    1.16   0
  -3  -9  20   -0.22    1.21   0
   3  -9 -20    1.66    1.15   0
  -3   9  20    1.41    1.64   0
   3  -9  20   -0.14    1.15   0
   1   0  21   -0.29    1.18   0
  -1   0  21   -0.24    0.86   0
  -2   0  21   28.04    1.48   0
  -3   0  21    0.61    1.31   0
  -4   0  21    3.43    1.32   0
  -5   0  21    6.14    1.40   0
   7   0  21    0.12    1.06   0
   8   0  21    2.25    1.11   0
   0   1  21    2.94    0.87   0
  -1  -1  21   15.38    1.01   0
   1   1  21   15.31    1.33   0
  -1   1  21   15.47    1.33   0
   2   1  21   26.76    1.09   0
  -2  -1  21   26.27    1.16   0
  -2   1  21   25.38    1.15   0
   3   1  21    6.67    0.87   0
  -3  -1  21    6.02    1.44   0
  -3   1  21    6.41    1.24   0
  -4  -1  21    0.04    1.55   0
   4   1  21   -0.04    0.86   0
  -4  -1  21    0.95    1.55   0
  -4   1  21    0.81    1.35   0
  -5  -1  21    3.67    2.25   0
   5   1  21    3.24    1.32   0
  -5  -1  21    4.48    2.24   0
  -5   1  21    3.38    1.65   0
   5  -1  21    4.32    0.97   0
   6   1  21    0.17    0.99   0
  -6   1  21   -0.19    1.67   0
   6  -1  21    0.20    0.95   0
   7   1  21    2.69    1.04   0
   7  -1  21    1.20    1.52   0
   8   1  21    1.97    1.09   0
   8   1  21   -2.43    1.63   0
   8  -1  21    1.99    1.13   0
   0  -2  21    0.33    0.84   0
   0   2  21   -0.06    0.88   0
   1   2  21   14.02    0.96   0
  -1  -2  21   10.74    0.99   0
   1  -2  21   11.12    0.96   0
  -1   2  21   14.06    1.40   0
  -2  -2  21   16.32    1.48   0
   2   2  21   17.13    1.35   0
  -2  -2  21   15.48    1.41   0
   2  -2  21   16.02    1.34   0
  -2   2  21   17.74    1.47   0
   3   2  21   13.50    0.97   0
  -3  -2  21   12.45    1.06   0
  -3  -2  21   11.40    1.38   0
   3  -2  21   12.03    0.96   0
  -3   2  21   12.93    1.02   0
   4   2  21    2.67    0.90   0
  -4  -2  21    2.41    1.68   0
  -4  -2  21    2.06    1.66   0
  -4   2  21    1.62    0.92   0
   4  -2  21    3.56    0.88   0
   5   2  21    5.66    0.97   0
   5  -2  21    5.17    1.32   0
  -5   2  21    6.84    1.41   0
   6   2  21    1.79    0.97   0
  -6   2  21    0.99    1.74   0
   6  -2  21    0.86    0.95   0
   7   2  21   -0.10    1.03   0
   7  -2  21   -0.09    1.09   0
  -7   2  21    1.21    1.84   0
   8   2  21   -0.72    1.14   0
   8  -2  21    0.39    1.13   0
   0   3  21    0.17    1.24   0
   0  -3  21    0.45    0.87   0
  -1  -3  21   23.93    1.08   0
   1   3  21   26.95    1.41   0
  -1   3  21   27.95    1.42   0
   1  -3  21   23.49    1.07   0
  -2  -3  21   22.66    1.51   0
   2   3  21   24.95    1.04   0
   2  -3  21   21.37    1.11   0
  -2   3  21   23.95    1.49   0
   3  -3 -21    4.09    0.92   0
  -3  -3  21    4.70    1.30   0
   3   3  21    5.69    1.29   0
  -3  -3  21    4.50    1.30   0
  -3   3  21    5.42    1.27   0
   3  -3  21    5.14    1.35   0
  -4  -3  21    7.23    1.70   0
   4  -3 -21    8.57    1.31   0
   4   3  21    5.25    1.33   0
  -4  -3  21    7.05    1.75   0
  -4   3  21    8.50    1.36   0
   4  -3  21    6.20    0.97   0
   5  -3 -21    5.94    1.40   0
   5   3  21    3.52    1.00   0
   5  -3  21    3.18    1.36   0
  -5   3  21    4.52    1.43   0
   6  -3 -21    0.96    1.42   0
   6   3  21    1.03    1.44   0
   6  -3  21    1.28    0.98   0
  -6   3  21    1.44    1.50   0
   7   3  21    0.16    1.08   0
   7  -3  21    0.21    1.10   0
  -7   3  21    0.02    1.57   0
   8   3  21   -0.05    1.15   0
  -8   3  21    0.29    2.11   0
   8  -3  21   -0.36    1.12   0
   0   4  21    1.58    0.94   0
   0  -4  21    1.08    0.94   0
   1  -4 -21    0.88    1.20   0
   1   4  21    0.71    1.28   0
  -1  -4  21    2.02    1.31   0
   1  -4  21   -0.11    1.22   0
  -1   4  21    0.78    1.30   0
   2  -4 -21   26.15    1.46   0
  -2  -4  21   20.85    1.20   0
   2   4  21   24.13    1.06   0
  -2   4  21   26.97    1.50   0
   2  -4  21   22.25    1.12   0
  -3  -4  21    1.66    0.95   0
   3  -4 -21    1.85    1.27   0
   3   4  21    3.21    0.93   0
   3  -4  21    2.81    0.94   0
  -3   4  21    3.14    1.35   0
  -4  -4  21   16.60    1.62   0
   4  -4 -21   15.35    1.46   0
  -4  -4  21   17.31    1.92   0
   4   4  21   15.41    1.47   0
   4  -4  21   14.40    1.40   0
  -4   4  21   16.43    1.14   0
   5  -4 -21    2.26    1.43   0
   5   4  21    3.48    1.43   0
  -5   4  21    2.12    1.02   0
   5  -4  21    0.99    0.98   0
   6  -4 -21    2.54    1.48   0
   6   4  21   -0.36    1.04   0
   6  -4  21   -1.68    1.50   0
  -6   4  21    0.80    1.48   0
   7  -4 -21    1.31    1.56   0
   7   4  21    0.27    1.06   0
  -7   4  21    0.21    1.63   0
   7  -4  21   -0.35    1.60   0
   0  -5 -21    1.54    0.85   0
   0  -5  21    0.89    0.93   0
   0   5  21    0.63    0.88   0
  -1  -5  21    4.08    1.28   0
   1  -5 -21    5.36    1.28   0
   1   5  21    4.28    0.92   0
  -1   5  21    4.11    1.31   0
   1  -5  21    4.14    1.25   0
  -2  -5  21    5.65    1.40   0
   2  -5 -21    5.08    1.33   0
   2   5  21    4.75    1.29   0
  -2   5  21    6.66    1.36   0
   2  -5  21    4.60    0.96   0
   3  -5 -21    0.80    0.92   0
   3   5  21    1.22    0.94   0
  -3  -5  21   -0.62    1.45   0
  -3   5  21   -1.16    1.49   0
   3  -5  21    0.90    1.37   0
  -4  -5  21    9.52    1.60   0
   4  -5 -21   11.31    1.39   0
   4   5  21    8.93    1.05   0
  -4   5  21    9.41    1.47   0
   4  -5  21    8.58    1.01   0
   5  -5 -21   -0.20    1.39   0
   5   5  21    0.76    1.43   0
   5  -5  21    0.15    0.95   0
  -5   5  21    0.44    1.06   0
   6  -5 -21    0.77    1.50   0
   6   5  21    1.68    1.07   0
   6  -5  21    2.47    1.06   0
  -6   5  21    0.25    1.58   0
   7  -5 -21    0.15    1.18   0
   7   5  21    0.48    1.15   0
  -7   5  21    0.79    1.70   0
   7  -5  21    1.11    1.16   0
   0   6  21    3.54    0.96   0
   0  -6  21    4.44    1.39   0
   0  -6 -21    3.05    0.96   0
   1  -6 -21    0.01    1.32   0
   1   6  21   -0.13    0.94   0
  -1  -6  21   -0.35    0.97   0
  -1   6  21    1.05    1.32   0
   1  -6  21    0.85    0.94   0
  -1  -6 -21   -1.12    1.30   0
   2  -6 -21    3.19    1.41   0
  -2  -6  21    3.05    1.37   0
   2   6  21    2.49    1.33   0
  -2   6  21    1.28    1.01   0
   2  -6  21    2.85    1.02   0
   3  -6 -21    1.77    1.38   0
  -3  -6  21    2.36    1.45   0
   3   6  21    1.14    0.99   0
  -3   6  21    1.88    1.38   0
   3  -6  21    2.62    1.00   0
  -4  -6  21    4.93    1.89   0
   4  -6 -21    7.78    1.48   0
   4   6  21    5.78    1.08   0
   4  -6  21    6.30    1.05   0
  -4   6  21    8.18    1.55   0
   5  -6 -21    3.20    1.55   0
   5   6  21    0.38    1.04   0
   5  -6  21   -0.03    1.45   0
  -5   6  21    0.95    1.08   0
   6  -6 -21   -0.70    1.55   0
   6   6  21    1.05    1.13   0
   6  -6  21   -0.60    1.55   0
  -6   6  21   -0.16    1.56   0
   0   7  21    1.12    1.00   0
   0  -7 -21    3.27    1.32   0
   0  -7  21    1.82    1.45   0
   1   7  21    4.76    1.37   0
   1  -7 -21    3.04    1.43   0
  -1  -7  21    3.32    1.04   0
   1  -7  21    4.07    1.43   0
  -1   7  21    4.02    1.41   0
  -1  -7 -21    4.28    0.96   0
   2  -7 -21    2.06    1.36   0
  -2  -7  21   -0.41    1.46   0
   2   7  21    0.73    0.96   0
   2  -7  21    0.99    1.40   0
  -2   7  21    1.40    1.35   0
  -3  -7  21    0.17    1.48   0
   3  -7 -21   -0.39    1.46   0
   3   7  21    1.06    1.04   0
   3  -7  21   -0.54    1.44   0
  -3   7  21    0.25    1.05   0
  -4  -7  21    4.62    1.58   0
   4  -7 -21    4.18    1.05   0
   4   7  21    4.38    1.12   0
   4  -7  21    3.76    1.06   0
  -4   7  21    4.36    1.53   0
   5  -7 -21   -0.33    1.13   0
  -5  -7  21    0.50    2.01   0
   5   7  21    0.25    1.59   0
   5  -7  21   -0.81    1.09   0
  -5   7  21    1.52    1.16   0
   0   8  21   -1.09    1.06   0
   0  -8 -21    1.50    1.01   0
   0  -8  21    0.07    1.14   0
   1   8  21   -0.01    1.48   0
   1  -8 -21   -1.06    1.03   0
  -1  -8  21    0.83    1.51   0
  -1   8  21    2.20    1.05   0
  -1  -8 -21   -0.35    1.42   0
   1  -8  21    2.01    1.00   0
   2   8  21   -0.20    1.43   0
  -2  -8  21    0.92    1.53   0
   2  -8 -21    1.41    1.47   0
  -2  -8 -21    2.14    1.05   0
  -2   8  21   -1.38    1.49   0
   2  -8  21    2.59    1.48   0
   3   8  21    1.63    1.12   0
  -3  -8  21    2.16    1.16   0
   3  -8 -21    3.26    1.51   0
  -3   8  21   -0.15    1.59   0
   3  -8  21    2.22    1.10   0
   4   8  21    3.07    1.59   0
  -4  -8  21    0.86    1.69   0
   4  -8 -21    1.66    1.15   0
  -4   8  21    0.33    1.59   0
   4  -8  21    0.88    1.61   0
   0   9  21    0.18    1.61   0
   0  -9 -21   -0.20    1.08   0
   0  -9  21    0.89    1.13   0
   1   9  21    0.84    1.13   0
   1  -9 -21    1.75    1.16   0
  -1  -9  21   -0.01    1.63   0
  -1   9  21    1.87    1.17   0
  -1  -9 -21    2.04    1.12   0
   1  -9  21    1.65    1.63   0
   2   9  21    0.33    1.57   0
  -2  -9  21   -0.17    1.67   0
   2  -9 -21    1.87    1.17   0
  -2  -9 -21    2.90    1.08   0
  -2   9  21    0.22    1.63   0
   2  -9  21    0.22    1.10   0
  -3  -9  21   -0.61    1.71   0
   3  -9 -21    1.05    1.24   0
   3  -9  21    1.59    1.63   0
   0   0  22   14.47    1.30   0
   1   0  22    0.61    1.21   0
  -1   0  22    0.53    1.25   0
  -2   0  22   13.00    1.36   0
  -3   0  22    2.87    0.89   0
  -4   0  22    0.59    1.33   0
  -5   0  22    1.15    1.64   0
   7   0  22   -0.63    1.08   0
   8   0  22    1.99    1.12   0
   0   1  22    5.73    1.26   0
  -1  -1  22   -0.60    0.85   0
   1   1  22   -0.97    0.86   0
  -1   1  22    1.26    1.24   0
   2   1  22   14.08    1.02   0
  -2  -1  22   14.61    1.10   0
  -2   1  22   12.49    1.00   0
   3   1  22    0.34    0.84   0
  -3  -1  22    0.85    1.34   0
  -3   1  22    1.19    1.20   0
   4   1  22    1.71    1.22   0
  -4  -1  22    0.48    1.25   0
  -4  -1  22    0.67    1.36   0
  -4   1  22    0.51    1.31   0
  -5  -1  22   10.01    2.19   0
   5   1  22   12.46    1.41   0
  -5  -1  22   11.42    2.21   0
  -5   1  22   11.38    1.55   0
   5  -1  22   10.65    1.02   0
   6   1  22    2.03    1.43   0
  -6   1  22    1.54    1.79   0
   6  -1  22    2.67    0.98   0
   7   1  22    1.08    1.50   0
   7  -1  22    1.24    1.52   0
   8   1  22    0.31    1.13   0
   8   1  22    0.71    1.64   0
   8  -1  22    1.02    1.15   0
   0  -2  22    1.36    0.90   0
   0   2  22    1.95    0.89   0
   1   2  22    1.29    1.24   0
  -1  -2  22    0.72    0.84   0
   1  -2  22   -0.36    0.89   0
  -1   2  22    1.25    1.29   0
  -2  -2  22   17.11    1.38   0
   2   2  22   15.69    0.99   0
  -2  -2  22   14.62    1.41   0
   2  -2  22   16.13    1.42   0
  -2   2  22   17.63    1.01   0
  -3  -2  22    1.23    1.27   0
   3   2  22    0.82    0.88   0
  -3  -2  22   -0.03    0.93   0
   3  -2  22    0.46    0.94   0
  -3   2  22    0.66    1.30   0
   4   2  22   -0.28    1.22   0
  -4  -2  22    0.82    1.36   0
  -4  -2  22    0.51    1.35   0
  -4   2  22    1.22    1.32   0
   4  -2  22    1.05    0.86   0
   5   2  22    1.75    1.34   0
   5  -2  22    1.56    0.93   0
  -5   2  22    2.50    1.38   0
   6   2  22    1.69    1.42   0
   6  -2  22    1.47    1.01   0
  -6   2  22    0.32    1.48   0
   7   2  22    1.14    1.55   0
   7  -2  22    2.13    1.52   0
  -7   2  22    0.79    1.62   0
   8   2  22    2.01    1.58   0
   8  -2  22   -0.70    1.15   0
   0   3  22    7.91    1.30   0
   0  -3  22    5.63    1.28   0
  -1  -3  22    1.33    1.21   0
   1   3  22    2.88    1.35   0
   1  -3  22    3.52    1.25   0
  -1   3  22    3.90    0.88   0
  -2  -3  22   28.08    1.60   0
   2   3  22   32.19    1.14   0
   2  -3  22   30.37    1.51   0
  -2   3  22   34.15    1.56   0
  -3  -3  22    4.60    1.30   0
   3   3  22    2.75    1.25   0
  -3  -3  22    4.49    1.22   0
  -3   3  22    5.85    1.39   0
   3  -3  22    5.52    1.32   0
  -4  -3  22    0.46    1.33   0
   4   3  22    1.41    0.93   0
  -4  -3  22    0.39    1.36   0
  -4   3  22    1.55    1.34   0
   4  -3  22    0.61    1.32   0
   5   3  22    1.45    0.95   0
  -5   3  22    0.87    1.00   0
   5  -3  22   -0.80    1.35   0
   6   3  22    1.05    1.04   0
   6  -3  22    1.58    1.46   0
  -6   3  22    1.38    1.55   0
   7   3  22   -1.03    1.08   0
   7  -3  22    0.19    1.11   0
  -7   3  22    1.67    1.65   0
   0  -4  22    0.84    1.31   0
   0   4  22   -0.21    0.91   0
   1   4  22    4.76    1.34   0
  -1  -4  22    2.12    0.92   0
   1  -4  22    2.03    0.93   0
  -1   4  22    3.43    1.28   0
   2  -4 -22   14.99    1.06   0
  -2  -4  22   12.66    1.09   0
   2   4  22   13.50    0.98   0
  -2   4  22   14.89    1.09   0
   2  -4  22   15.02    1.37   0
  -3  -4  22    0.70    1.33   0
   3  -4 -22    0.21    1.25   0
   3   4  22    0.05    1.29   0
  -3   4  22    0.45    1.30   0
   3  -4  22    2.64    1.34   0
   4  -4 -22    2.00    0.99   0
  -4  -4  22    1.81    1.41   0
   4   4  22    3.97    1.38   0
  -4  -4  22    2.28    1.74   0
   4  -4  22    3.32    0.98   0
  -4   4  22    1.39    1.43   0
   5  -4 -22    2.72    1.43   0
   5   4  22    2.49    1.43   0
   5  -4  22    1.92    1.38   0
  -5   4  22    3.01    1.02   0
   6  -4 -22    0.69    1.50   0
   6   4  22   -1.51    1.08   0
  -6   4  22    0.27    1.57   0
   6  -4  22    1.46    1.04   0
   7  -4 -22   -1.18    1.60   0
   7   4  22    0.79    1.12   0
  -7   4  22    1.27    1.63   0
   7  -4  22    1.80    1.13   0
   0  -5  22    2.22    0.89   0
   0   5  22    3.64    0.93   0
  -1  -5  22    2.77    0.89   0
   1  -5 -22    4.30    1.31   0
   1   5  22    5.33    1.37   0
  -1   5  22    3.09    1.00   0
   1  -5  22    3.94    0.89   0
  -2  -5  22    3.02    1.35   0
   2  -5 -22    4.87    1.03   0
   2   5  22    4.26    0.95   0
  -2   5  22    5.20    0.99   0
   2  -5  22    3.31    1.27   0
   3  -5 -22    2.47    1.36   0
   3   5  22    0.22    1.33   0
  -3  -5  22    0.74    1.37   0
  -3   5  22    1.65    0.98   0
   3  -5  22    1.13    1.00   0
  -4  -5  22   10.45    1.95   0
   4  -5 -22   12.53    1.04   0
   4   5  22    9.17    1.06   0
  -4   5  22   13.24    1.53   0
   4  -5  22   10.25    1.40   0
   5  -5 -22    1.10    1.04   0
   5   5  22    1.10    1.51   0
  -5   5  22    1.53    1.02   0
   5  -5  22    0.82    1.43   0
   6  -5 -22   -0.24    1.12   0
   6   5  22   -0.39    1.08   0
   6  -5  22    2.43    1.49   0
  -6   5  22    0.56    1.53   0
   7  -5 -22    0.55    1.70   0
   7   5  22    0.85    1.21   0
  -7   5  22    1.50    1.74   0
   7  -5  22    2.06    1.18   0
   0   6  22    0.53    1.33   0
   0  -6  22    1.75    0.92   0
   0  -6 -22    2.49    1.32   0
  -1  -6  22    0.84    0.99   0
   1  -6 -22    0.11    1.39   0
   1   6  22    3.20    1.39   0
  -1   6  22    1.91    0.91   0
   1  -6  22    1.89    0.91   0
   2  -6 -22    0.99    0.96   0
  -2  -6  22    0.25    0.97   0
   2   6  22    0.28    0.97   0
  -2   6  22   -0.32    1.37   0
   2  -6  22    0.84    1.36   0
   3  -6 -22    6.43    1.39   0
  -3  -6  22    3.47    1.45   0
   3   6  22    3.20    1.39   0
  -3   6  22    1.81    1.02   0
   3  -6  22    3.71    1.43   0
  -4  -6  22    7.28    1.56   0
   4  -6 -22    5.68    1.06   0
   4   6  22    5.87    1.12   0
   4  -6  22    6.53    1.53   0
  -4   6  22    9.43    1.50   0
   5  -6 -22    1.18    1.04   0
   5   6  22    0.53    1.54   0
   5  -6  22    0.60    1.03   0
  -5   6  22    0.90    1.06   0
   6  -6 -22    0.40    1.15   0
   6   6  22    0.25    1.15   0
   6  -6  22   -0.64    1.11   0
  -6   6  22    1.81    1.66   0
   0   7  22    2.42    1.39   0
   0  -7 -22    1.63    0.97   0
   0  -7  22    1.25    1.00   0
   1   7  22    2.05    0.97   0
   1  -7 -22    1.52    0.98   0
  -1  -7  22    1.04    1.42   0
   1  -7  22    0.84    1.04   0
  -1   7  22    1.68    1.03   0
  -1  -7 -22    1.87    1.30   0
   2  -7 -22    1.63    1.39   0
  -2  -7  22    1.77    1.44   0
   2   7  22    0.37    1.01   0
   2  -7  22    0.79    1.04   0
  -2   7  22    0.47    0.98   0
  -3  -7  22    0.68    1.54   0
   3  -7 -22    0.10    1.47   0
   3   7  22    1.89    1.47   0
   3  -7  22    1.28    1.06   0
  -3   7  22    2.75    1.49   0
  -4  -7  22    1.87    1.68   0
   4  -7 -22    2.17    1.11   0
   4   7  22    0.51    1.55   0
   4  -7  22   -0.55    1.08   0
  -4   7  22    3.82    1.58   0
   5  -7 -22    1.04    1.17   0
  -5  -7  22    0.86    2.43   0
   5   7  22    0.99    1.64   0
   5  -7  22   -1.22    1.61   0
  -5   7  22   -0.53    1.63   0
   0   8  22   -1.15    1.50   0
   0  -8 -22   -0.83    1.49   0
   0  -8  22    0.53    1.06   0
   1   8  22    1.63    1.01   0
   1  -8 -22    1.65    1.05   0
  -1  -8  22    0.34    1.56   0
  -1   8  22    1.80    1.50   0
  -1  -8 -22    1.84    0.99   0
   1  -8  22    0.91    1.13   0
   2   8  22    0.74    1.04   0
  -2  -8  22    1.40    1.56   0
   2  -8 -22    1.54    1.47   0
  -2   8  22    0.83    1.06   0
   2  -8  22    0.69    1.11   0
   3   8  22    0.39    1.14   0
  -3  -8  22    0.41    1.13   0
   3  -8 -22    0.05    1.55   0
  -3   8  22    0.66    1.06   0
   3  -8  22    1.37    1.52   0
  -4  -8  22    0.86    1.73   0
   4  -8 -22    1.01    1.15   0
   4   8  22    1.23    1.15   0
  -4   8  22    2.40    1.64   0
   4  -8  22    1.11    1.14   0
   0   9  22    0.68    1.08   0
   0  -9 -22   -1.34    1.54   0
   0  -9  22    0.45    1.21   0
   1   9  22    1.87    1.16   0
   1  -9 -22    0.65    1.16   0
  -1  -9  22    3.66    1.62   0
  -1   9  22    0.13    1.65   0
  -1  -9 -22   -0.99    1.05   0
   1  -9  22    2.21    1.13   0
   2   9  22    0.63    1.19   0
  -2  -9  22    0.52    1.71   0
   2  -9 -22    1.69    1.66   0
  -2  -9 -22    0.17    1.58   0
  -2   9  22   -0.24    1.12   0
   2  -9  22    2.48    1.65   0
   1   0  23   -0.22    1.20   0
  -1   0  23    0.52    1.27   0
  -2   0  23    2.47    1.22   0
  -3   0  23    0.50    0.93   0
  -4   0  23    1.52    1.36   0
  -5   0  23    1.73    1.63   0
   7   0  23    0.94    1.07   0
   8   0  23   -1.55    1.15   0
   8   0  23   -0.28    1.16   0
   0   1  23   -0.63    0.86   0
  -1  -1  23   -0.74    0.87   0
   1   1  23    0.14    0.88   0
  -1   1  23   -0.42    0.96   0
   2   1  23    3.29    1.28   0
  -2  -1  23    4.71    0.93   0
  -2   1  23    5.01    0.98   0
   3   1  23    7.79    1.25   0
  -3  -1  23    6.90    1.04   0
  -3   1  23    5.32    1.00   0
  -4  -1  23    0.79    1.33   0
   4   1  23    2.07    1.26   0
  -4  -1  23    0.70    1.31   0
  -4   1  23    1.54    1.31   0
  -5  -1  23    3.17    1.78   0
  -5  -1  23    3.70    1.77   0
   5   1  23    4.23    0.97   0
  -5   1  23    5.01    1.41   0
   5  -1  23    3.77    0.97   0
   6   1  23    1.49    0.97   0
  -6   1  23    1.90    1.83   0
   6  -1  23    1.67    1.01   0
   7   1  23    0.84    1.05   0
   7  -1  23    2.14    1.55   0
   8   1  23    1.83    1.63   0
   8   1  23   -1.52    1.82   0
   8  -1  23    1.32    1.16   0
   0  -2  23    4.94    0.94   0
   0   2  23    6.52    1.26   0
   1   2  23    1.90    0.95   0
  -1  -2  23    1.67    0.87   0
   1  -2  23    1.56    0.86   0
  -1   2  23    2.05    1.33   0
  -2  -2  23   11.01    1.35   0
   2   2  23   10.28    1.34   0
  -2  -2  23    7.48    1.46   0
   2  -2  23    6.75    1.00   0
  -2   2  23   10.07    1.46   0
  -3  -2  23    2.54    1.39   0
   3   2  23    3.36    1.24   0
  -3  -2  23    2.04    1.37   0
   3  -2  23    1.19    0.88   0
  -3   2  23    2.10    0.94   0
  -4  -2  23    1.17    1.37   0
   4   2  23    1.60    0.92   0
  -4  -2  23    0.70    1.36   0
  -4   2  23    1.71    0.94   0
   4  -2  23    0.93    0.88   0
   5   2  23    4.83    0.97   0
   5  -2  23    5.31    0.98   0
  -5   2  23    5.29    1.50   0
   6   2  23    1.77    1.07   0
   6  -2  23    3.32    1.49   0
  -6   2  23    1.75    1.52   0
   7   2  23    0.19    1.05   0
   7  -2  23    0.76    1.54   0
  -7   2  23    0.55    1.99   0
   0   3  23   -1.03    1.31   0
   0  -3  23    2.15    1.31   0
  -1  -3  23    2.04    1.33   0
   1   3  23    2.62    0.95   0
   1  -3  23    1.76    1.33   0
  -1   3  23    2.52    0.93   0
  -2  -3  23   11.21    1.43   0
   2   3  23   13.20    1.42   0
   2  -3  23   10.66    1.37   0
  -2   3  23   12.60    1.03   0
  -3  -3  23    3.75    1.34   0
   3   3  23    2.37    0.91   0
  -3  -3  23    2.23    1.35   0
  -3   3  23    2.85    0.90   0
   3  -3  23    2.58    0.98   0
  -4  -3  23    0.23    1.63   0
   4   3  23    0.60    1.34   0
  -4  -3  23    0.67    1.37   0
  -4   3  23    0.66    0.98   0
   4  -3  23    0.34    1.36   0
   5   3  23    3.59    1.38   0
  -5   3  23    1.47    1.01   0
   5  -3  23    1.25    1.00   0
   6   3  23    3.69    1.09   0
   6  -3  23    4.14    1.08   0
  -6   3  23    3.88    1.58   0
   7   3  23    3.44    1.56   0
   7  -3  23    0.89    1.61   0
  -7   3  23    2.65    1.67   0
   0  -4  23    1.34    1.33   0
   0   4  23    0.40    1.30   0
   1   4  23    0.82    1.30   0
  -1  -4  23    0.73    1.26   0
   1  -4  23    1.25    1.26   0
  -1   4  23   -0.01    0.93   0
  -2  -4  23    3.53    1.39   0
   2   4  23    3.55    0.93   0
  -2   4  23    4.07    1.27   0
   2  -4  23    2.17    0.94   0
  -3  -4  23    2.47    1.35   0
   3  -4 -23    2.95    0.94   0
   3   4  23    3.38    1.38   0
  -3   4  23    2.64    0.97   0
   3  -4  23    2.31    0.99   0
   4  -4 -23    3.50    1.41   0
  -4  -4  23    4.92    1.48   0
   4   4  23    4.91    1.38   0
  -4  -4  23    4.66    1.86   0
   4  -4  23    2.01    0.99   0
  -4   4  23    6.79    1.39   0
   5  -4 -23    0.56    1.05   0
   5   4  23    2.03    1.46   0
   5  -4  23   -0.00    0.96   0
  -5   4  23    0.41    0.99   0
   6  -4 -23    1.07    1.54   0
   6   4  23   -0.01    1.11   0
  -6   4  23    0.98    1.58   0
   6  -4  23   -0.25    1.02   0
   7  -4 -23   -0.25    1.24   0
   7   4  23    0.63    1.66   0
  -7   4  23    0.35    1.73   0
   7  -4  23    1.44    1.16   0
   0  -5  23    2.88    1.42   0
   0   5  23    2.69    1.33   0
   1  -5 -23    0.60    1.29   0
  -1  -5  23   -0.07    0.97   0
   1   5  23   -0.01    1.37   0
  -1   5  23    0.50    1.35   0
   1  -5  23    0.50    1.31   0
  -2  -5  23    0.19    1.35   0
   2  -5 -23    0.27    1.00   0
   2   5  23    0.06    0.92   0
  -2   5  23    1.05    1.40   0
   2  -5  23    0.38    0.97   0
   3  -5 -23    0.46    0.95   0
   3   5  23    0.94    1.36   0
  -3  -5  23    0.84    1.43   0
  -3   5  23    0.45    1.01   0
   3  -5  23    1.37    0.99   0
   4  -5 -23    6.80    1.48   0
  -4  -5  23    5.36    1.57   0
   4   5  23    7.42    1.04   0
  -4   5  23    5.60    1.13   0
   4  -5  23    5.01    1.05   0
   5  -5 -23    1.00    1.47   0
   5   5  23    1.51    1.51   0
  -5   5  23    1.29    1.51   0
   5  -5  23   -0.15    1.04   0
   6  -5 -23    0.85    1.50   0
   6   5  23    0.34    1.13   0
   6  -5  23    0.45    1.09   0
  -6   5  23    1.16    1.62   0
   0  -6  23    0.54    1.00   0
   0  -6 -23    0.41    0.95   0
   0   6  23    1.06    0.99   0
  -1  -6  23    0.29    1.37   0
   1  -6 -23    2.18    1.30   0
   1   6  23   -0.91    1.01   0
  -1   6  23    1.43    1.41   0
   1  -6  23    0.54    1.35   0
   2  -6 -23    1.56    0.95   0
  -2  -6  23    1.19    1.04   0
   2   6  23    0.47    0.91   0
  -2   6  23    1.43    0.97   0
   2  -6  23    0.42    1.01   0
   3  -6 -23    1.61    1.04   0
  -3  -6  23    1.57    1.08   0
   3   6  23    0.15    1.47   0
  -3   6  23    2.08    1.02   0
   3  -6  23    1.87    1.07   0
  -4  -6  23    4.31    1.58   0
   4  -6 -23    3.53    1.53   0
   4   6  23    5.45    1.54   0
   4  -6  23    1.58    1.10   0
  -4   6  23    3.49    1.16   0
   5  -6 -23    0.20    1.53   0
   5   6  23   -1.82    1.56   0
   5  -6  23    1.21    1.58   0
  -5   6  23    0.13    1.63   0
   6  -6 -23    1.52    1.67   0
   6   6  23   -0.85    1.13   0
   6  -6  23    0.41    1.60   0
  -6   6  23    2.46    1.69   0
   0   7  23    0.24    1.01   0
   0  -7 -23    0.13    1.00   0
   0  -7  23    0.05    1.03   0
   1   7  23   -0.32    1.42   0
   1  -7 -23    0.41    1.01   0
  -1  -7  23    0.23    1.45   0
  -1  -7 -23   -0.22    0.99   0
   1  -7  23    1.28    1.04   0
  -1   7  23   -0.49    1.43   0
   2  -7 -23    0.73    1.41   0
  -2  -7  23   -0.47    1.48   0
   2   7  23    0.23    1.44   0
   2  -7  23    2.11    1.45   0
  -2   7  23    1.06    1.45   0
  -3  -7  23    0.73    1.11   0
   3  -7 -23   -0.35    1.50   0
   3   7  23    1.00    1.03   0
   3  -7  23    0.49    1.09   0
  -3   7  23    1.59    1.06   0
  -4  -7  23    5.48    1.76   0
   4  -7 -23    5.06    1.18   0
   4   7  23    6.07    1.61   0
   4  -7  23    5.44    1.18   0
  -4   7  23    4.60    1.22   0
  -5  -7  23    0.42    2.43   0
   5  -7 -23   -1.28    1.72   0
  -5  -7  23    0.25    2.45   0
   5   7  23   -0.81    1.18   0
   5  -7  23    0.64    1.12   0
  -5   7  23    0.26    1.16   0
   0   8  23   -0.93    1.09   0
   0  -8 -23    1.85    1.46   0
   0  -8  23    1.12    1.57   0
   1   8  23    1.10    1.54   0
   1  -8 -23    0.38    1.53   0
  -1  -8  23    0.93    1.06   0
  -1   8  23   -0.06    1.11   0
  -1  -8 -23    2.12    1.50   0
   1  -8  23   -0.17    1.53   0
   2   8  23   -1.88    1.09   0
   2  -8 -23    0.54    1.11   0
  -2  -8  23    0.56    1.10   0
  -2   8  23    2.41    1.60   0
   2  -8  23    1.05    1.14   0
   3   8  23   -1.18    1.64   0
  -3  -8  23    0.65    1.67   0
   3  -8 -23    2.70    1.61   0
  -3   8  23    0.29    1.62   0
   3  -8  23    0.11    1.13   0
   0   9  23    1.36    1.65   0
   0  -9 -23    1.43    1.16   0
   0  -9  23    0.79    1.70   0
   1  -9 -23   -1.05    1.63   0
  -1  -9  23   -0.68    1.15   0
  -1  -9 -23   -0.95    1.13   0
   1  -9  23    1.21    1.21   0
   0   0  24    0.69    1.31   0
   1   0  24    0.81    1.26   0
  -1   0  24    1.76    0.93   0
   2   0  24    8.26    1.27   0
  -2   0  24    6.45    1.27   0
  -3   0  24    0.84    0.95   0
  -4   0  24    0.26    1.39   0
  -5   0  24    1.02    1.75   0
   6   0  24    1.74    1.07   0
   7   0  24    1.25    1.57   0
   0  -1  24    1.19    0.88   0
   0   1  24    1.69    1.23   0
  -1  -1  24    0.96    1.28   0
   1   1  24    0.74    1.25   0
  -1   1  24    2.52    1.29   0
   2   1  24    1.26    1.31   0
  -2  -1  24    0.06    1.28   0
  -2   1  24    0.30    0.99   0
   3   1  24    6.90    1.30   0
  -3  -1  24    7.04    1.45   0
  -3   1  24    9.67    1.41   0
  -4  -1  24    1.81    1.35   0
   4   1  24    1.67    0.91   0
  -4  -1  24    1.87    1.37   0
  -4   1  24    2.37    1.36   0
  -5  -1  24    2.01    1.78   0
   5   1  24    2.39    0.99   0
  -5  -1  24    1.62    1.81   0
  -5   1  24    2.33    1.49   0
   5  -1  24    1.51    0.96   0
   6   1  24   -1.10    1.07   0
   6  -1  24    1.43    1.06   0
  -6   1  24    0.93    1.86   0
   7   1  24   -1.08    1.13   0
   7  -1  24   -1.02    1.64   0
   0  -2  24   -0.29    0.95   0
   0   2  24   -0.10    0.86   0
   1   2  24    3.35    1.36   0
  -1  -2  24    2.85    0.87   0
   1  -2  24    3.42    0.95   0
  -1   2  24    3.77    1.34   0
  -2  -2  24    0.83    1.29   0
   2   2  24    0.52    0.95   0
  -2  -2  24    1.38    1.38   0
   2  -2  24    0.10    0.93   0
  -2   2  24    0.54    1.34   0
  -3  -2  24    3.23    1.36   0
   3   2  24    2.91    0.93   0
  -3  -2  24    2.47    0.96   0
   3  -2  24    1.99    0.90   0
  -3   2  24    2.85    1.28   0
  -4  -2  24    0.60    1.35   0
   4   2  24    1.82    1.25   0
  -4  -2  24   -0.31    1.36   0
  -4   2  24    0.15    1.39   0
   4  -2  24   -0.28    0.93   0
   5   2  24    2.45    0.99   0
   5  -2  24    3.49    0.94   0
  -5   2  24    2.06    1.45   0
   6   2  24    1.13    1.06   0
   6  -2  24    0.94    1.49   0
  -6   2  24    3.56    1.54   0
   7   2  24    1.81    1.59   0
   7  -2  24    1.89    1.57   0
  -7   2  24    1.76    2.07   0
   0   3  24   13.53    1.35   0
   0  -3  24    9.33    1.05   0
  -1  -3  24    1.14    1.29   0
   1   3  24    3.37    0.94   0
   1  -3  24    1.56    1.28   0
  -1   3  24    0.49    0.91   0
  -2  -3  24    0.62    0.96   0
   2   3  24   -1.63    1.30   0
   2  -3  24    2.55    1.26   0
  -2   3  24   -1.11    1.35   0
  -3  -3  24    0.41    1.36   0
   3   3  24    1.53    0.94   0
  -3  -3  24    0.29    1.32   0
  -3   3  24    0.92    1.32   0
   3  -3  24    0.65    0.95   0
  -4  -3  24    2.10    1.39   0
   4   3  24    2.29    1.35   0
  -4  -3  24    1.96    1.43   0
  -4   3  24    1.50    0.99   0
   4  -3  24    3.34    1.39   0
   5   3  24    0.36    1.00   0
  -5   3  24    0.57    1.03   0
   5  -3  24   -0.17    0.98   0
   6   3  24    2.60    1.50   0
   6  -3  24    1.92    1.10   0
  -6   3  24    2.53    1.62   0
   7   3  24   -0.24    1.14   0
   7  -3  24    0.23    1.58   0
  -7   3  24    1.22    1.74   0
   0  -4  24    1.40    0.94   0
   0   4  24    0.79    1.38   0
   1   4  24    1.67    1.30   0
  -1  -4  24    1.06    1.33   0
   1  -4  24    1.42    1.38   0
  -1   4  24    2.40    0.95   0
  -2  -4  24   -0.57    1.33   0
   2   4  24   -0.48    0.95   0
  -2   4  24   -0.04    1.00   0
   2  -4  24    0.40    0.96   0
  -3  -4  24    0.75    1.36   0
   3   4  24    1.70    1.37   0
  -3   4  24    1.08    1.34   0
   3  -4  24    2.01    0.99   0
   4  -4 -24    4.05    1.00   0
  -4  -4  24    5.37    1.80   0
   4   4  24    4.66    1.01   0
  -4  -4  24    4.87    1.86   0
   4  -4  24    3.65    1.42   0
  -4   4  24    5.54    1.47   0
   5  -4 -24    1.65    1.42   0
   5   4  24    0.91    1.09   0
   5  -4  24    1.94    1.03   0
  -5   4  24    2.74    1.54   0
   6   4  24    4.27    1.54   0
  -6   4  24    2.19    1.19   0
   6  -4  24    2.95    1.53   0
   7  -4  24   -0.77    1.68   0
   0  -5  24    0.31    0.95   0
   0   5  24    0.28    1.43   0
  -1  -5  24    3.77    1.34   0
   1   5  24    1.82    1.38   0
   1  -5  24    2.99    1.00   0
  -1   5  24    3.15    1.03   0
  -2  -5  24    1.76    0.97   0
   2  -5 -24    1.31    0.93   0
   2   5  24   -0.66    0.95   0
  -2   5  24    1.34    0.98   0
   2  -5  24    0.31    0.98   0
   3  -5 -24   -0.12    1.00   0
   3   5  24   -1.10    1.34   0
  -3  -5  24   -0.37    1.42   0
  -3   5  24    0.77    1.44   0
   3  -5  24   -1.06    1.48   0
  -4  -5  24    2.82    1.90   0
   4  -5 -24    3.17    1.45   0
  -4  -5  24    2.21    1.56   0
   4   5  24    2.50    1.02   0
  -4   5  24    4.85    1.07   0
   4  -5  24    3.38    1.05   0
   5  -5 -24    0.00    1.05   0
   5   5  24   -1.52    1.06   0
  -5   5  24   -0.07    1.52   0
   5  -5  24    0.76    1.46   0
   6  -5 -24    0.22    1.61   0
   6   5  24    1.06    1.19   0
   6  -5  24    1.89    1.13   0
  -6   5  24    2.15    1.64   0
   0  -6  24   -1.49    1.40   0
   0   6  24    0.36    1.01   0
  -1  -6  24   -0.04    1.38   0
   1  -6 -24   -0.06    0.93   0
   1   6  24    0.92    0.96   0
  -1   6  24   -0.50    1.40   0
   1  -6  24    0.71    1.04   0
   2  -6 -24    2.04    0.96   0
   2   6  24    2.91    0.98   0
  -2  -6  24    2.04    1.47   0
  -2   6  24    2.51    1.40   0
   2  -6  24    2.17    1.45   0
   3  -6 -24   -0.89    1.06   0
  -3  -6  24    1.82    1.56   0
   3   6  24    2.03    1.46   0
  -3   6  24    2.08    1.53   0
   3  -6  24    1.14    1.08   0
  -4  -6  24    0.97    1.55   0
   4  -6 -24    1.49    1.51   0
   4   6  24    3.37    1.52   0
   4  -6  24    3.11    1.55   0
  -4   6  24    0.20    1.59   0
   5  -6 -24    0.45    1.10   0
   5   6  24   -0.91    1.64   0
   5  -6  24    0.57    1.12   0
  -5   6  24    0.72    1.14   0
   0   7  24    1.11    1.05   0
   0  -7 -24    0.36    1.46   0
   0  -7  24    1.05    1.44   0
   1   7  24    1.09    1.08   0
   1  -7 -24   -0.37    1.07   0
  -1  -7  24    0.45    1.45   0
   1  -7  24    2.60    1.46   0
  -1   7  24    1.47    1.05   0
   2  -7 -24    1.00    1.50   0
  -2  -7  24    0.37    1.53   0
   2   7  24    1.68    1.02   0
   2  -7  24    0.70    1.01   0
  -2   7  24    2.46    1.04   0
  -3  -7  24   -0.37    1.61   0
   3  -7 -24    0.66    1.54   0
   3   7  24    0.69    1.09   0
   3  -7  24    0.56    1.06   0
  -3   7  24   -1.95    1.53   0
  -4  -7  24    2.33    1.71   0
   4  -7 -24    3.81    1.66   0
   4   7  24    1.53    1.16   0
   4  -7  24    2.98    1.58   0
  -4   7  24    2.95    1.62   0
   0   8  24    1.25    1.57   0
   0  -8 -24    1.35    1.11   0
   0  -8  24    0.54    1.14   0
   1   8  24    1.19    1.07   0
   1  -8 -24   -0.42    1.12   0
  -1  -8  24    0.37    1.56   0
  -1   8  24    1.25    1.57   0
  -1  -8 -24   -0.62    1.07   0
   1  -8  24   -0.33    1.16   0
   2   8  24    1.59    1.57   0
   2  -8 -24    1.54    1.10   0
  -2  -8  24    0.60    1.64   0
  -2   8  24   -0.04    1.18   0
   2  -8  24    1.14    1.14   0
   3   8  24    1.09    1.15   0
  -3  -8  24    0.20    1.68   0
   3  -8 -24    1.06    1.12   0
  -3   8  24    0.79    1.19   0
   3  -8  24    0.08    1.66   0
   1   0  25    3.07    1.29   0
  -1   0  25    1.47    0.89   0
   2   0  25    5.96    1.31   0
  -2   0  25    6.17    0.99   0
   3   0  25    0.90    0.88   0
  -3   0  25    0.94    0.94   0
  -4   0  25    0.40    1.42   0
  -5   0  25    1.08    1.48   0
  -6   0  25    3.98    2.88   0
  -6   0  25    3.22    2.86   0
   6   0  25    3.60    1.10   0
   7   0  25   -0.81    1.62   0
   7   0  25    1.51    1.62   0
   0  -1  25    6.07    1.31   0
   0   1  25    8.98    1.33   0
  -1  -1  25   14.07    1.37   0
   1   1  25   11.13    1.02   0
  -1   1  25   11.32    1.01   0
   2   1  25    2.92    0.95   0
  -2  -1  25    2.11    1.29   0
  -2   1  25    2.62    0.93   0
   3   1  25    5.74    0.96   0
  -3  -1  25    6.53    1.34   0
  -3   1  25    6.41    1.38   0
   4   1  25    0.74    0.93   0
  -4  -1  25    1.55    1.38   0
  -4  -1  25    0.64    1.39   0
  -4   1  25    0.41    1.41   0
   4  -1  25    0.97    0.88   0
  -5  -1  25    0.59    1.75   0
   5   1  25    3.35    1.35   0
  -5  -1  25    0.38    1.76   0
  -5   1  25    1.41    1.47   0
   5  -1  25    0.51    1.36   0
   6   1  25    0.93    1.04   0
   6  -1  25    1.27    1.04   0
  -6   1  25    1.09    1.94   0
   7   1  25    0.29    1.59   0
   7  -1  25   -2.07    1.69   0
   0  -2  25   20.18    1.46   0
   0   2  25   24.73    1.09   0
   1   2  25    6.53    0.99   0
  -1  -2  25    3.73    1.32   0
   1  -2  25    4.52    1.33   0
  -1   2  25    6.47    1.34   0
  -2  -2  25    1.12    0.94   0
   2   2  25    0.87    1.30   0
  -2  -2  25    1.03    0.95   0
   2  -2  25    1.06    0.89   0
  -2   2  25    1.25    1.32   0
  -3  -2  25    1.47    1.34   0
   3   2  25    1.91    1.31   0
  -3  -2  25    0.74    0.98   0
   3  -2  25    0.86    1.36   0
  -3   2  25    0.50    0.97   0
  -4  -2  25    0.36    1.36   0
   4   2  25    2.51    0.92   0
  -4  -2  25    0.72    1.41   0
  -4   2  25   -0.36    1.43   0
   4  -2  25    2.00    0.98   0
  -5  -2  25    1.73    2.63   0
  -5  -2  25    2.29    2.45   0
   5   2  25    2.79    1.44   0
   5  -2  25    1.67    0.99   0
  -5   2  25    2.02    1.52   0
   6   2  25    2.28    1.48   0
   6  -2  25    1.56    1.48   0
  -6   2  25    1.55    1.65   0
   7   2  25    1.19    1.18   0
  -7   2  25    1.23    2.12   0
   7  -2  25   -0.72    1.61   0
   0   3  25    0.93    1.36   0
   0  -3  25    2.01    0.91   0
  -1  -3  25    3.73    0.91   0
   1   3  25    4.41    1.35   0
   1  -3  25    3.57    1.32   0
  -1   3  25    4.19    0.94   0
  -2  -3  25    1.20    1.32   0
   2   3  25    2.56    0.95   0
   2  -3  25    4.81    1.24   0
  -2   3  25    2.85    1.36   0
  -3  -3  25   -0.10    1.36   0
   3   3  25   -0.91    1.35   0
  -3  -3  25    0.17    1.40   0
  -3   3  25   -0.14    1.33   0
   3  -3  25   -1.79    0.95   0
  -4  -3  25    0.02    1.43   0
   4   3  25    0.56    0.94   0
  -4  -3  25    0.11    1.79   0
  -4   3  25    1.29    1.45   0
   4  -3  25    0.95    1.39   0
   5   3  25    2.63    1.06   0
  -5   3  25    3.34    1.55   0
   5  -3  25    1.75    1.04   0
   6   3  25    1.50    1.08   0
   6  -3  25    1.29    1.10   0
  -6   3  25    2.65    1.63   0
   7   3  25    1.05    1.69   0
   7  -3  25   -0.25    1.66   0
  -7   3  25    0.07    1.65   0
   0  -4  25    0.97    1.30   0
   0   4  25   -1.23    1.38   0
   1   4  25    0.44    1.36   0
  -1  -4  25    1.31    1.32   0
   1  -4  25   -0.16    0.97   0
  -1   4  25    0.86    1.29   0
  -2  -4  25    1.64    1.00   0
   2   4  25    0.80    0.92   0
  -2   4  25    0.56    0.95   0
   2  -4  25    2.20    1.38   0
  -3  -4  25   -0.07    1.43   0
   3   4  25    1.38    0.96   0
  -3   4  25    0.56    1.00   0
   3  -4  25    0.87    1.00   0
  -4  -4  25    1.31    1.81   0
   4   4  25    1.38    1.01   0
  -4  -4  25    2.04    1.52   0
   4  -4  25    2.41    1.45   0
  -4   4  25    1.11    1.05   0
   5   4  25    1.03    0.99   0
   5  -4  25    0.84    1.46   0
  -5   4  25    0.81    1.51   0
   6   4  25    2.63    1.59   0
  -6   4  25   -0.22    1.18   0
   6  -4  25    2.12    1.59   0
   0  -5  25    2.02    1.41   0
   0   5  25    1.96    0.95   0
  -1  -5  25    0.58    0.98   0
   1   5  25    2.15    0.97   0
   1  -5  25    1.25    1.41   0
  -1   5  25    0.95    0.94   0
  -2  -5  25    1.42    1.56   0
   2   5  25    1.92    1.02   0
  -2   5  25    2.37    1.38   0
   2  -5  25    1.22    1.37   0
   3  -5 -25    0.43    1.00   0
   3   5  25    1.80    1.45   0
  -3  -5  25    2.17    1.53   0
  -3   5  25    1.27    1.03   0
   3  -5  25    0.67    1.03   0
   4  -5 -25    3.14    1.07   0
  -4  -5  25    2.75    1.53   0
  -4  -5  25    2.67    1.85   0
   4   5  25    1.26    1.04   0
  -4   5  25    2.93    1.51   0
   4  -5  25    1.86    1.50   0
   5  -5 -25    1.03    1.56   0
   5   5  25   -0.22    1.13   0
  -5   5  25   -0.05    1.10   0
   5  -5  25    2.95    1.55   0
   6  -5 -25   -0.01    1.20   0
   6   5  25    1.10    1.65   0
   6  -5  25    0.68    1.59   0
  -6   5  25    0.28    1.23   0
   0  -6  25    1.97    1.06   0
   0   6  25    3.99    1.45   0
  -1  -6  25    0.85    1.04   0
   1  -6 -25    0.53    0.99   0
   1   6  25    0.28    1.03   0
  -1   6  25    0.80    0.98   0
   1  -6  25   -1.52    1.47   0
   2  -6 -25   -0.26    1.04   0
   2   6  25    0.94    0.96   0
  -2  -6  25    1.32    1.47   0
  -2   6  25    0.84    1.05   0
   2  -6  25    0.99    1.05   0
   3  -6 -25   -0.27    1.04   0
  -3  -6  25   -0.20    1.49   0
   3   6  25   -1.32    1.48   0
  -3   6  25   -0.22    1.07   0
   3  -6  25   -0.85    1.50   0
  -4  -6  25    0.14    1.66   0
   4  -6 -25   -0.45    1.09   0
   4   6  25    1.73    1.55   0
  -4   6  25   -0.33    1.11   0
   4  -6  25    0.75    1.53   0
   5  -6 -25    0.68    1.11   0
   5   6  25    0.49    1.65   0
   5  -6  25    1.03    1.17   0
  -5   6  25    0.08    1.66   0
   0   7  25   -1.16    1.54   0
   0  -7  25   -0.03    1.10   0
   1   7  25    0.76    1.08   0
   1  -7 -25    1.11    1.47   0
  -1  -7  25    0.53    1.04   0
   1  -7  25    0.63    1.06   0
  -1   7  25    1.87    1.50   0
   2  -7 -25    1.34    1.54   0
  -2  -7  25    0.82    1.09   0
   2   7  25   -0.74    1.06   0
   2  -7  25   -0.42    1.56   0
  -2   7  25    0.45    1.62   0
   3  -7 -25    3.54    1.60   0
  -3  -7  25    0.07    1.62   0
   3   7  25    1.72    1.12   0
   3  -7  25    1.64    1.54   0
  -3   7  25    1.44    1.14   0
  -4  -7  25    0.91    1.75   0
   4  -7 -25   -2.25    1.63   0
   4   7  25    1.40    1.15   0
   4  -7  25    1.17    1.16   0
  -4   7  25    1.19    1.19   0
   0   8  25    0.29    1.16   0
   0  -8 -25   -2.19    1.66   0
   0  -8  25   -1.17    1.60   0
   1   8  25    1.31    1.16   0
   1  -8 -25    0.15    1.16   0
  -1  -8  25    1.41    1.68   0
  -1   8  25    0.22    1.13   0
   1  -8  25    1.16    1.64   0
[truncated: 46,474 more chars]
