# Supplementary material for: Crystal structure and mol­ecular docking study of diethyl 2,2′-({[(1E,1′E)-(hydrazine-1,2-diyl­idene)bis­(methanylyl­idene)]bis­(4,1-phenyl­ene)}bis­(­oxy))di­acetate
Source: Acta Crystallogr E Crystallogr Commun. 2022 Jan 1;78(Pt 1):88–91. doi: 10.1107/S205698902101344X (PMC8739207; doi:10.1107/S205698902101344X)
Supplement: Supplementary file 2 [file e-78-00088-Isup2.hkl]

data_I                                                                          
_shelx_title ' shelxt_a.res in P2(1)2(1)2(1)'                                   
_shelx_refln_list_code          4                                               
_shelx_F_calc_maximum      232.97                                               
_exptl_crystal_F_000       872.00                                               
_reflns_d_resolution_high  0.8106                                               
                                                                                
loop_                                                                           
 _space_group_symop_operation_xyz                                               
 'x, y, z'                                                                      
 '-x+1/2, -y, z+1/2'                                                            
 '-x, y+1/2, -z+1/2'                                                            
 'x+1/2, -y+1/2, -z'                                                            
                                                                                
_cell_length_a     8.1864                                                       
_cell_length_b     9.2061                                                       
_cell_length_c    27.7903                                                       
_cell_angle_alpha  90.000                                                       
_cell_angle_beta   90.000                                                       
_cell_angle_gamma  90.000                                                       
                                                                                
_shelx_F_squared_multiplier     1.000                                           
                                                                                
loop_                                                                           
 _refln_index_h                                                                 
 _refln_index_k                                                                 
 _refln_index_l                                                                 
 _refln_F_squared_calc                                                          
 _refln_F_squared_meas                                                          
 _refln_F_squared_sigma                                                         
 _refln_observed_status                                                         
   2   0   0       5128.34       5199.22        40.37 o                         
   4   0   0         44.76         38.90         6.59 o                         
   6   0   0         17.04         -3.58         6.64 o                         
   8   0   0         19.54         18.34         7.78 o                         
  10   0   0          0.01          1.85         6.18 o                         
   1   1   0        382.90        480.51         7.68 o                         
   2   1   0        147.39         43.37         3.74 o                         
   3   1   0        490.77        689.74         8.85 o                         
   4   1   0          2.75         11.36         5.91 o                         
   5   1   0          3.69          6.63         3.74 o                         
   6   1   0          0.25         -1.14         4.59 o                         
   7   1   0         17.71         16.24         4.30 o                         
   8   1   0          5.72          6.34         4.48 o                         
   9   1   0          0.14          1.32         4.15 o                         
  10   1   0          0.55          3.05         5.22 o                         
   0   2   0        111.43        222.23         6.56 o                         
   1   2   0        486.39        650.60         9.33 o                         
   2   2   0         37.35         35.68         3.05 o                         
   3   2   0         55.53         53.82         4.47 o                         
   4   2   0          5.05          6.36         3.28 o                         
   5   2   0         24.09         24.46         3.35 o                         
   6   2   0         27.92          8.63         3.80 o                         
   7   2   0         50.02         57.07         3.93 o                         
   8   2   0          0.76          7.09         4.52 o                         
   9   2   0          0.11          5.97         4.84 o                         
   1   3   0       1587.21       1269.37        21.85 o                         
   2   3   0         28.85         93.17         3.55 o                         
   3   3   0        659.73        799.53        14.58 o                         
   4   3   0         52.72         19.34         3.30 o                         
   5   3   0        153.21        100.05         3.89 o                         
   6   3   0          0.96          7.80         3.94 o                         
   7   3   0          5.53          7.01         4.05 o                         
   8   3   0          1.27          0.11         4.47 o                         
   9   3   0          9.04          8.05         5.20 o                         
   0   4   0        484.37        673.76        17.04 o                         
   1   4   0        901.60       1426.17         6.97 o                         
   2   4   0       1343.10       1545.25        28.88 o                         
   3   4   0       1484.49       1456.44        28.79 o                         
   4   4   0         47.72         35.80         3.07 o                         
   5   4   0          4.17          8.30         3.87 o                         
   6   4   0         24.58         12.27         3.28 o                         
   7   4   0          3.73          1.67         3.34 o                         
   8   4   0          5.69         11.20         4.59 o                         
   9   4   0          7.88          7.89         4.60 o                         
   1   5   0          2.99         10.11         2.52 o                         
   2   5   0         75.09         94.44         4.49 o                         
   3   5   0        480.19        454.89        22.95 o                         
   4   5   0         70.37         38.33         3.23 o                         
   5   5   0         12.62         21.61         3.53 o                         
   6   5   0          5.50          7.00         4.26 o                         
   7   5   0          0.13         -0.70         3.57 o                         
   8   5   0          2.26          5.17         4.13 o                         
   9   5   0          4.54          2.86         5.26 o                         
   0   6   0          0.52          5.48         4.78 o                         
   1   6   0         16.64          5.28         2.85 o                         
   2   6   0         18.65         16.06         2.77 o                         
   3   6   0         46.85         61.51         2.98 o                         
   4   6   0         16.67         17.34         2.93 o                         
   5   6   0          0.05          3.00         3.18 o                         
   6   6   0          2.36          6.90         3.69 o                         
   7   6   0          3.18         -0.69         3.54 o                         
   8   6   0          0.22         -1.57         3.95 o                         
   1   7   0         11.02          9.10         2.53 o                         
   2   7   0         86.64         70.37         6.08 o                         
   3   7   0          4.46          3.00         2.88 o                         
   4   7   0          1.59         -0.45         2.77 o                         
   5   7   0          9.73         10.47         3.35 o                         
   6   7   0          0.42          3.31         3.84 o                         
   7   7   0          0.12          5.01         4.03 o                         
   0   8   0        188.21        209.85         5.13 o                         
   1   8   0        306.11        284.79         4.70 o                         
   2   8   0        379.19        412.80         9.62 o                         
   3   8   0         17.16         11.36         2.68 o                         
   4   8   0          0.47         -0.40         3.02 o                         
   5   8   0         25.45         16.04         3.52 o                         
   6   8   0         35.68         24.96         4.20 o                         
   7   8   0          4.26          7.13         3.93 o                         
   1   9   0         84.92         82.46         3.70 o                         
   2   9   0        164.69        160.47         3.51 o                         
   3   9   0         25.11         25.30         3.28 o                         
   4   9   0          0.09          3.88         3.47 o                         
   5   9   0         10.85         14.49         3.21 o                         
   6   9   0          4.41         10.97         4.52 o                         
   0  10   0         20.41         10.32         4.81 o                         
   1  10   0          6.04          7.87         3.72 o                         
   2  10   0         25.11         23.30         3.18 o                         
   3  10   0          0.18          6.63         3.82 o                         
   4  10   0          0.13          7.00         3.80 o                         
   1  11   0          2.34          7.57         3.52 o                         
   2  11   0          8.47          7.02         3.70 o                         
   1   0   1         36.74         27.56         8.73 o                         
   2   0   1        842.20       1415.83        24.82 o                         
   3   0   1        126.89        118.61         5.96 o                         
   4   0   1         24.71         21.15         4.50 o                         
   5   0   1          3.78          5.74         4.45 o                         
   6   0   1        126.01        122.02         7.30 o                         
   7   0   1          7.70         10.65         4.24 o                         
   8   0   1        292.12        336.24        12.83 o                         
   9   0   1          0.03          1.19         4.60 o                         
  10   0   1          0.05          2.17         4.06 o                         
 -10   1   1          0.21          2.34         4.50 o                         
  -9   1   1          0.57          1.63         4.45 o                         
  -8   1   1         73.05         67.61         4.86 o                         
  -7   1   1         46.36         49.42         4.84 o                         
  -6   1   1         39.77         66.46         4.25 o                         
  -5   1   1        171.12        148.56         5.82 o                         
  -4   1   1        464.13        394.40        11.46 o                         
  -3   1   1        417.32        349.02         6.62 o                         
  -2   1   1       1792.20       1834.18        89.31 o                         
  -1   1   1        520.52        512.62         7.78 o                         
   0   1   1          0.01         20.62         4.85 o                         
   1   1   1        525.70        516.16         9.11 o                         
   2   1   1       1790.96       1853.76        60.46 o                         
   3   1   1        421.59        333.83        17.06 o                         
   4   1   1        461.70        405.68         9.65 o                         
   5   1   1        170.09        161.58         5.00 o                         
   6   1   1         39.90         58.95         4.22 o                         
   7   1   1         46.30         45.66         5.50 o                         
   8   1   1         72.82         65.58         4.87 o                         
   9   1   1          0.58         -2.86         4.69 o                         
  10   1   1          0.21          0.74         5.25 o                         
  -9   2   1          1.69          0.93         5.10 o                         
  -8   2   1         25.27         27.86         4.01 o                         
  -7   2   1         39.26         34.24         3.77 o                         
  -6   2   1          6.71          4.49         3.86 o                         
  -5   2   1        151.99        183.20         9.76 o                         
  -4   2   1        365.61        334.29         4.84 o                         
  -3   2   1        582.89        598.77         9.23 o                         
  -2   2   1        116.72        215.07         4.26 o                         
  -1   2   1        494.13        405.71         5.35 o                         
   0   2   1      54277.19      55992.57       363.46 o                         
   1   2   1        499.06        404.38         5.98 o                         
   2   2   1        116.98        215.25         4.31 o                         
   3   2   1        582.80        590.69         6.18 o                         
   4   2   1        368.63        319.74        15.61 o                         
   5   2   1        152.63        191.67         5.72 o                         
   6   2   1          6.55          5.37         4.70 o                         
   7   2   1         39.42         38.93         4.38 o                         
   8   2   1         25.26         25.47         4.00 o                         
   9   2   1          1.67          3.24         4.09 o                         
  -9   3   1         11.44         15.00         5.60 o                         
  -8   3   1          1.10          5.34         4.46 o                         
  -7   3   1         13.40          9.29         4.15 o                         
  -6   3   1         13.15         26.58         4.06 o                         
  -5   3   1          6.02          8.09         2.87 o                         
  -4   3   1        449.69        410.90         5.34 o                         
  -3   3   1       1123.52       1240.67        22.20 o                         
  -2   3   1        483.25        476.99         4.88 o                         
  -1   3   1       1799.20       1663.89         9.96 o                         
   0   3   1          9.76         22.00         2.88 o                         
   1   3   1       1803.14       1670.91        29.37 o                         
   2   3   1        481.82        485.09         5.68 o                         
   3   3   1       1119.33       1238.30        29.92 o                         
   4   3   1        450.89        413.47         5.96 o                         
   5   3   1          6.20          2.94         3.20 o                         
   6   3   1         13.05         22.96         3.51 o                         
   7   3   1         13.58          8.56         4.15 o                         
   8   3   1          1.11          0.31         3.49 o                         
   9   3   1         11.46          7.88         4.33 o                         
  -9   4   1          3.31         -0.03         5.39 o                         
  -8   4   1          2.52          4.55         3.84 o                         
  -7   4   1          6.21          7.53         4.34 o                         
  -6   4   1        114.41        106.50         4.10 o                         
  -5   4   1          0.25          4.73         2.93 o                         
  -4   4   1         16.63         24.02         3.12 o                         
  -3   4   1        521.41        551.40        11.36 o                         
  -2   4   1        208.54         85.96         2.91 o                         
  -1   4   1        185.29        223.48         4.47 o                         
   0   4   1         36.75         39.42         2.97 o                         
   1   4   1        184.62        220.43         4.16 o                         
   2   4   1        207.69         88.20         3.17 o                         
   3   4   1        522.71        558.12         9.12 o                         
   4   4   1         16.53         22.10         3.30 o                         
   5   4   1          0.23          7.68         3.95 o                         
   6   4   1        114.67        105.76         4.14 o                         
   7   4   1          6.35          7.60         4.23 o                         
   8   4   1          2.48          5.42         4.75 o                         
   9   4   1          3.30          4.25         4.99 o                         
  -9   5   1          7.39          5.38         5.14 o                         
  -8   5   1          7.36          3.57         3.81 o                         
  -7   5   1          5.74         12.16         3.87 o                         
  -6   5   1         54.20         53.65         3.88 o                         
  -5   5   1          1.63          3.73         3.08 o                         
  -4   5   1         51.82         51.03         3.01 o                         
  -3   5   1        149.19        153.14         3.61 o                         
  -2   5   1        215.71        215.42         3.34 o                         
  -1   5   1        556.71        682.31         9.51 o                         
   0   5   1         13.39         21.46         2.72 o                         
   1   5   1        555.46        685.15        10.63 o                         
   2   5   1        216.29        212.18         3.68 o                         
   3   5   1        149.12        149.19         3.91 o                         
   4   5   1         51.52         49.40         2.86 o                         
   5   5   1          1.57          3.38         2.99 o                         
   6   5   1         53.86         50.51         4.54 o                         
   7   5   1          5.65          6.68         4.54 o                         
   8   5   1          7.36          9.07         5.84 o                         
   9   5   1          7.35          7.92         5.34 o                         
  -8   6   1          1.89         -1.06         4.40 o                         
  -7   6   1          0.02         -1.65         3.94 o                         
  -6   6   1         46.91         49.70         3.69 o                         
  -5   6   1         74.93         70.05         3.54 o                         
  -4   6   1         12.05         14.51         3.11 o                         
  -3   6   1        231.82        222.91         3.78 o                         
  -2   6   1         32.08         31.07         2.84 o                         
  -1   6   1        598.41        626.56         6.77 o                         
   0   6   1         22.78         31.14         2.85 o                         
   1   6   1        598.23        606.15         6.75 o                         
   2   6   1         32.05         30.82         2.38 o                         
   3   6   1        232.13        217.25         5.44 o                         
   4   6   1         11.99         19.64         3.72 o                         
   5   6   1         75.50         66.03         2.94 o                         
   6   6   1         46.71         53.00         5.71 o                         
   7   6   1          0.01          4.11         3.52 o                         
   8   6   1          1.91          7.63         4.27 o                         
  -7   7   1          1.18         -0.18         4.82 o                         
  -6   7   1         15.40         10.47         3.20 o                         
  -5   7   1          6.02          9.00         3.45 o                         
  -4   7   1         17.75         19.08         3.21 o                         
  -3   7   1         32.67         32.48         2.96 o                         
  -2   7   1        396.70        395.95         8.76 o                         
  -1   7   1         42.19         39.67         3.06 o                         
   0   7   1          6.83         11.99         3.06 o                         
   1   7   1         42.20         40.50         2.53 o                         
   2   7   1        395.79        391.13         6.15 o                         
   3   7   1         32.67         25.77         3.34 o                         
   4   7   1         17.80         12.94         2.97 o                         
   5   7   1          6.09         11.43         3.29 o                         
   6   7   1         15.55         13.61         3.58 o                         
   7   7   1          1.17          3.79         4.15 o                         
  -7   8   1          0.74          8.35         4.38 o                         
  -6   8   1         24.59         29.59         4.21 o                         
  -5   8   1          0.69         -0.42         3.55 o                         
  -4   8   1          1.77          4.73         2.93 o                         
  -3   8   1          7.31          9.92         2.76 o                         
  -2   8   1         63.89         65.03         3.23 o                         
  -1   8   1          8.63         10.42         2.70 o                         
   0   8   1         13.70         15.38         2.77 o                         
   1   8   1          8.73         11.00         3.25 o                         
   2   8   1         64.14         66.86         3.43 o                         
   3   8   1          7.38          7.16         2.68 o                         
   4   8   1          1.78          1.09         3.07 o                         
   5   8   1          0.73          2.16         3.77 o                         
   6   8   1         24.48         25.83         3.50 o                         
   7   8   1          0.75          1.21         4.42 o                         
  -6   9   1         10.69         14.42         3.68 o                         
  -5   9   1          5.31          7.47         3.39 o                         
  -4   9   1          2.97          7.09         2.90 o                         
  -3   9   1          9.75         13.94         3.14 o                         
  -2   9   1         47.23         47.50         3.87 o                         
  -1   9   1         42.16         41.07         3.61 o                         
   0   9   1          4.09          2.90         3.13 o                         
   1   9   1         42.00         41.89         3.40 o                         
   2   9   1         47.48         42.41         2.88 o                         
   3   9   1          9.67          8.82         2.88 o                         
   4   9   1          2.92          6.35         3.21 o                         
   5   9   1          5.31         -0.48         3.49 o                         
   6   9   1         10.70         14.13         3.57 o                         
  -4  10   1          3.11          4.89         3.16 o                         
  -3  10   1          2.85          4.19         2.96 o                         
  -2  10   1         37.84         35.59         4.67 o                         
  -1  10   1         19.86         19.14         4.62 o                         
   0  10   1          3.37          2.34         3.27 o                         
   1  10   1         19.89         15.54         3.07 o                         
   2  10   1         37.82         36.61         3.48 o                         
   3  10   1          2.80          4.28         3.11 o                         
   4  10   1          3.11          7.76         3.80 o                         
  -2  11   1          5.60          6.40         3.61 o                         
  -1  11   1          1.72         -3.89         3.89 o                         
   0  11   1          0.01          0.58         3.53 o                         
   1  11   1          1.73          2.95         3.56 o                         
   2  11   1          5.58          2.11         3.54 o                         
   1   0   2        262.37        238.26        13.32 o                         
   2   0   2        255.17        207.25         9.15 o                         
   3   0   2         21.59         25.88         3.97 o                         
   4   0   2         70.12         87.27         4.55 o                         
   5   0   2         56.86         57.48         4.88 o                         
   6   0   2         10.04         37.74         4.84 o                         
   7   0   2         18.92          8.67         5.11 o                         
   8   0   2        239.38        294.98         7.32 o                         
   9   0   2          1.44          2.63         5.82 o                         
  10   0   2          3.03          3.54         4.04 o                         
 -10   1   2          1.28         -1.41         4.78 o                         
  -9   1   2          1.51          2.54         4.11 o                         
  -8   1   2         75.35         77.57         4.86 o                         
  -7   1   2        237.72        210.08         5.35 o                         
  -6   1   2         47.64         57.37         5.17 o                         
  -5   1   2         96.81         87.46         5.25 o                         
  -4   1   2        711.74        671.71         7.20 o                         
  -3   1   2         91.73         81.10         3.93 o                         
  -2   1   2       1208.08        780.82        38.87 o                         
  -1   1   2       3274.68       3609.55        82.33 o                         
   0   1   2          0.02          2.82         3.72 o                         
   1   1   2       3267.59       3639.21        67.46 o                         
   2   1   2       1207.97        824.96        39.79 o                         
   3   1   2         90.44         81.15         7.50 o                         
   4   1   2        711.62        690.40        11.92 o                         
   5   1   2         96.44         87.62         7.50 o                         
   6   1   2         47.73         60.32         3.91 o                         
   7   1   2        237.46        217.76        14.71 o                         
   8   1   2         75.44         80.01         5.86 o                         
   9   1   2          1.46          0.06         4.07 o                         
  10   1   2          1.29          0.56         5.19 o                         
  -9   2   2          4.38          5.25         4.23 o                         
  -8   2   2        112.53        128.24         4.92 o                         
  -7   2   2         69.36         76.02         4.73 o                         
  -6   2   2         37.35         17.37         3.93 o                         
  -5   2   2         33.51         26.92         3.59 o                         
  -4   2   2        151.19        206.03         5.48 o                         
  -3   2   2       1266.94       1292.73        43.47 o                         
  -2   2   2        223.10        207.85         4.37 o                         
  -1   2   2        973.70       1155.87        17.77 o                         
   0   2   2        731.06        967.78         9.69 o                         
   1   2   2        974.97       1155.14        21.39 o                         
   2   2   2        225.20        203.40         6.66 o                         
   3   2   2       1267.23       1353.31        29.14 o                         
   4   2   2        152.42        209.78         4.76 o                         
   5   2   2         33.98         32.56         4.79 o                         
   6   2   2         37.18         18.67         4.92 o                         
   7   2   2         68.97         74.07         8.63 o                         
   8   2   2        112.44        130.54         4.75 o                         
   9   2   2          4.40          5.27         4.82 o                         
  -9   3   2          8.40         13.84         5.57 o                         
  -8   3   2         22.20         19.02         3.98 o                         
  -7   3   2         65.34         68.33         4.04 o                         
  -6   3   2         43.80         47.67         3.59 o                         
  -5   3   2        132.27        142.70         4.03 o                         
  -4   3   2       2082.33       1933.09        37.46 o                         
  -3   3   2        353.75        358.63         4.20 o                         
  -2   3   2        130.24         56.27         3.15 o                         
  -1   3   2       2344.24       2827.19        30.69 o                         
   0   3   2         12.29         22.05         3.07 o                         
   1   3   2       2341.09       2817.77        29.36 o                         
   2   3   2        129.65         56.99         3.12 o                         
   3   3   2        354.44        367.00         4.75 o                         
   4   3   2       2076.65       1948.11        37.60 o                         
   5   3   2        132.23        142.50         4.65 o                         
   6   3   2         44.01         46.01         7.27 o                         
   7   3   2         65.45         75.08         5.70 o                         
   8   3   2         22.13         21.69         4.02 o                         
   9   3   2          8.31         12.79         4.41 o                         
  -9   4   2          6.53          6.61         6.04 o                         
  -8   4   2          7.23          7.32         4.37 o                         
  -7   4   2         18.83         29.87         3.79 o                         
  -6   4   2         11.10         15.71         4.14 o                         
  -5   4   2        136.46        153.15         4.13 o                         
  -4   4   2        250.75        223.74         3.91 o                         
  -3   4   2        633.72        691.91         6.58 o                         
  -2   4   2          4.47          4.02         2.66 o                         
  -1   4   2        192.81        100.44         3.16 o                         
   0   4   2        342.68        426.95         7.24 o                         
   1   4   2        191.59        103.42         3.42 o                         
   2   4   2          4.16          4.87         2.27 o                         
   3   4   2        634.00        676.33        13.93 o                         
   4   4   2        251.95        223.66         3.94 o                         
   5   4   2        136.51        145.79         4.07 o                         
   6   4   2         11.27         14.47         3.53 o                         
   7   4   2         18.66         22.01         4.53 o                         
   8   4   2          7.27          7.51         5.66 o                         
   9   4   2          6.60          9.31         4.39 o                         
  -9   5   2          7.74          6.55         5.07 o                         
  -8   5   2          3.06          3.14         4.12 o                         
  -7   5   2          8.23          9.71         4.33 o                         
  -6   5   2         27.38         26.38         3.70 o                         
  -5   5   2         18.29         17.91         3.50 o                         
  -4   5   2         40.38         46.93         2.99 o                         
  -3   5   2        127.22        127.95         3.95 o                         
  -2   5   2         65.74         50.53         3.09 o                         
  -1   5   2       1325.88       1266.32         6.17 o                         
   0   5   2         65.99         36.48         3.33 o                         
   1   5   2       1324.48       1281.23        17.29 o                         
   2   5   2         65.19         48.75         3.14 o                         
   3   5   2        126.68        136.13         4.52 o                         
   4   5   2         40.29         50.95         3.23 o                         
   5   5   2         18.24         20.58         3.26 o                         
   6   5   2         27.29         26.17         3.65 o                         
   7   5   2          8.36          8.36         3.78 o                         
   8   5   2          3.02          5.42         4.79 o                         
   9   5   2          7.71          7.82         4.77 o                         
  -8   6   2          0.69          2.76         4.47 o                         
  -7   6   2         11.50         11.00         3.62 o                         
  -6   6   2          7.97          8.04         3.95 o                         
  -5   6   2         11.54         11.09         3.77 o                         
  -4   6   2          0.30          2.00         2.52 o                         
  -3   6   2         11.62         13.03         2.56 o                         
  -2   6   2        143.14        136.43         3.13 o                         
  -1   6   2        184.70        213.94         3.52 o                         
   0   6   2         11.11         11.00         2.56 o                         
   1   6   2        184.65        198.75         3.73 o                         
   2   6   2        143.42        132.76         5.70 o                         
   3   6   2         11.63         16.03         2.40 o                         
   4   6   2          0.29          0.79         3.04 o                         
   5   6   2         11.78         10.60         2.95 o                         
   6   6   2          8.07          9.07         3.30 o                         
   7   6   2         11.52          9.35         3.35 o                         
   8   6   2          0.70          4.01         4.29 o                         
  -7   7   2          1.66          6.81         4.11 o                         
  -6   7   2        111.65        116.38         4.95 o                         
  -5   7   2         11.46         10.76         3.43 o                         
  -4   7   2         27.37         33.23         2.91 o                         
  -3   7   2         32.75         35.15         3.00 o                         
  -2   7   2        155.07        168.03         6.15 o                         
  -1   7   2          5.55          7.39         2.51 o                         
   0   7   2          9.01          3.46         2.72 o                         
   1   7   2          5.59          6.84         3.03 o                         
   2   7   2        156.30        168.01         3.22 o                         
   3   7   2         32.77         31.67         3.29 o                         
   4   7   2         27.27         31.47         3.12 o                         
   5   7   2         11.38         11.83         3.87 o                         
   6   7   2        111.54         94.56         3.71 o                         
   7   7   2          1.64          9.57         3.68 o                         
  -7   8   2          4.36          6.21         5.76 o                         
  -6   8   2         14.07         13.18         3.72 o                         
  -5   8   2         55.74         66.44         5.28 o                         
  -4   8   2          0.86          1.01         3.08 o                         
  -3   8   2          2.99          6.67         3.61 o                         
  -2   8   2        106.43        107.07         4.09 o                         
  -1   8   2         92.31         93.69         5.24 o                         
   0   8   2          1.02          4.67         2.73 o                         
   1   8   2         92.13        105.91         3.44 o                         
   2   8   2        106.47        112.09         3.18 o                         
   3   8   2          2.98          5.01         2.93 o                         
   4   8   2          0.86          1.29         3.05 o                         
   5   8   2         56.05         63.33         3.20 o                         
   6   8   2         14.03         11.06         3.50 o                         
   7   8   2          4.40          9.63         5.18 o                         
  -6   9   2         22.97         19.84         3.44 o                         
  -5   9   2          1.77          6.37         3.46 o                         
  -4   9   2          2.28          1.06         3.31 o                         
  -3   9   2          1.07          0.75         2.84 o                         
  -2   9   2         45.71         48.92         3.19 o                         
  -1   9   2         64.76         61.97         3.66 o                         
   0   9   2          7.57          5.28         2.59 o                         
   1   9   2         64.86         65.81         4.70 o                         
   2   9   2         45.59         47.32         3.48 o                         
   3   9   2          1.09          3.48         3.15 o                         
   4   9   2          2.25         -0.18         3.57 o                         
   5   9   2          1.76          8.70         3.17 o                         
   6   9   2         22.98         20.19         4.60 o                         
  -4  10   2          3.45          4.09         3.49 o                         
  -3  10   2         10.21          8.87         3.14 o                         
  -2  10   2          2.65          5.63         3.30 o                         
  -1  10   2         10.52         11.06         3.02 o                         
   0  10   2          0.03          2.30         3.04 o                         
   1  10   2         10.52          7.17         4.80 o                         
   2  10   2          2.62          4.81         3.70 o                         
   3  10   2         10.20         10.34         3.16 o                         
   4  10   2          3.46          2.50         3.47 o                         
  -2  11   2         10.60         11.15         4.49 o                         
  -1  11   2          0.81          5.95         3.60 o                         
   0  11   2          0.53         -3.22         3.88 o                         
   1  11   2          0.80          1.71         3.29 o                         
   2  11   2         10.61          6.46         3.32 o                         
   1   0   3          3.46          4.15         6.99 o                         
   2   0   3       1264.86       1874.78        23.27 o                         
   3   0   3        492.76        391.08        13.12 o                         
   4   0   3        275.27        477.42        13.88 o                         
   5   0   3         16.14         22.53         4.70 o                         
   6   0   3         20.56         14.22         4.70 o                         
   7   0   3        107.82        133.42         5.03 o                         
   8   0   3        275.04        271.08         7.19 o                         
   9   0   3          0.38          1.47         4.73 o                         
  10   0   3          0.00          4.94         4.65 o                         
 -10   1   3          3.38          5.05         5.99 o                         
  -9   1   3          3.50          4.12         5.04 o                         
  -8   1   3         92.17         85.24         8.00 o                         
  -7   1   3        570.67        614.71        28.85 o                         
  -6   1   3         32.34         25.55         3.55 o                         
  -5   1   3         24.42         21.36         5.14 o                         
  -4   1   3       1077.58       1196.22        20.49 o                         
  -3   1   3        253.08        192.47         4.65 o                         
  -2   1   3       1618.78       1752.56        65.44 o                         
  -1   1   3       2219.69       2497.56        30.35 o                         
   0   1   3        178.12        271.02         6.09 o                         
   1   1   3       2223.64       2499.48        24.52 o                         
   2   1   3       1614.57       1772.84        19.06 o                         
   3   1   3        251.60        207.15         9.03 o                         
   4   1   3       1079.49       1246.44        16.01 o                         
   5   1   3         24.40         23.00         6.70 o                         
   6   1   3         32.25         25.54         4.84 o                         
   7   1   3        572.40        608.43         9.94 o                         
   8   1   3         92.35         96.42         4.96 o                         
   9   1   3          3.56          3.57         4.78 o                         
  10   1   3          3.39          4.52         5.20 o                         
  -9   2   3          0.31          3.24         5.43 o                         
  -8   2   3        190.56        218.49         6.25 o                         
  -7   2   3        211.80        222.71         5.99 o                         
  -6   2   3         26.23         37.87         3.76 o                         
  -5   2   3        101.14        136.78         3.75 o                         
  -4   2   3        342.73        288.16         9.67 o                         
  -3   2   3        347.04        332.71         5.49 o                         
  -2   2   3         48.65        152.05         4.05 o                         
  -1   2   3        453.38        369.01         5.07 o                         
   0   2   3       3344.20       3373.79        37.97 o                         
   1   2   3        461.62        358.11         5.05 o                         
   2   2   3         47.37        148.84         4.02 o                         
   3   2   3        347.55        339.95         6.54 o                         
   4   2   3        342.38        266.64        16.45 o                         
   5   2   3        101.23        142.74         5.01 o                         
   6   2   3         26.39         36.64         4.19 o                         
   7   2   3        211.77        233.11         5.31 o                         
   8   2   3        190.60        208.54         8.48 o                         
   9   2   3          0.30          3.12         4.18 o                         
  -9   3   3          5.29          5.52         4.98 o                         
  -8   3   3          2.50          1.99         4.26 o                         
  -7   3   3        123.85        126.70         4.54 o                         
  -6   3   3         19.59         19.23         4.03 o                         
  -5   3   3        152.47        157.62         3.84 o                         
  -4   3   3        730.84        847.66        26.08 o                         
  -3   3   3          2.70         -0.38         2.55 o                         
  -2   3   3        282.82        323.87         7.45 o                         
  -1   3   3        762.43        960.53        12.68 o                         
   0   3   3          2.52          2.60         2.67 o                         
   1   3   3        761.06        943.89        15.34 o                         
   2   3   3        282.44        322.48         5.28 o                         
   3   3   3          2.58          1.44         2.50 o                         
   4   3   3        729.21        871.01        15.05 o                         
   5   3   3        151.40        167.68         4.18 o                         
   6   3   3         19.66         20.72         4.93 o                         
   7   3   3        124.03        135.56         6.10 o                         
   8   3   3          2.51          6.66         4.55 o                         
   9   3   3          5.22          6.09         3.84 o                         
  -9   4   3          0.61          0.86         5.49 o                         
  -8   4   3         14.80         15.39         5.32 o                         
  -7   4   3         54.32         51.37         4.02 o                         
  -6   4   3         12.32         16.66         4.20 o                         
  -5   4   3         54.88         67.50         4.20 o                         
  -4   4   3        143.63        126.77         3.64 o                         
  -3   4   3         76.53         77.55         3.52 o                         
  -2   4   3        127.63        243.61         3.75 o                         
  -1   4   3        731.28        656.43        11.73 o                         
   0   4   3         17.66         37.63         2.94 o                         
   1   4   3        733.54        651.29         8.23 o                         
   2   4   3        128.69        237.19         3.73 o                         
   3   4   3         76.15         78.02         3.26 o                         
   4   4   3        144.38        134.25         3.58 o                         
   5   4   3         55.09         62.01         3.32 o                         
   6   4   3         12.26         15.32         3.11 o                         
   7   4   3         54.16         46.92         4.16 o                         
   8   4   3         15.00         13.89         5.84 o                         
   9   4   3          0.63          3.35         5.02 o                         
  -9   5   3          5.95          5.41         5.67 o                         
  -8   5   3          5.90          5.08         3.48 o                         
  -7   5   3         12.51         14.17         3.89 o                         
  -6   5   3         61.12         59.97         3.85 o                         
  -5   5   3         85.85         89.30         3.85 o                         
  -4   5   3        119.25        120.03         3.23 o                         
  -3   5   3         61.95         62.26         2.95 o                         
  -2   5   3         46.42         39.44         3.07 o                         
  -1   5   3        308.87        389.76         8.11 o                         
   0   5   3        168.67        189.03         8.78 o                         
   1   5   3        309.22        390.19         3.97 o                         
   2   5   3         45.99         42.21         2.87 o                         
   3   5   3         62.02         58.14         3.25 o                         
   4   5   3        118.88        123.93         3.48 o                         
   5   5   3         86.03         87.36         4.77 o                         
   6   5   3         61.08         57.97         3.30 o                         
   7   5   3         12.55         17.88         4.45 o                         
   8   5   3          5.84          6.81         5.72 o                         
   9   5   3          5.93          2.21         5.40 o                         
  -8   6   3          0.46          2.54         3.91 o                         
  -7   6   3          7.83          9.75         4.01 o                         
  -6   6   3         15.72         14.06         3.31 o                         
  -5   6   3        313.43        340.49        11.21 o                         
  -4   6   3         25.17         16.66         4.62 o                         
  -3   6   3         12.64          9.74         2.75 o                         
  -2   6   3        135.82        133.75         4.37 o                         
  -1   6   3         21.04         16.39         2.76 o                         
   0   6   3        118.34        156.73         3.89 o                         
   1   6   3         21.17         16.55         2.76 o                         
   2   6   3        135.58        134.96         3.18 o                         
   3   6   3         12.27         12.87         3.08 o                         
   4   6   3         25.26         16.14         3.09 o                         
   5   6   3        313.48        321.61        18.47 o                         
   6   6   3         15.64         11.89         3.27 o                         
   7   6   3          7.82          6.42         4.69 o                         
   8   6   3          0.46          3.75         6.16 o                         
  -7   7   3          6.23          6.42         3.88 o                         
  -6   7   3         72.35         73.18         4.31 o                         
  -5   7   3         37.74         45.12         3.04 o                         
  -4   7   3          0.85          2.71         2.96 o                         
  -3   7   3         19.67         16.49         3.23 o                         
  -2   7   3        102.29         92.53         3.32 o                         
  -1   7   3          6.89          4.65         2.54 o                         
   0   7   3          0.41          4.17         2.56 o                         
   1   7   3          6.77          4.40         3.04 o                         
   2   7   3        102.91         99.26         3.57 o                         
   3   7   3         19.73         16.34         2.94 o                         
   4   7   3          0.84          3.67         2.97 o                         
   5   7   3         37.80         46.75         3.30 o                         
   6   7   3         72.21         72.54         4.36 o                         
   7   7   3          6.22         13.47         4.86 o                         
  -7   8   3          9.72          9.50         4.06 o                         
  -6   8   3         30.47         30.45         4.35 o                         
  -5   8   3         50.19         49.93         3.48 o                         
  -4   8   3          7.53          5.92         2.65 o                         
  -3   8   3         23.99         25.16         3.12 o                         
  -2   8   3         50.13         49.50         3.08 o                         
  -1   8   3         35.20         32.37         3.60 o                         
   0   8   3          6.55         12.14         2.99 o                         
   1   8   3         35.20         31.44         2.80 o                         
   2   8   3         49.93         50.11         2.92 o                         
   3   8   3         23.70         31.17         2.84 o                         
   4   8   3          7.57          2.53         3.07 o                         
   5   8   3         50.20         49.25         3.22 o                         
   6   8   3         30.57         34.74         3.64 o                         
   7   8   3          9.69          4.66         4.12 o                         
  -6   9   3         13.53          9.42         5.18 o                         
  -5   9   3          9.35          7.72         3.26 o                         
  -4   9   3          9.18          9.03         3.06 o                         
  -3   9   3         13.68         12.14         3.18 o                         
  -2   9   3         22.19         24.90         2.93 o                         
  -1   9   3          0.46          3.48         3.00 o                         
   0   9   3         17.56         22.98         2.82 o                         
   1   9   3          0.45          1.13         2.85 o                         
   2   9   3         22.27         31.31         3.19 o                         
   3   9   3         13.67          9.13         2.94 o                         
   4   9   3          9.13         14.41         3.06 o                         
   5   9   3          9.30          7.63         3.32 o                         
   6   9   3         13.51         10.28         3.52 o                         
  -4  10   3          0.88          3.44         3.54 o                         
  -3  10   3          3.78         -3.36         3.36 o                         
  -2  10   3          1.78          4.48         3.29 o                         
  -1  10   3          1.53          4.92         3.57 o                         
   0  10   3         21.06         13.09         3.05 o                         
   1  10   3          1.56          4.77         3.30 o                         
   2  10   3          1.83         -1.86         2.86 o                         
   3  10   3          3.77          9.64         3.45 o                         
   4  10   3          0.88          1.52         3.25 o                         
  -2  11   3         11.96         12.63         3.38 o                         
  -1  11   3          0.56          4.42         3.10 o                         
   0  11   3          0.47          2.35         4.08 o                         
   1  11   3          0.56         -0.30         3.96 o                         
   2  11   3         11.96         10.20         3.98 o                         
   1   0   4        102.90         68.39         7.95 o                         
   2   0   4         63.85         59.69         7.52 o                         
   3   0   4         85.41         69.78         6.18 o                         
   4   0   4          2.45          1.76         3.78 o                         
   5   0   4         27.92         45.19         4.34 o                         
   6   0   4         26.84         17.79         4.78 o                         
   7   0   4        359.68        369.15         7.33 o                         
   8   0   4        343.54        328.19        13.09 o                         
   9   0   4         22.39         16.50         6.10 o                         
  10   0   4          2.11          4.65         5.95 o                         
  -9   1   4          8.07          7.02         4.48 o                         
  -8   1   4         14.54         22.82         5.06 o                         
  -7   1   4        447.97        523.09        14.85 o                         
  -6   1   4         38.64         48.14         3.90 o                         
  -5   1   4         96.11         96.88         3.94 o                         
  -4   1   4        288.19        432.85        12.61 o                         
  -3   1   4        326.98        304.08         6.15 o                         
  -2   1   4       1529.79       1292.41        27.80 o                         
  -1   1   4        642.06        814.72        26.54 o                         
   0   1   4       1572.36       1548.84        12.11 o                         
   1   1   4        642.31        821.55         8.89 o                         
   2   1   4       1527.85       1277.67        18.91 o                         
   3   1   4        326.20        319.48        10.22 o                         
   4   1   4        286.86        431.12        11.07 o                         
   5   1   4         95.86         97.10         7.55 o                         
   6   1   4         38.74         45.15         4.98 o                         
   7   1   4        446.80        548.93        14.91 o                         
   8   1   4         14.49         21.92         3.97 o                         
   9   1   4          8.08          7.86         4.85 o                         
  -9   2   4          0.74          4.32         4.90 o                         
  -8   2   4         13.38         11.21         5.26 o                         
  -7   2   4        171.07        165.21         5.07 o                         
  -6   2   4          0.07          2.84         3.17 o                         
  -5   2   4        603.92        565.61        17.49 o                         
  -4   2   4       1249.73       1281.54        40.41 o                         
  -3   2   4        160.97        161.72         4.71 o                         
  -2   2   4         96.74         74.95         3.55 o                         
  -1   2   4        527.16        716.80         7.38 o                         
   0   2   4       1637.03       1690.59        23.70 o                         
   1   2   4        527.64        724.44         6.71 o                         
   2   2   4         96.83         72.94         3.94 o                         
   3   2   4        163.35        171.98         9.01 o                         
   4   2   4       1249.51       1369.89        50.62 o                         
   5   2   4        604.99        594.64         7.36 o                         
   6   2   4          0.09          4.54         3.51 o                         
   7   2   4        170.85        168.05        14.02 o                         
   8   2   4         13.30          5.74         3.98 o                         
   9   2   4          0.73          1.76         4.80 o                         
  -9   3   4         12.98          8.92         5.96 o                         
  -8   3   4         35.16         27.94         6.04 o                         
  -7   3   4         17.76         14.73         3.33 o                         
  -6   3   4          4.10          8.09         3.23 o                         
  -5   3   4         42.44         42.03         3.75 o                         
  -4   3   4        478.62        659.85        23.84 o                         
  -3   3   4         13.41         11.80         3.01 o                         
  -2   3   4        432.85        375.79        13.24 o                         
  -1   3   4       1022.68       1141.72        11.11 o                         
   0   3   4          0.86          9.68         2.70 o                         
   1   3   4       1022.26       1164.27        18.31 o                         
   2   3   4        433.24        390.42         4.70 o                         
   3   3   4         13.30         12.50         2.87 o                         
   4   3   4        479.81        646.10         8.83 o                         
   5   3   4         42.27         34.87         3.59 o                         
   6   3   4          3.96         10.19         4.78 o                         
   7   3   4         17.88         14.34         3.69 o                         
   8   3   4         35.24         34.18         4.22 o                         
   9   3   4         12.95          9.60         4.38 o                         
  -9   4   4          5.14          9.26         8.52 o                         
  -8   4   4         24.29         26.21         4.38 o                         
  -7   4   4         42.84         47.59         4.29 o                         
  -6   4   4         24.69         33.94         4.23 o                         
  -5   4   4        424.06        449.68         5.46 o                         
  -4   4   4         20.46         26.70         4.00 o                         
  -3   4   4         80.85         71.93         3.53 o                         
  -2   4   4        365.88        360.73         3.98 o                         
  -1   4   4        122.76        147.05         3.25 o                         
   0   4   4         95.71         91.47         3.38 o                         
   1   4   4        124.59        152.81         4.34 o                         
   2   4   4        365.80        363.74         4.91 o                         
   3   4   4         81.38         68.67         2.86 o                         
   4   4   4         20.86         32.11         3.08 o                         
   5   4   4        424.07        449.91         7.42 o                         
   6   4   4         24.69         32.55         4.18 o                         
   7   4   4         43.03         44.48         4.61 o                         
   8   4   4         24.34         20.67         4.85 o                         
   9   4   4          5.14          3.98         5.11 o                         
  -8   5   4          0.97          3.05         3.62 o                         
  -7   5   4         18.40         12.36         4.74 o                         
  -6   5   4         25.28         29.39         3.94 o                         
  -5   5   4         26.13         31.27         3.29 o                         
  -4   5   4         78.03         55.38         3.17 o                         
  -3   5   4         80.21         87.14         3.04 o                         
  -2   5   4        593.83        497.20         4.26 o                         
  -1   5   4         15.22         18.63         2.56 o                         
   0   5   4          1.67          6.11         2.66 o                         
   1   5   4         15.49         13.58         2.33 o                         
   2   5   4        593.54        449.85        26.37 o                         
   3   5   4         79.97         87.53         6.39 o                         
   4   5   4         77.88         55.98         2.85 o                         
   5   5   4         25.99         39.35         3.64 o                         
   6   5   4         25.14         33.40         4.34 o                         
   7   5   4         18.39         12.83         3.61 o                         
   8   5   4          0.92         -1.41         4.78 o                         
  -8   6   4          4.10          3.64         4.54 o                         
  -7   6   4         21.00         19.65         3.69 o                         
  -6   6   4          2.04          5.58         4.30 o                         
  -5   6   4         88.10         77.67         6.46 o                         
  -4   6   4          9.28         14.42         2.63 o                         
  -3   6   4         27.80         29.32         2.85 o                         
  -2   6   4         67.20         72.43         2.85 o                         
  -1   6   4         25.84         31.06         2.87 o                         
   0   6   4         20.98         15.71         2.38 o                         
   1   6   4         25.77         27.18         3.10 o                         
   2   6   4         67.30         69.73         4.25 o                         
   3   6   4         27.42         30.74         2.59 o                         
   4   6   4          9.34         13.63         2.64 o                         
   5   6   4         87.89         76.17         3.04 o                         
   6   6   4          2.05          3.53         3.36 o                         
   7   6   4         21.06         23.91         4.12 o                         
   8   6   4          4.17          7.06         6.08 o                         
  -7   7   4          2.37          1.18         4.79 o                         
  -6   7   4         25.32         23.66         5.12 o                         
  -5   7   4         71.36         81.59         6.69 o                         
  -4   7   4         35.85         45.96         3.01 o                         
  -3   7   4         20.42         22.89         3.58 o                         
  -2   7   4        305.89        333.61         8.11 o                         
  -1   7   4         25.17         29.58         2.68 o                         
   0   7   4         18.92          9.47         2.80 o                         
   1   7   4         25.23         29.07         2.62 o                         
   2   7   4        306.77        326.21         5.52 o                         
   3   7   4         20.45         19.58         2.92 o                         
   4   7   4         35.82         51.92         3.85 o                         
   5   7   4         71.53         78.74         5.91 o                         
   6   7   4         25.24         25.06         3.82 o                         
   7   7   4          2.37          3.25         3.83 o                         
  -7   8   4          0.96          1.87         4.38 o                         
  -6   8   4          3.93          6.50         3.78 o                         
  -5   8   4         67.32         66.49         3.75 o                         
  -4   8   4          0.47          0.02         2.87 o                         
  -3   8   4         59.43         60.60         3.20 o                         
  -2   8   4          1.65          2.33         2.95 o                         
  -1   8   4         29.54         37.60         3.99 o                         
   0   8   4          0.09          0.98         2.59 o                         
   1   8   4         29.68         39.08         2.64 o                         
   2   8   4          1.66          3.93         2.56 o                         
   3   8   4         59.20         57.94         2.99 o                         
   4   8   4          0.46          5.13         2.64 o                         
   5   8   4         67.25         58.14         5.02 o                         
   6   8   4          3.96          5.42         3.46 o                         
   7   8   4          0.96         12.31         9.85 o                         
  -6   9   4          7.47          5.82         4.51 o                         
  -5   9   4         19.87         17.07         3.32 o                         
  -4   9   4          6.82         10.43         3.62 o                         
  -3   9   4          2.86          3.87         3.20 o                         
  -2   9   4          9.77          7.25         3.18 o                         
  -1   9   4         35.63         30.10         3.23 o                         
   0   9   4         18.84         21.95         2.77 o                         
   1   9   4         35.60         32.67         3.34 o                         
   2   9   4          9.78         12.36         3.41 o                         
   3   9   4          2.85          6.89         3.11 o                         
   4   9   4          6.77          7.58         2.83 o                         
   5   9   4         19.93         15.55         3.34 o                         
   6   9   4          7.46          7.40         3.21 o                         
  -4  10   4         11.95         14.37         3.34 o                         
  -3  10   4          6.76          7.24         3.39 o                         
  -2  10   4          3.01          5.73         3.08 o                         
  -1  10   4         43.06         33.11         3.17 o                         
   0  10   4          2.83          3.92         3.23 o                         
   1  10   4         43.01         27.45         3.41 o                         
   2  10   4          3.01          1.16         5.11 o                         
   3  10   4          6.73          3.19         3.13 o                         
   4  10   4         12.01          8.61         3.64 o                         
  -2  11   4          7.33          5.20         3.28 o                         
  -1  11   4          1.72          2.71         3.92 o                         
   0  11   4          9.46          4.82         3.60 o                         
   1  11   4          1.71          3.20         3.80 o                         
   2  11   4          7.35         12.11         3.18 o                         
   1   0   5         97.84         57.35        10.11 o                         
   2   0   5          3.39          2.40         5.74 o                         
   3   0   5        558.54        575.05        11.58 o                         
   4   0   5       1000.98        745.93        16.24 o                         
   5   0   5          7.43         -0.17         4.56 o                         
   6   0   5         43.04         37.56         4.28 o                         
   7   0   5         41.67         22.91         5.10 o                         
   8   0   5         22.57         22.31         4.59 o                         
   9   0   5          0.60         -0.58         4.79 o                         
  -9   1   5          4.14          6.26         5.06 o                         
  -8   1   5          4.31          1.83         5.03 o                         
  -7   1   5        151.17        166.97         8.67 o                         
  -6   1   5          0.51          1.27         3.70 o                         
  -5   1   5         48.51         41.55         3.34 o                         
  -4   1   5        755.57        876.01        35.46 o                         
  -3   1   5        577.18        570.59        16.07 o                         
  -2   1   5        115.71        124.62         5.29 o                         
  -1   1   5      23224.89      25005.92      1302.77 o                         
   0   1   5        342.33        292.81         7.15 o                         
   1   1   5      23212.27      25678.58       203.57 o                         
   2   1   5        117.37        122.77         7.55 o                         
   3   1   5        578.38        588.35        12.66 o                         
   4   1   5        756.85        961.04        14.99 o                         
   5   1   5         49.32         44.01         6.98 o                         
   6   1   5          0.51          0.77         4.74 o                         
   7   1   5        151.23        166.67         6.24 o                         
   8   1   5          4.43          0.10         3.45 o                         
   9   1   5          4.12          7.51         4.85 o                         
  -9   2   5          0.97         -5.85         5.85 o                         
  -8   2   5         55.96         50.03         7.95 o                         
  -7   2   5         65.12         59.73         5.05 o                         
  -6   2   5         75.09         65.45         3.56 o                         
  -5   2   5         23.91         22.43         4.09 o                         
  -4   2   5        586.32        551.02        11.84 o                         
  -3   2   5       2346.12       2305.91        18.18 o                         
  -2   2   5        495.02        594.86        10.82 o                         
  -1   2   5       6814.67       6878.00       124.51 o                         
   0   2   5        693.23        681.63        13.02 o                         
   1   2   5       6815.33       6805.79        26.26 o                         
   2   2   5        494.69        609.61         9.92 o                         
   3   2   5       2347.52       2268.09        42.90 o                         
   4   2   5        588.26        585.60        44.07 o                         
   5   2   5         24.05         21.50         4.00 o                         
   6   2   5         75.15         71.55         4.94 o                         
   7   2   5         65.10         66.93         5.80 o                         
   8   2   5         55.81         54.26         4.93 o                         
   9   2   5          0.98          4.65         4.90 o                         
  -9   3   5          0.69          6.42         6.08 o                         
  -8   3   5         33.43         34.41         7.95 o                         
  -7   3   5         61.26         51.79         4.54 o                         
  -6   3   5          9.64         11.43         3.46 o                         
  -5   3   5         29.32         28.04         3.64 o                         
  -4   3   5        229.33        266.63         4.81 o                         
  -3   3   5        157.58        127.37         4.46 o                         
  -2   3   5        219.89        178.00         4.11 o                         
  -1   3   5       1837.16       1774.48        42.90 o                         
   0   3   5        959.25        733.33        13.49 o                         
   1   3   5       1833.78       1834.92        27.64 o                         
   2   3   5        218.78        174.84         3.48 o                         
   3   3   5        157.14        122.79         3.40 o                         
   4   3   5        227.48        269.58         4.59 o                         
   5   3   5         29.24         24.20         3.96 o                         
   6   3   5          9.59         10.13         3.90 o                         
   7   3   5         60.91         65.26         5.70 o                         
   8   3   5         33.42         39.04         4.95 o                         
   9   3   5          0.71         -0.77         4.39 o                         
  -9   4   5          1.99          3.92         8.86 o                         
  -8   4   5         25.51         23.15         4.16 o                         
  -7   4   5          0.12          1.99         4.33 o                         
  -6   4   5         33.36         36.01         3.74 o                         
  -5   4   5         29.88         30.21         3.24 o                         
  -4   4   5        232.46        289.45         4.36 o                         
  -3   4   5        120.35        136.04         3.46 o                         
  -2   4   5         70.69         32.41         2.70 o                         
  -1   4   5        893.57        849.07        10.03 o                         
   0   4   5        133.35        185.84         4.54 o                         
   1   4   5        893.40        816.78         9.22 o                         
   2   4   5         70.38         33.53         3.05 o                         
   3   4   5        120.11        133.59         3.10 o                         
   4   4   5        231.82        288.70         4.12 o                         
   5   4   5         29.92         35.32         3.19 o                         
   6   4   5         33.37         35.10         3.83 o                         
   7   4   5          0.13         -0.32         3.83 o                         
   8   4   5         25.49         14.29         5.03 o                         
   9   4   5          2.00          4.64         5.10 o                         
  -8   5   5          1.65          4.04         5.76 o                         
  -7   5   5         19.71         24.78         4.13 o                         
  -6   5   5         11.42         10.18         4.25 o                         
  -5   5   5         52.49         64.71         3.43 o                         
  -4   5   5         57.16         59.94         3.73 o                         
  -3   5   5         35.74         51.46         2.75 o                         
  -2   5   5        887.48        975.03        16.09 o                         
  -1   5   5        178.01        221.55         5.78 o                         
   0   5   5         15.94         11.81         2.68 o                         
   1   5   5        177.92        213.60         5.60 o                         
   2   5   5        889.57        956.34         5.52 o                         
   3   5   5         35.81         55.99         3.24 o                         
   4   5   5         57.18         58.30         2.99 o                         
   5   5   5         52.60         67.80         3.50 o                         
   6   5   5         11.60          8.12         5.73 o                         
   7   5   5         19.65         23.99         7.38 o                         
   8   5   5          1.67          0.62         5.92 o                         
  -8   6   5          2.83          7.78         4.58 o                         
  -7   6   5          7.11          7.54         4.92 o                         
  -6   6   5          3.05         11.24         4.74 o                         
  -5   6   5        182.35        171.44         4.43 o                         
  -4   6   5         10.69         11.91         2.79 o                         
  -3   6   5        275.47        247.51         5.68 o                         
  -2   6   5         13.31         21.03         2.61 o                         
  -1   6   5         59.18         51.22         3.09 o                         
   0   6   5         59.65         34.74         3.16 o                         
   1   6   5         59.07         51.68         2.70 o                         
   2   6   5         13.31         16.36         3.40 o                         
   3   6   5        275.50        240.22         5.69 o                         
   4   6   5         10.81         12.75         3.16 o                         
   5   6   5        181.93        170.58        11.62 o                         
   6   6   5          2.95          4.80         3.77 o                         
   7   6   5          7.12          2.88         4.04 o                         
   8   6   5          2.79          3.99         5.01 o                         
  -7   7   5          3.45          3.98         3.85 o                         
  -6   7   5         14.79         14.44         3.68 o                         
  -5   7   5         54.63         55.00         3.60 o                         
  -4   7   5         21.45         23.18         3.06 o                         
  -3   7   5         45.35         50.50         3.24 o                         
  -2   7   5        179.47        190.55         8.31 o                         
  -1   7   5         68.25         67.30         2.80 o                         
   0   7   5         18.68         14.72         2.83 o                         
   1   7   5         68.29         73.67         3.35 o                         
   2   7   5        178.33        181.19         3.20 o                         
   3   7   5         45.34         48.26         2.88 o                         
   4   7   5         21.27         22.44         3.09 o                         
   5   7   5         54.85         60.77         3.32 o                         
   6   7   5         14.80         13.17         3.98 o                         
   7   7   5          3.42          8.43         3.75 o                         
  -7   8   5          0.50         -3.52         4.34 o                         
  -6   8   5          4.24          3.79         4.15 o                         
  -5   8   5         26.23         28.28         3.28 o                         
  -4   8   5         12.65         11.42         3.80 o                         
  -3   8   5         39.90         43.05         3.44 o                         
  -2   8   5         10.54          8.10         2.73 o                         
  -1   8   5         61.85         74.38         3.80 o                         
   0   8   5          0.53          1.73         2.75 o                         
   1   8   5         61.76         68.00         3.31 o                         
   2   8   5         10.44          6.09         2.77 o                         
   3   8   5         40.02         35.81         4.33 o                         
   4   8   5         12.72          6.96         2.96 o                         
   5   8   5         26.15         23.35         2.86 o                         
   6   8   5          4.20          3.89         3.23 o                         
   7   8   5          0.51          6.34         4.07 o                         
  -5   9   5         11.66          9.36         3.33 o                         
  -4   9   5          5.77          6.56         2.91 o                         
  -3   9   5          2.77          2.89         3.38 o                         
  -2   9   5         35.55         35.90         2.99 o                         
  -1   9   5         30.03         31.18         3.06 o                         
   0   9   5         67.76         76.54         3.56 o                         
   1   9   5         29.96         29.75         3.54 o                         
   2   9   5         35.68         34.90         3.54 o                         
   3   9   5          2.80          2.62         2.90 o                         
   4   9   5          5.81          5.96         3.57 o                         
   5   9   5         11.71          8.51         4.88 o                         
  -4  10   5          6.90          7.72         3.91 o                         
  -3  10   5          1.14          2.95         3.19 o                         
  -2  10   5          0.68          1.99         3.05 o                         
  -1  10   5          9.88          7.61         3.33 o                         
   0  10   5         55.25         44.75         4.82 o                         
   1  10   5          9.91         14.32         3.90 o                         
   2  10   5          0.67          4.32         3.68 o                         
   3  10   5          1.16          3.05         4.55 o                         
   4  10   5          6.88          8.09         3.66 o                         
  -2  11   5          4.96         10.14         4.40 o                         
  -1  11   5         16.31         10.80         3.40 o                         
   0  11   5          2.94          3.64         3.08 o                         
   1  11   5         16.31         14.01         3.96 o                         
   2  11   5          4.99          6.63         4.44 o                         
   1   0   6        185.33        145.26         9.20 o                         
   2   0   6        447.85        476.89        11.84 o                         
   3   0   6         87.98         60.04         6.76 o                         
   4   0   6       1255.18       1261.09        22.37 o                         
   5   0   6          1.11          5.17         3.91 o                         
   6   0   6         39.68         47.87         5.50 o                         
   7   0   6         55.92         59.57         5.93 o                         
   8   0   6          0.01          1.59         4.40 o                         
   9   0   6          0.80          0.59         5.46 o                         
  -9   1   6          1.90          1.14         5.62 o                         
  -8   1   6         13.17         16.58         6.16 o                         
  -7   1   6          1.21          1.26         4.27 o                         
  -6   1   6         21.43         25.03         4.19 o                         
  -5   1   6         20.24         23.41         3.90 o                         
  -4   1   6         43.90         44.73         4.84 o                         
  -3   1   6         35.02         37.73         3.77 o                         
  -2   1   6        180.95        152.10         5.59 o                         
  -1   1   6      42265.05      43038.01        64.71 o                         
   0   1   6        123.23        119.01         4.53 o                         
   1   1   6      42271.71      41512.81       208.15 o                         
   2   1   6        178.97        157.34         7.34 o                         
   3   1   6         34.95         32.54         5.34 o                         
   4   1   6         43.71         42.36         7.21 o                         
   5   1   6         20.84         22.77         6.87 o                         
   6   1   6         21.37         30.78         6.81 o                         
   7   1   6          1.28          2.64         5.00 o                         
   8   1   6         13.16         17.28         3.47 o                         
   9   1   6          1.91          1.22         5.06 o                         
  -9   2   6          2.67         -0.74         5.62 o                         
  -8   2   6          5.69          1.08         7.50 o                         
  -7   2   6         14.84         12.38         5.00 o                         
  -6   2   6          2.31          2.58         3.93 o                         
  -5   2   6         62.35         46.29         4.09 o                         
  -4   2   6        314.34        299.55         8.38 o                         
  -3   2   6        295.50        348.26         8.78 o                         
  -2   2   6         22.21         27.85         4.25 o                         
  -1   2   6      13723.54      13301.23       160.57 o                         
   0   2   6        125.81        122.48         3.61 o                         
   1   2   6      13727.88      13291.01       137.71 o                         
   2   2   6         22.23         26.85         3.59 o                         
   3   2   6        296.66        365.45         6.42 o                         
   4   2   6        313.87        324.34        13.66 o                         
   5   2   6         62.76         48.05         5.03 o                         
   6   2   6          2.33          3.00         4.92 o                         
   7   2   6         14.77         14.88         4.28 o                         
   8   2   6          5.62          5.62         3.41 o                         
   9   2   6          2.65          1.75         4.84 o                         
  -9   3   6          5.56          8.92         6.47 o                         
  -8   3   6          0.39         -4.03         5.51 o                         
  -7   3   6          1.15         -1.37         4.32 o                         
  -6   3   6         28.74         30.05         3.51 o                         
  -5   3   6          4.20          4.64         3.15 o                         
  -4   3   6        210.51        194.85         4.12 o                         
  -3   3   6         78.27         73.87         3.71 o                         
  -2   3   6        499.29        596.69        14.42 o                         
  -1   3   6       2245.22       2234.24        33.07 o                         
   0   3   6        824.29       1000.68        14.89 o                         
   1   3   6       2247.34       2179.06        33.44 o                         
   2   3   6        498.17        588.54         6.29 o                         
   3   3   6         77.91         74.23         3.20 o                         
   4   3   6        210.81        190.06         9.14 o                         
   5   3   6          4.16         10.69         4.70 o                         
   6   3   6         29.16         23.89         4.03 o                         
   7   3   6          1.13          0.58         5.14 o                         
   8   3   6          0.38          1.37         4.62 o                         
   9   3   6          5.52          7.38         5.00 o                         
  -9   4   6          0.60          6.08         8.69 o                         
  -8   4   6          8.98          6.58         4.80 o                         
  -7   4   6         10.56         12.62         4.01 o                         
  -6   4   6          6.83          3.96         3.71 o                         
  -5   4   6         56.01         49.88         3.75 o                         
  -4   4   6        134.39        151.01         9.44 o                         
  -3   4   6          7.46          5.37         2.69 o                         
  -2   4   6        189.29        186.28         4.04 o                         
  -1   4   6        999.59        848.31        19.50 o                         
   0   4   6       1473.31       1341.13        25.42 o                         
   1   4   6       1001.03        828.44         8.77 o                         
   2   4   6        187.88        178.53         3.52 o                         
   3   4   6          7.53          1.48         3.01 o                         
   4   4   6        134.58        149.20         4.34 o                         
   5   4   6         56.13         45.28         3.59 o                         
   6   4   6          6.70          5.42         4.90 o                         
   7   4   6         10.44         18.13         5.25 o                         
   8   4   6          8.87          3.60         5.74 o                         
   9   4   6          0.60          2.63         5.17 o                         
  -8   5   6          6.50          5.43         8.09 o                         
  -7   5   6          6.26          5.46         4.07 o                         
  -6   5   6          4.87          4.24         3.70 o                         
  -5   5   6         28.44         30.80         3.35 o                         
  -4   5   6         16.32         21.31         2.78 o                         
  -3   5   6        114.86        101.41         2.94 o                         
  -2   5   6        368.68        415.66         7.76 o                         
  -1   5   6        260.94        337.60         5.14 o                         
   0   5   6         53.24         97.09         3.36 o                         
   1   5   6        260.18        337.51         3.91 o                         
   2   5   6        368.35        415.86         4.40 o                         
   3   5   6        114.86        104.74         2.94 o                         
   4   5   6         16.25         22.23         2.85 o                         
   5   5   6         28.40         34.33         3.34 o                         
   6   5   6          5.02          1.89         3.67 o                         
   7   5   6          6.25          3.94         5.44 o                         
   8   5   6          6.55          5.41         5.86 o                         
  -8   6   6          0.68         -1.02         4.94 o                         
  -7   6   6          0.50          0.38         3.65 o                         
  -6   6   6         13.01         13.87         3.43 o                         
  -5   6   6          4.00         -1.27         3.24 o                         
  -4   6   6         43.97         41.61         2.78 o                         
  -3   6   6        273.23        297.01         5.80 o                         
  -2   6   6        162.25        141.12         3.86 o                         
  -1   6   6         50.74         47.64         2.57 o                         
   0   6   6         28.36         26.03         3.21 o                         
   1   6   6         50.67         48.60         3.11 o                         
   2   6   6        162.43        137.20         3.34 o                         
   3   6   6        273.27        291.23         4.34 o                         
   4   6   6         43.77         43.28         3.02 o                         
   5   6   6          4.03         -0.87         3.65 o                         
   6   6   6         13.04         10.24         3.87 o                         
   7   6   6          0.53          2.02         4.09 o                         
   8   6   6          0.66         -0.31         6.14 o                         
  -7   7   6          3.70          2.40         3.76 o                         
  -6   7   6          8.40          8.69         4.58 o                         
  -5   7   6         36.13         32.91         2.85 o                         
  -4   7   6         15.47         14.08         2.81 o                         
  -3   7   6         57.62         60.36         2.78 o                         
  -2   7   6        315.88        326.83         3.89 o                         
  -1   7   6          2.92          8.55         2.58 o                         
   0   7   6         42.93         42.88         3.16 o                         
   1   7   6          2.89          3.27         4.77 o                         
   2   7   6        316.59        333.73         3.97 o                         
   3   7   6         57.86         62.55         3.17 o                         
   4   7   6         15.71         15.00         3.29 o                         
   5   7   6         36.27         32.12         3.40 o                         
   6   7   6          8.34          7.23         3.23 o                         
   7   7   6          3.68          5.84         3.78 o                         
  -6   8   6          1.43          1.53         4.19 o                         
  -5   8   6          0.97          3.62         3.32 o                         
  -4   8   6          8.01          9.10         2.70 o                         
  -3   8   6        107.90         99.37         3.74 o                         
  -2   8   6         10.97         10.45         2.92 o                         
  -1   8   6         43.51         32.58         3.08 o                         
   0   8   6        104.73        103.25         5.17 o                         
   1   8   6         43.59         39.45         3.44 o                         
   2   8   6         11.04         12.69         2.81 o                         
   3   8   6        108.05         97.65         3.72 o                         
   4   8   6          8.03         12.45         3.21 o                         
   5   8   6          0.97          1.87         3.25 o                         
   6   8   6          1.44          1.42         3.46 o                         
  -5   9   6         10.96          4.91         4.31 o                         
  -4   9   6          7.95          8.92         3.44 o                         
  -3   9   6         26.69         26.34         3.47 o                         
  -2   9   6         11.37          8.81         3.43 o                         
  -1   9   6        112.79        110.16         3.52 o                         
   0   9   6          9.83         14.05         3.38 o                         
   1   9   6        112.86        119.85         3.85 o                         
   2   9   6         11.26          9.44         2.89 o                         
   3   9   6         26.69         24.37         3.59 o                         
   4   9   6          7.88          7.43         3.64 o                         
   5   9   6         10.96         13.63         3.25 o                         
  -4  10   6          5.90          2.40         3.90 o                         
  -3  10   6          0.66          2.04         3.40 o                         
  -2  10   6          3.44          3.15         3.61 o                         
  -1  10   6         60.18         60.82         3.29 o                         
   0  10   6          0.67          2.42         3.27 o                         
   1  10   6         60.22         68.24         3.59 o                         
   2  10   6          3.40          4.87         2.79 o                         
   3  10   6          0.65          4.41         3.38 o                         
   4  10   6          5.93          2.12         3.92 o                         
  -1  11   6          9.37          8.84         3.37 o                         
   0  11   6         22.33         21.65         4.45 o                         
   1  11   6          9.38         10.29         3.13 o                         
   1   0   7        194.56        124.02         9.82 o                         
   2   0   7          3.95         23.86         5.68 o                         
   3   0   7        491.22        643.18        12.91 o                         
   4   0   7         60.21         21.10         6.14 o                         
   5   0   7         12.63          9.65         5.05 o                         
   6   0   7         23.07         31.90         5.57 o                         
   7   0   7         53.51         43.61         5.31 o                         
   8   0   7          0.21          3.05         4.64 o                         
   9   0   7          4.69          4.38         6.11 o                         
  -9   1   7         35.75         43.27         6.36 o                         
  -8   1   7          5.71         10.90         7.72 o                         
  -7   1   7         23.39         29.81         5.39 o                         
  -6   1   7         38.30         32.54         5.00 o                         
  -5   1   7         29.46         37.79         4.02 o                         
  -4   1   7         64.60         81.47         5.15 o                         
  -3   1   7       1508.19       1445.23        56.44 o                         
  -2   1   7        659.61        722.00        24.82 o                         
  -1   1   7      10611.73      10157.96        44.01 o                         
   0   1   7       3363.42       3721.91        31.00 o                         
   1   1   7      10625.38      10472.31       272.46 o                         
   2   1   7        656.23        740.26        15.95 o                         
   3   1   7       1506.97       1436.96        18.46 o                         
   4   1   7         64.49         80.81         8.01 o                         
   5   1   7         29.15         38.84         7.04 o                         
   6   1   7         38.83         41.74         7.38 o                         
   7   1   7         23.32         28.60         5.20 o                         
   8   1   7          5.74          5.49         5.40 o                         
   9   1   7         35.63         37.05         4.50 o                         
  -9   2   7         13.03         10.39         8.74 o                         
  -8   2   7          0.17         -0.34         7.55 o                         
  -7   2   7         46.77         37.88         5.34 o                         
  -6   2   7         52.92         41.20         4.31 o                         
  -5   2   7         94.03        110.68         4.13 o                         
  -4   2   7        156.98        189.84         6.22 o                         
  -3   2   7        252.23        199.75         5.25 o                         
  -2   2   7         61.49         58.49         3.38 o                         
  -1   2   7       2148.06       2249.13        68.97 o                         
   0   2   7       3096.11       3032.51        39.64 o                         
   1   2   7       2146.71       2226.08        36.93 o                         
   2   2   7         61.25         61.57         3.96 o                         
   3   2   7        251.64        216.68        18.94 o                         
   4   2   7        156.45        206.21         5.14 o                         
   5   2   7         94.08        111.71         6.50 o                         
   6   2   7         53.04         51.01         4.34 o                         
   7   2   7         46.76         45.98         5.32 o                         
   8   2   7          0.17         -1.43         4.71 o                         
   9   2   7         13.03         15.24         3.83 o                         
  -9   3   7          8.45          7.33         8.69 o                         
  -8   3   7          7.06         -0.79         5.56 o                         
  -7   3   7         25.64         25.15         4.45 o                         
  -6   3   7         18.09         12.35         3.35 o                         
  -5   3   7         38.27         38.76         4.86 o                         
  -4   3   7         46.17         46.73         3.29 o                         
  -3   3   7        339.03        257.16         8.36 o                         
  -2   3   7       1157.61       1037.17        27.88 o                         
  -1   3   7       1280.63       1389.22        39.47 o                         
   0   3   7        710.63        916.07        17.76 o                         
   1   3   7       1281.34       1369.06        14.87 o                         
   2   3   7       1160.73       1001.04        11.62 o                         
   3   3   7        338.99        260.70         6.28 o                         
   4   3   7         46.58         46.53         4.18 o                         
   5   3   7         38.01         42.59         5.00 o                         
   6   3   7         18.15         12.01         7.01 o                         
   7   3   7         25.58         24.83         5.38 o                         
   8   3   7          7.07          3.43         5.66 o                         
   9   3   7          8.55          8.68         3.98 o                         
  -9   4   7          1.99          3.29         5.96 o                         
  -8   4   7          2.77          1.94         8.15 o                         
  -7   4   7          2.01          3.86         4.53 o                         
  -6   4   7         69.41         79.74         5.42 o                         
  -5   4   7          4.52         13.51         3.66 o                         
  -4   4   7        136.19        108.03         7.22 o                         
  -3   4   7         27.39         37.12         2.62 o                         
  -2   4   7        487.91        413.17         5.47 o                         
  -1   4   7        309.25        353.30         5.75 o                         
   0   4   7         37.37         50.22         2.88 o                         
   1   4   7        309.83        347.57         6.06 o                         
   2   4   7        488.03        414.16         6.06 o                         
   3   4   7         27.61         35.61         3.16 o                         
   4   4   7        136.09        114.30         3.11 o                         
   5   4   7          4.50         13.97         3.97 o                         
   6   4   7         69.84         66.27         5.88 o                         
   7   4   7          1.99          2.20         4.24 o                         
   8   4   7          2.73          4.99         4.78 o                         
   9   4   7          1.94          4.31         5.15 o                         
  -8   5   7          1.33          3.18         4.29 o                         
  -7   5   7          5.21         10.09         4.59 o                         
  -6   5   7         26.33         18.82         3.45 o                         
  -5   5   7         14.07         11.05         3.73 o                         
  -4   5   7         33.61         30.37         3.39 o                         
  -3   5   7         74.79         45.90         3.46 o                         
  -2   5   7        407.33        420.04         9.80 o                         
  -1   5   7        112.98        103.23         2.79 o                         
   0   5   7        105.81        129.10         3.57 o                         
   1   5   7        112.18        104.44         3.75 o                         
   2   5   7        407.94        422.57        11.43 o                         
   3   5   7         74.37         45.46         2.93 o                         
   4   5   7         33.90         22.57         2.72 o                         
   5   5   7         14.09         10.37         3.12 o                         
   6   5   7         26.15         19.59         3.41 o                         
   7   5   7          5.24          5.00         4.53 o                         
   8   5   7          1.38          5.06         4.83 o                         
  -8   6   7          0.03          3.11         5.12 o                         
  -7   6   7         11.05         12.44         3.86 o                         
  -6   6   7          5.03          3.92         4.37 o                         
  -5   6   7         46.80         53.19         3.92 o                         
  -4   6   7         19.07         15.40         2.84 o                         
  -3   6   7        323.91        316.89        18.02 o                         
  -2   6   7        151.48        156.31         5.58 o                         
  -1   6   7         21.20         21.43         2.77 o                         
   0   6   7        134.23        169.44         3.80 o                         
   1   6   7         21.68         16.86         2.81 o                         
   2   6   7        151.44        149.33         7.73 o                         
   3   6   7        323.96        327.34         7.43 o                         
   4   6   7         19.26         23.77         2.89 o                         
   5   6   7         46.83         63.05         3.33 o                         
   6   6   7          5.03          9.29         3.04 o                         
   7   6   7         10.87         12.52         4.14 o                         
   8   6   7          0.02         -1.86         5.08 o                         
  -7   7   7          4.81          2.58         4.55 o                         
  -6   7   7          9.16          2.07         3.63 o                         
  -5   7   7          4.69          5.21         3.19 o                         
  -4   7   7          6.52          7.83         2.78 o                         
  -3   7   7        167.08        140.91         3.15 o                         
  -2   7   7        134.16        121.79         7.19 o                         
  -1   7   7          6.85          8.68         2.74 o                         
   0   7   7          6.58          2.14         2.72 o                         
   1   7   7          6.86          6.30         2.49 o                         
   2   7   7        133.83        130.83         3.63 o                         
   3   7   7        167.06        144.94         7.67 o                         
   4   7   7          6.63         10.40         3.74 o                         
   5   7   7          4.69          4.82         3.19 o                         
   6   7   7          9.24          2.91         3.26 o                         
   7   7   7          4.79          6.21         3.47 o                         
  -6   8   7          3.05          5.36         3.85 o                         
  -5   8   7         13.34         15.17         3.06 o                         
  -4   8   7          6.14          8.93         3.85 o                         
  -3   8   7         41.13         41.66         3.18 o                         
  -2   8   7         93.24         91.15         3.09 o                         
  -1   8   7          0.01          0.60         2.53 o                         
   0   8   7          7.14         12.80         2.65 o                         
   1   8   7          0.01          5.67         2.69 o                         
   2   8   7         93.15         87.98         3.22 o                         
   3   8   7         41.13         41.81         3.41 o                         
   4   8   7          6.19         10.20         3.43 o                         
   5   8   7         13.33         14.39         3.74 o                         
   6   8   7          3.05          1.91         3.84 o                         
  -5   9   7          2.35          4.05         3.25 o                         
  -4   9   7         12.53         10.25         3.09 o                         
  -3   9   7         11.53         18.60         3.22 o                         
  -2   9   7          6.12          9.53         3.09 o                         
  -1   9   7          2.93         10.05         3.34 o                         
   0   9   7         30.61         39.61         3.04 o                         
   1   9   7          2.93          5.49         2.97 o                         
   2   9   7          6.16          3.68         3.18 o                         
   3   9   7         11.58         13.20         2.97 o                         
   4   9   7         12.61          9.39         3.42 o                         
   5   9   7          2.38          0.86         3.26 o                         
  -4  10   7          4.31          4.71         3.09 o                         
  -3  10   7          1.72          6.00         3.20 o                         
  -2  10   7          8.22         10.25         3.45 o                         
  -1  10   7          8.20          8.62         4.12 o                         
   0  10   7         78.48         65.94         3.39 o                         
   1  10   7          8.17         12.86         3.70 o                         
   2  10   7          8.23         12.17         3.76 o                         
   3  10   7          1.71          0.41         3.54 o                         
   4  10   7          4.29          6.53         3.58 o                         
  -1  11   7          2.58          5.39         3.32 o                         
   0  11   7          0.64          4.14         3.97 o                         
   1  11   7          2.58          1.46         3.55 o                         
   1   0   8         12.46          3.12         7.55 o                         
   2   0   8       2730.89       2883.28        29.87 o                         
   3   0   8         23.82         53.68         6.17 o                         
   4   0   8         26.52         43.07         6.52 o                         
   5   0   8         17.34         31.77         4.42 o                         
   6   0   8        126.13        116.33         6.23 o                         
   7   0   8          0.14         -3.46         6.06 o                         
   8   0   8          0.03          1.86         5.69 o                         
   9   0   8         11.18          5.00         5.79 o                         
  -9   1   8         45.12         59.23         9.14 o                         
  -8   1   8         10.37         15.79         5.34 o                         
  -7   1   8         13.32         18.57         7.38 o                         
  -6   1   8         71.79         77.91         7.50 o                         
  -5   1   8        104.87        107.96         5.29 o                         
  -4   1   8         86.40        141.82         4.82 o                         
  -3   1   8       2568.54       3101.23       132.91 o                         
  -2   1   8        841.35        754.79        13.97 o                         
  -1   1   8        208.40        168.54         9.31 o                         
   0   1   8       3480.83       3504.96        17.23 o                         
   1   1   8        210.39        161.27         5.11 o                         
   2   1   8        841.51        767.23        31.16 o                         
   3   1   8       2576.41       3114.23        25.89 o                         
   4   1   8         87.34        152.30         8.97 o                         
   5   1   8        104.45         99.49         8.06 o                         
   6   1   8         71.52         87.73         8.23 o                         
   7   1   8         13.30         13.82         4.33 o                         
   8   1   8         10.45         18.10         4.60 o                         
   9   1   8         45.34         53.59         5.42 o                         
  -9   2   8         27.59         30.38         6.19 o                         
  -8   2   8          1.44          3.97         5.85 o                         
  -7   2   8          0.08         -1.14         5.36 o                         
  -6   2   8        102.71        105.92         4.30 o                         
  -5   2   8        124.56        165.12         5.91 o                         
  -4   2   8         47.84         42.77         3.89 o                         
  -3   2   8       1399.19       1128.69        23.59 o                         
  -2   2   8         37.18         39.83         4.19 o                         
  -1   2   8         28.98         48.67         3.83 o                         
   0   2   8         88.63         99.95         4.51 o                         
   1   2   8         29.20         51.57         3.37 o                         
   2   2   8         36.68         45.46         3.45 o                         
   3   2   8       1396.51       1178.88        41.14 o                         
   4   2   8         48.28         48.59         6.05 o                         
   5   2   8        124.63        178.86         5.79 o                         
   6   2   8        103.41        115.72         6.90 o                         
   7   2   8          0.08          2.53         3.76 o                         
   8   2   8          1.43          3.55         3.86 o                         
   9   2   8         27.45         36.83         5.02 o                         
  -9   3   8         19.15         13.97         6.59 o                         
  -8   3   8          3.72         15.50         7.89 o                         
  -7   3   8          1.89          0.25         5.22 o                         
  -6   3   8        185.84        173.43         9.26 o                         
  -5   3   8         88.11         89.39         5.22 o                         
  -4   3   8        110.34        150.78         6.90 o                         
  -3   3   8        259.68        202.26         4.38 o                         
  -2   3   8        532.25        502.79         8.18 o                         
  -1   3   8        496.75        446.93        11.20 o                         
   0   3   8       1756.57       1891.72        21.62 o                         
   1   3   8        495.23        431.26         4.75 o                         
   2   3   8        532.79        511.47         5.75 o                         
   3   3   8        259.19        196.87         5.11 o                         
   4   3   8        109.53        148.76         4.81 o                         
   5   3   8         87.59         92.89         4.68 o                         
   6   3   8        184.99        183.51         5.41 o                         
   7   3   8          1.90         -1.79         5.11 o                         
   8   3   8          3.70          6.68         4.99 o                         
   9   3   8         19.12         18.99         5.22 o                         
  -9   4   8          5.26         13.12         8.86 o                         
  -8   4   8          0.88          4.61         5.11 o                         
  -7   4   8          2.84         -1.02         4.31 o                         
  -6   4   8        177.59        177.36         9.45 o                         
  -5   4   8         33.82         22.19         3.72 o                         
  -4   4   8         90.47         92.39         5.43 o                         
  -3   4   8        655.39        618.59        15.29 o                         
  -2   4   8        367.49        419.67         4.21 o                         
  -1   4   8         88.37         82.02         3.24 o                         
   0   4   8       4120.81       4572.12        83.33 o                         
   1   4   8         87.90         73.40         2.84 o                         
   2   4   8        367.48        409.63         3.96 o                         
   3   4   8        653.62        621.96         6.46 o                         
   4   4   8         91.33         97.59         3.43 o                         
   5   4   8         33.62         19.64         4.98 o                         
   6   4   8        177.63        170.64         5.28 o                         
   7   4   8          2.84          4.52         4.28 o                         
   8   4   8          0.89          5.20         4.17 o                         
   9   4   8          5.28          3.83         5.36 o                         
  -8   5   8          0.32          0.95         5.95 o                         
  -7   5   8          5.30          1.57         4.34 o                         
  -6   5   8         25.94         25.69         4.19 o                         
  -5   5   8         35.53         27.47         3.55 o                         
  -4   5   8         53.11         46.29         5.73 o                         
  -3   5   8        248.23        220.25         3.80 o                         
  -2   5   8        192.00        179.73         4.99 o                         
  -1   5   8         70.70         79.44         2.82 o                         
   0   5   8          3.93         13.00         2.46 o                         
   1   5   8         72.61         82.61         3.52 o                         
   2   5   8        191.54        188.42         4.00 o                         
   3   5   8        248.68        226.17         3.62 o                         
   4   5   8         53.44         50.88         3.02 o                         
   5   5   8         35.74         32.29         3.46 o                         
   6   5   8         26.05         27.06         5.44 o                         
   7   5   8          5.33          2.51         5.48 o                         
   8   5   8          0.32          4.49         4.86 o                         
  -8   6   8          3.08          6.97         4.97 o                         
  -7   6   8          6.36          2.88         7.98 o                         
  -6   6   8          3.28          4.81         3.53 o                         
  -5   6   8        114.85        119.61         4.84 o                         
  -4   6   8         35.92         29.51         4.17 o                         
  -3   6   8         43.24         38.27         2.76 o                         
  -2   6   8        197.24        193.17         5.15 o                         
  -1   6   8         19.73         18.90         2.70 o                         
   0   6   8         32.57         34.39         2.82 o                         
   1   6   8         19.55         18.13         2.41 o                         
   2   6   8        196.82        189.60         3.71 o                         
   3   6   8         43.25         39.77         2.82 o                         
   4   6   8         35.76         33.02         3.02 o                         
   5   6   8        114.50        124.13         3.79 o                         
   6   6   8          3.31         10.46         4.45 o                         
   7   6   8          6.36          4.23         5.88 o                         
   8   6   8          3.11         -1.12         6.64 o                         
  -7   7   8          0.05          7.62         6.91 o                         
  -6   7   8          9.62         11.25         4.12 o                         
  -5   7   8         20.94         18.97         4.05 o                         
  -4   7   8         89.82         78.78         3.59 o                         
  -3   7   8         74.03         77.65         5.41 o                         
  -2   7   8         58.97         55.93         3.30 o                         
  -1   7   8         11.54         11.25         2.81 o                         
   0   7   8         23.76         15.39         2.80 o                         
   1   7   8         11.46         16.54         2.61 o                         
   2   7   8         58.94         54.71         3.08 o                         
   3   7   8         73.91         78.72         3.48 o                         
   4   7   8         89.86         71.20         6.07 o                         
   5   7   8         20.93         20.07         3.28 o                         
   6   7   8          9.69         14.69         4.65 o                         
   7   7   8          0.05          1.37         5.94 o                         
  -6   8   8          0.60          5.73         4.22 o                         
  -5   8   8         14.46         10.61         3.37 o                         
  -4   8   8         12.48          9.62         2.92 o                         
  -3   8   8         41.62         53.87         3.24 o                         
  -2   8   8          1.09          3.77         2.70 o                         
  -1   8   8         16.66         18.79         3.00 o                         
   0   8   8        127.56        132.90         3.21 o                         
   1   8   8         16.77         20.97         2.84 o                         
   2   8   8          1.11          2.47         2.99 o                         
   3   8   8         41.57         51.40         3.50 o                         
   4   8   8         12.45          6.06         2.95 o                         
   5   8   8         14.42         11.49         3.40 o                         
   6   8   8          0.59         -2.14         3.25 o                         
  -5   9   8          7.07          7.13         3.48 o                         
  -4   9   8          9.92         12.41         3.36 o                         
  -3   9   8          8.10          5.22         3.26 o                         
  -2   9   8          6.82          8.01         3.16 o                         
  -1   9   8         16.84         13.54         3.54 o                         
   0   9   8          0.13          2.82         3.11 o                         
   1   9   8         16.92         21.82         3.19 o                         
   2   9   8          6.79          3.50         3.18 o                         
   3   9   8          8.02         10.39         3.50 o                         
   4   9   8          9.98         13.08         3.18 o                         
   5   9   8          7.06          8.96         3.27 o                         
  -4  10   8          0.23          4.05         3.31 o                         
  -3  10   8          3.67         11.08         3.48 o                         
  -2  10   8          1.34          2.99         3.12 o                         
  -1  10   8         28.02         27.86         3.24 o                         
   0  10   8          4.31          9.02         3.15 o                         
   1  10   8         28.09         27.76         4.36 o                         
   2  10   8          1.34         -1.30         3.19 o                         
   3  10   8          3.65          6.38         3.21 o                         
   4  10   8          0.23          0.19         3.61 o                         
   0  11   8          0.98          4.02         3.42 o                         
   1   0   9        267.71        168.60         9.20 o                         
   2   0   9          0.62          0.34         7.10 o                         
   3   0   9         21.60         15.54         5.55 o                         
   4   0   9         39.52         65.30         6.80 o                         
   5   0   9          1.33          7.55         9.65 o                         
   6   0   9        420.94        464.09         9.17 o                         
   7   0   9         53.78         52.33         5.19 o                         
   8   0   9         12.48         15.22         7.95 o                         
   9   0   9         19.17         17.32         8.52 o                         
  -9   1   9         45.05         46.05         6.47 o                         
  -8   1   9          5.80         15.28         7.95 o                         
  -7   1   9         74.31         74.05         5.85 o                         
  -6   1   9        458.07        436.45         6.73 o                         
  -5   1   9         73.04         94.21         5.59 o                         
  -4   1   9         11.33         14.95         4.59 o                         
  -3   1   9       2045.15       2402.93        56.98 o                         
  -2   1   9        268.44        207.95         7.67 o                         
  -1   1   9        492.39        490.51        10.45 o                         
   0   1   9         18.80         26.18         5.51 o                         
   1   1   9        491.74        473.14         7.11 o                         
   2   1   9        270.51        212.83         6.94 o                         
   3   1   9       2038.62       2439.39        23.62 o                         
   4   1   9         11.34         12.32         6.81 o                         
   5   1   9         73.00         82.45         7.95 o                         
   6   1   9        457.96        437.87        12.15 o                         
   7   1   9         73.95         77.52         4.91 o                         
   8   1   9          5.77          5.22         4.77 o                         
   9   1   9         44.95         36.97         4.28 o                         
  -9   2   9         25.61         13.40         8.69 o                         
  -8   2   9          0.81         12.78         7.78 o                         
  -7   2   9         26.65         19.47         4.51 o                         
  -6   2   9        318.74        285.70         6.48 o                         
  -5   2   9         64.82         45.21         4.17 o                         
  -4   2   9         24.18         22.83         4.71 o                         
  -3   2   9       1334.96       1558.37        29.95 o                         
  -2   2   9         90.14         85.36         4.55 o                         
  -1   2   9         54.95         66.32         3.44 o                         
   0   2   9        347.74        321.93        10.44 o                         
   1   2   9         54.29         63.20         3.82 o                         
   2   2   9         89.84         81.70         3.98 o                         
   3   2   9       1335.99       1602.16        39.38 o                         
   4   2   9         24.18         20.25         3.96 o                         
   5   2   9         64.83         43.43         4.09 o                         
   6   2   9        318.55        302.88         6.67 o                         
   7   2   9         26.97         19.37         5.32 o                         
   8   2   9          0.82          1.47         4.52 o                         
   9   2   9         25.65         17.24         4.45 o                         
  -9   3   9         11.79         12.72         9.14 o                         
  -8   3   9         22.68         23.76         4.72 o                         
  -7   3   9         30.28         32.68         4.36 o                         
  -6   3   9        320.65        347.91        17.60 o                         
  -5   3   9         95.52         72.07         4.42 o                         
  -4   3   9         11.36          5.12         6.33 o                         
  -3   3   9        164.72        110.40        11.92 o                         
  -2   3   9         74.54         93.08         3.20 o                         
  -1   3   9         86.05         96.04         3.23 o                         
   0   3   9       1077.44       1015.66        23.06 o                         
   1   3   9         84.75         94.39         3.38 o                         
   2   3   9         73.60         86.71         3.72 o                         
   3   3   9        165.91        119.92         4.12 o                         
   4   3   9         11.31         12.27         4.02 o                         
   5   3   9         96.34         73.36         5.31 o                         
   6   3   9        321.06        336.98         8.12 o                         
   7   3   9         30.22         34.98         4.60 o                         
   8   3   9         22.85         20.40         4.70 o                         
   9   3   9         11.75         11.26         5.17 o                         
  -9   4   9         15.98          7.44         6.64 o                         
  -8   4   9         17.71          9.05         5.90 o                         
  -7   4   9          0.83          4.11         4.41 o                         
  -6   4   9         66.96         83.20         4.54 o                         
  -5   4   9         39.44         38.15         3.59 o                         
  -4   4   9        176.13        196.05         4.18 o                         
  -3   4   9         13.74         14.28         2.61 o                         
  -2   4   9        107.87        100.17         3.83 o                         
  -1   4   9         14.17         20.99         2.52 o                         
   0   4   9          4.24          5.30         2.62 o                         
   1   4   9         14.39         18.63         2.69 o                         
   2   4   9        108.25        102.97         3.37 o                         
   3   4   9         13.66         15.64         3.06 o                         
   4   4   9        176.26        206.01         4.06 o                         
   5   4   9         39.42         39.72         4.20 o                         
   6   4   9         66.94         82.84         5.78 o                         
   7   4   9          0.83          1.64         5.00 o                         
   8   4   9         17.64         10.35         4.77 o                         
   9   4   9         16.05         18.20         6.38 o                         
  -8   5   9          4.08          2.18         6.02 o                         
  -7   5   9          5.26          3.63         4.51 o                         
  -6   5   9         90.08         88.01         4.89 o                         
  -5   5   9        130.95        117.90         4.00 o                         
  -4   5   9        442.91        468.97        17.63 o                         
  -3   5   9          1.75         11.04         2.58 o                         
  -2   5   9         11.54         10.48         2.98 o                         
  -1   5   9         23.22         34.20         3.04 o                         
   0   5   9         10.59          9.12         2.50 o                         
   1   5   9         23.22         31.16         3.04 o                         
   2   5   9         11.60          9.01         2.62 o                         
   3   5   9          1.73          9.17         3.15 o                         
   4   5   9        441.66        466.87        11.24 o                         
   5   5   9        130.86        132.45         3.56 o                         
   6   5   9         90.15         91.41         8.57 o                         
   7   5   9          5.25          9.23         3.79 o                         
   8   5   9          4.07          7.35         4.33 o                         
  -8   6   9          1.50          2.80         4.31 o                         
  -7   6   9          0.11          3.76         5.42 o                         
  -6   6   9         38.83         37.40         4.94 o                         
  -5   6   9         36.25         33.83         3.69 o                         
  -4   6   9         95.22        104.33         3.53 o                         
  -3   6   9          5.37          6.55         3.08 o                         
  -2   6   9          4.71          7.94         2.57 o                         
  -1   6   9          0.78          5.65         2.64 o                         
   0   6   9          3.18          8.48         2.42 o                         
   1   6   9          0.81          7.01         2.68 o                         
   2   6   9          4.67          8.10         2.59 o                         
   3   6   9          5.44         11.46         3.54 o                         
   4   6   9         95.56        104.24         3.34 o                         
   5   6   9         36.34         35.83         2.97 o                         
   6   6   9         38.73         28.81         3.56 o                         
   7   6   9          0.13          3.65         4.73 o                         
   8   6   9          1.49          0.30         5.19 o                         
  -7   7   9          1.28          3.60         4.15 o                         
  -6   7   9          6.22         11.65         5.07 o                         
  -5   7   9          2.11          0.22         3.83 o                         
  -4   7   9         98.86         92.41         4.65 o                         
  -3   7   9         57.56         62.83         2.91 o                         
  -2   7   9         20.75         18.95         2.88 o                         
  -1   7   9         11.97         11.34         3.13 o                         
   0   7   9          6.60          7.29         2.43 o                         
   1   7   9         12.11          8.39         2.91 o                         
   2   7   9         20.81         18.58         3.21 o                         
   3   7   9         57.44         59.52         3.10 o                         
   4   7   9         99.21         92.66         3.80 o                         
   5   7   9          2.12          6.67         3.11 o                         
   6   7   9          6.19         12.36         3.63 o                         
   7   7   9          1.31          1.98         5.04 o                         
  -6   8   9          2.40          3.59         4.35 o                         
  -5   8   9          9.54         10.89         3.29 o                         
  -4   8   9         10.28         13.47         3.16 o                         
  -3   8   9         47.14         40.04         3.22 o                         
  -2   8   9         15.82         14.98         3.04 o                         
  -1   8   9         34.03         35.07         3.09 o                         
   0   8   9          4.00          4.06         3.21 o                         
   1   8   9         34.07         35.32         2.64 o                         
   2   8   9         15.88         18.09         3.38 o                         
   3   8   9         47.14         43.78         4.55 o                         
   4   8   9         10.27          8.06         3.46 o                         
   5   8   9          9.53         13.12         3.45 o                         
   6   8   9          2.38          0.79         4.36 o                         
  -5   9   9          6.23          5.22         3.35 o                         
  -4   9   9         18.85         11.48         3.77 o                         
  -3   9   9         19.18         16.01         3.23 o                         
  -2   9   9          4.37          3.40         2.90 o                         
  -1   9   9          4.33          4.05         2.85 o                         
   0   9   9         15.32         14.57         3.52 o                         
   1   9   9          4.31          4.23         2.77 o                         
   2   9   9          4.32          4.74         3.90 o                         
   3   9   9         19.13         13.17         3.06 o                         
   4   9   9         18.70         13.76         3.43 o                         
   5   9   9          6.22          2.57         3.19 o                         
  -3  10   9          2.40          4.10         3.77 o                         
  -2  10   9         12.72         12.06         3.43 o                         
  -1  10   9         14.49         18.20         5.12 o                         
   0  10   9          0.01          2.48         3.72 o                         
   1  10   9         14.55         15.56         3.44 o                         
   2  10   9         12.71          7.23         3.24 o                         
   3  10   9          2.39          1.49         3.23 o                         
   1   0  10        158.87        111.75         6.47 o                         
   2   0  10       1432.59       1591.13        19.93 o                         
   3   0  10        341.48        257.18        10.96 o                         
   4   0  10          1.14          5.03         5.64 o                         
   5   0  10         80.93        159.68        13.51 o                         
   6   0  10         32.30         25.27         5.05 o                         
   7   0  10         60.74         59.91         5.62 o                         
   8   0  10          2.27          7.72         5.39 o                         
   9   0  10          0.58         -1.65         8.69 o                         
  -9   1  10         30.98         31.40         8.52 o                         
  -8   1  10         14.47          9.48         8.01 o                         
  -7   1  10        129.78        126.52         6.30 o                         
  -6   1  10        156.69        142.36         5.03 o                         
  -5   1  10        240.70        279.63         6.22 o                         
  -4   1  10         98.56         88.59         5.08 o                         
  -3   1  10        449.16        372.71        16.64 o                         
  -2   1  10        469.38        426.74         9.54 o                         
  -1   1  10        403.29        440.31        10.79 o                         
   0   1  10         46.32         56.96         5.91 o                         
   1   1  10        407.07        430.53         8.97 o                         
   2   1  10        470.75        414.21        41.54 o                         
   3   1  10        450.39        386.26         8.94 o                         
   4   1  10         98.55         91.77         7.95 o                         
   5   1  10        241.52        312.72        10.39 o                         
   6   1  10        156.54        149.69        10.73 o                         
   7   1  10        129.78        129.48         6.13 o                         
   8   1  10         14.47         13.54         3.63 o                         
   9   1  10         30.90         27.65         4.32 o                         
  -9   2  10         15.01         12.61         5.96 o                         
  -8   2  10         10.19         11.36         5.62 o                         
  -7   2  10         22.73         17.70         5.32 o                         
  -6   2  10        330.75        355.14         6.32 o                         
  -5   2  10         65.69         99.33         5.30 o                         
  -4   2  10         18.53         27.40         3.90 o                         
  -3   2  10        262.11        161.49         5.93 o                         
  -2   2  10        354.34        293.35        18.65 o                         
  -1   2  10         44.84         37.62         3.57 o                         
   0   2  10         34.34         31.89         3.05 o                         
   1   2  10         44.63         29.76         3.57 o                         
   2   2  10        354.05        279.86        12.78 o                         
   3   2  10        260.90        174.19         4.12 o                         
   4   2  10         18.60         21.81         3.95 o                         
   5   2  10         64.96        105.39         6.42 o                         
   6   2  10        330.59        332.73        21.78 o                         
   7   2  10         22.92         23.04         5.44 o                         
   8   2  10         10.11          9.41         4.51 o                         
   9   2  10         15.08         10.19         5.05 o                         
  -9   3  10          2.84         -2.50         6.53 o                         
  -8   3  10         15.92         15.07         5.82 o                         
  -7   3  10         17.02         20.75         4.40 o                         
  -6   3  10        372.95        382.63        22.35 o                         
  -5   3  10         93.46         81.45         4.39 o                         
  -4   3  10         57.01         44.12         4.86 o                         
  -3   3  10         48.31         51.34         3.47 o                         
  -2   3  10        319.31        360.19         4.64 o                         
  -1   3  10        236.28        204.94         3.79 o                         
   0   3  10         61.48         81.39         2.98 o                         
   1   3  10        236.19        196.33         6.87 o                         
   2   3  10        317.12        361.25         5.59 o                         
   3   3  10         47.32         49.22         3.35 o                         
   4   3  10         57.63         54.22         5.04 o                         
   5   3  10         93.41         81.65         4.51 o                         
   6   3  10        373.34        367.70        44.41 o                         
   7   3  10         16.95         20.68         4.60 o                         
   8   3  10         16.00         19.05         5.84 o                         
   9   3  10          2.86         -1.82         4.39 o                         
  -8   4  10          3.44          3.12         4.78 o                         
  -7   4  10          5.04          2.63         5.36 o                         
  -6   4  10        129.04        123.31         5.66 o                         
  -5   4  10          2.65          7.87         3.96 o                         
  -4   4  10         86.08         96.18         4.69 o                         
  -3   4  10         31.90         15.51         3.91 o                         
  -2   4  10         65.67         78.61         2.88 o                         
  -1   4  10         45.35         43.61         2.61 o                         
   0   4  10        243.59        219.85         6.77 o                         
   1   4  10         44.97         50.05         3.43 o                         
   2   4  10         66.10         76.77         2.91 o                         
   3   4  10         31.46         20.48         2.78 o                         
   4   4  10         85.93         89.40         3.72 o                         
   5   4  10          2.69          9.25         4.94 o                         
   6   4  10        128.60        121.45         5.84 o                         
   7   4  10          5.05          5.40         3.71 o                         
   8   4  10          3.44          1.63         4.29 o                         
  -8   5  10          0.35         -1.38         4.96 o                         
  -7   5  10         15.48         14.31         6.39 o                         
  -6   5  10         16.07         28.79         8.21 o                         
  -5   5  10         28.25         30.44         4.02 o                         
  -4   5  10        298.15        294.81         5.62 o                         
  -3   5  10         78.30         85.99         2.86 o                         
  -2   5  10         55.59         68.50         3.94 o                         
  -1   5  10         38.22         38.01         3.13 o                         
   0   5  10          6.94         11.09         2.49 o                         
   1   5  10         38.15         35.84         2.51 o                         
   2   5  10         55.84         74.83         3.39 o                         
   3   5  10         78.72         89.26         3.17 o                         
   4   5  10        298.34        287.96         9.90 o                         
   5   5  10         28.33         28.43         3.83 o                         
   6   5  10         16.03         23.47         4.57 o                         
   7   5  10         15.39         12.81         5.45 o                         
   8   5  10          0.35          1.62         4.22 o                         
  -8   6  10          4.60          1.85         5.11 o                         
  -7   6  10          1.24         11.33         4.78 o                         
  -6   6  10          0.44          2.18         3.76 o                         
  -5   6  10         23.20         25.94         4.51 o                         
  -4   6  10        210.05        239.62         7.14 o                         
  -3   6  10        263.06        260.44         8.58 o                         
  -2   6  10         68.56         69.72         3.05 o                         
  -1   6  10         18.98         26.20         3.12 o                         
   0   6  10         12.92         14.98         2.49 o                         
   1   6  10         18.90         21.81         2.83 o                         
   2   6  10         68.64         71.95         3.07 o                         
   3   6  10        263.19        263.57         3.84 o                         
   4   6  10        210.31        235.05         5.19 o                         
   5   6  10         23.24         22.86         3.14 o                         
   6   6  10          0.44          0.74         3.94 o                         
   7   6  10          1.24          1.67         4.67 o                         
   8   6  10          4.57          6.91         6.50 o                         
  -7   7  10          1.68          2.56         4.35 o                         
  -6   7  10         11.40          9.88         3.82 o                         
  -5   7  10          1.76          1.87         3.48 o                         
  -4   7  10        190.00        191.62         4.55 o                         
  -3   7  10         19.09         26.64         3.35 o                         
  -2   7  10          1.79          2.11         2.86 o                         
  -1   7  10         41.53         47.27         3.07 o                         
   0   7  10          6.53         12.48         2.64 o                         
   1   7  10         41.64         45.63         4.55 o                         
   2   7  10          1.80          5.75         5.41 o                         
   3   7  10         19.14         25.91         3.13 o                         
   4   7  10        188.92        192.11         4.35 o                         
   5   7  10          1.79         -1.10         3.18 o                         
   6   7  10         11.44          7.34         3.67 o                         
   7   7  10          1.71          3.39         5.42 o                         
  -6   8  10          4.52          1.46         4.38 o                         
  -5   8  10          0.17          4.14         3.67 o                         
  -4   8  10          9.81          8.08         3.94 o                         
  -3   8  10          6.96          8.65         2.72 o                         
  -2   8  10          7.96          9.61         2.81 o                         
  -1   8  10         20.21         16.65         3.03 o                         
   0   8  10          6.05         12.90         2.59 o                         
   1   8  10         20.33         17.93         3.01 o                         
   2   8  10          7.95         15.42         3.48 o                         
   3   8  10          7.02         15.01         3.50 o                         
   4   8  10          9.85         10.90         3.22 o                         
   5   8  10          0.17          4.38         3.12 o                         
   6   8  10          4.50          7.36         3.54 o                         
  -5   9  10          3.39          6.41         4.36 o                         
  -4   9  10          5.06          5.27         3.11 o                         
  -3   9  10         15.64         20.55         3.11 o                         
  -2   9  10          0.84         -2.74         3.57 o                         
  -1   9  10          0.99          1.91         3.04 o                         
   0   9  10         10.92         17.19         3.14 o                         
   1   9  10          0.98          1.55         2.95 o                         
   2   9  10          0.83         -1.78         3.26 o                         
   3   9  10         15.73         18.40         4.50 o                         
   4   9  10          5.09          6.89         3.16 o                         
   5   9  10          3.41          2.58         3.92 o                         
  -3  10  10          4.29          5.57         3.11 o                         
  -2  10  10          1.86         -0.25         3.76 o                         
  -1  10  10          6.58          2.42         3.12 o                         
   0  10  10         12.96          7.65         3.15 o                         
   1  10  10          6.59          8.07         3.68 o                         
   2  10  10          1.85          8.49         3.80 o                         
   3  10  10          4.29          4.21         3.87 o                         
   1   0  11         33.30         21.52         6.87 o                         
   2   0  11          0.12         -2.16         7.04 o                         
   3   0  11          6.64         42.25         7.67 o                         
   4   0  11        619.41        661.04        16.98 o                         
   6   0  11         38.05         41.06         7.15 o                         
   7   0  11          4.58          4.32         5.34 o                         
   8   0  11          0.00          0.45         5.51 o                         
   9   0  11          0.44          5.22         6.53 o                         
  -9   1  11         10.76         11.30         8.80 o                         
  -8   1  11          4.57         10.85         5.74 o                         
  -7   1  11         46.96         46.79         5.68 o                         
  -6   1  11         17.66         20.63         4.21 o                         
  -5   1  11        590.08        495.04         6.91 o                         
  -4   1  11         12.51         11.10         4.66 o                         
  -3   1  11        216.34        294.55         9.71 o                         
  -2   1  11       1679.96       1568.07        16.07 o                         
  -1   1  11        935.40        891.59        12.21 o                         
   0   1  11        194.16        269.11         9.20 o                         
   1   1  11        933.06        872.85         8.35 o                         
   2   1  11       1680.79       1651.30        20.84 o                         
   3   1  11        215.97        286.35         6.92 o                         
   4   1  11         12.48         16.01         6.70 o                         
   5   1  11        589.48        506.24        13.86 o                         
   6   1  11         17.67         24.87         7.27 o                         
   7   1  11         46.92         45.64         6.05 o                         
   8   1  11          4.62          8.15         3.65 o                         
   9   1  11         10.89          8.06         4.31 o                         
  -9   2  11          1.76         -9.43         9.43 o                         
  -8   2  11          0.03          2.67         5.68 o                         
  -7   2  11         55.99         59.79         5.70 o                         
  -6   2  11         17.98         19.56         4.21 o                         
  -5   2  11        135.58        162.47         5.20 o                         
  -4   2  11         28.85         30.69         4.82 o                         
  -3   2  11        127.91        150.15         5.96 o                         
  -2   2  11       2676.70       2753.37        70.33 o                         
  -1   2  11        189.53        147.68         4.51 o                         
   0   2  11          5.25          7.68         2.82 o                         
   1   2  11        189.19        143.74         6.55 o                         
   2   2  11       2675.06       2783.45        75.93 o                         
   3   2  11        128.04        153.13         4.17 o                         
   4   2  11         28.54         28.37         4.03 o                         
   5   2  11        135.68        175.93         5.01 o                         
   6   2  11         17.68         18.03         5.28 o                         
   7   2  11         56.07         60.12         5.60 o                         
   8   2  11          0.04          1.55         3.69 o                         
   9   2  11          1.74          5.74         5.40 o                         
  -9   3  11          1.68         -1.42         6.47 o                         
  -8   3  11          9.91          7.02         5.90 o                         
  -7   3  11         31.82         24.63         4.65 o                         
  -6   3  11         22.05         24.89         4.33 o                         
  -5   3  11        125.86        134.44        13.77 o                         
  -4   3  11         98.86         93.91         6.47 o                         
  -3   3  11        127.31        183.96         4.76 o                         
  -2   3  11       2301.13       2353.75       107.15 o                         
  -1   3  11        124.70        131.41         3.50 o                         
   0   3  11        616.84        723.58        29.88 o                         
   1   3  11        124.34        135.65         3.85 o                         
   2   3  11       2302.65       2410.12        56.96 o                         
   3   3  11        128.45        187.36         4.62 o                         
   4   3  11         99.48         91.00         6.84 o                         
   5   3  11        125.77        146.48         4.98 o                         
   6   3  11         22.00         19.68         5.50 o                         
   7   3  11         31.48         26.40         4.52 o                         
   8   3  11          9.86         14.26         5.69 o                         
   9   3  11          1.66          2.30         4.42 o                         
  -8   4  11          3.57          3.05         4.86 o                         
  -7   4  11          7.76          5.37         4.40 o                         
  -6   4  11         14.95          8.30         4.24 o                         
  -5   4  11         44.00         34.70         5.88 o                         
  -4   4  11        409.92        424.83        25.13 o                         
  -3   4  11         49.00         48.11         3.53 o                         
  -2   4  11       1039.12        931.84        12.30 o                         
  -1   4  11          1.53          7.37         2.45 o                         
   0   4  11         61.79         75.60         3.12 o                         
   1   4  11          1.43          3.98         2.44 o                         
   2   4  11       1037.47        935.99        16.84 o                         
   3   4  11         49.46         49.63         3.35 o                         
   4   4  11        409.44        430.13         6.17 o                         
   5   4  11         43.91         32.97         4.14 o                         
   6   4  11         14.91         10.02         3.71 o                         
   7   4  11          7.82          7.69         5.46 o                         
   8   4  11          3.55          2.33         8.35 o                         
  -8   5  11          4.97          3.27         4.33 o                         
  -7   5  11         15.02         15.08         3.97 o                         
  -6   5  11         20.48         18.46         5.08 o                         
  -5   5  11          0.29         -3.74         5.22 o                         
  -4   5  11        216.10        215.30         7.36 o                         
  -3   5  11         12.55         24.01         3.06 o                         
  -2   5  11         97.83         94.99         5.11 o                         
  -1   5  11         16.54         20.34         3.07 o                         
   0   5  11         31.88         30.73         2.92 o                         
   1   5  11         16.76         20.35         2.79 o                         
   2   5  11         97.80         98.70         3.05 o                         
   3   5  11         12.27         19.64         3.12 o                         
   4   5  11        216.09        222.01         6.03 o                         
   5   5  11          0.29          3.96         3.97 o                         
   6   5  11         20.60         20.27         4.40 o                         
   7   5  11         15.10         13.99         4.85 o                         
   8   5  11          5.00          5.50         4.33 o                         
  -7   6  11          3.97         11.46         4.92 o                         
  -6   6  11         25.73         21.06         4.65 o                         
  -5   6  11          3.58          6.46         3.56 o                         
  -4   6  11          1.58          0.30         3.33 o                         
  -3   6  11        135.83        138.84         3.45 o                         
  -2   6  11         44.18         39.35         2.70 o                         
  -1   6  11         55.73         43.76         2.60 o                         
   0   6  11         64.57         73.31         2.95 o                         
   1   6  11         56.34         52.80         3.20 o                         
   2   6  11         44.47         35.89         2.72 o                         
   3   6  11        135.64        140.86         4.55 o                         
   4   6  11          1.57          4.12         3.30 o                         
   5   6  11          3.67          5.80         3.48 o                         
   6   6  11         25.74         28.11         5.66 o                         
   7   6  11          3.99          1.32         5.92 o                         
  -7   7  11          0.38          3.11         6.73 o                         
  -6   7  11          1.75          3.20         4.33 o                         
  -5   7  11         10.57         14.30         3.88 o                         
  -4   7  11        110.50        112.65         3.97 o                         
  -3   7  11          1.22          1.02         2.73 o                         
  -2   7  11          9.57         10.57         2.57 o                         
  -1   7  11         33.74         32.30         2.91 o                         
   0   7  11          0.18          3.61         2.80 o                         
   1   7  11         33.68         32.61         2.70 o                         
   2   7  11          9.57         13.64         2.87 o                         
   3   7  11          1.23          3.91         2.73 o                         
   4   7  11        110.46        110.06         3.47 o                         
   5   7  11         10.52         14.06         3.94 o                         
   6   7  11          1.72          3.35         5.88 o                         
   7   7  11          0.38          4.48         6.24 o                         
  -6   8  11          4.84          5.86         3.98 o                         
  -5   8  11          6.12          5.37         3.70 o                         
  -4   8  11          8.81          9.28         3.27 o                         
  -3   8  11         51.43         60.47         7.54 o                         
  -2   8  11         10.03         12.27         3.04 o                         
  -1   8  11         20.96         23.70         3.00 o                         
   0   8  11         38.97         33.17         3.38 o                         
   1   8  11         20.85         16.87         2.81 o                         
   2   8  11         10.01         11.31         2.86 o                         
   3   8  11         51.41         57.39         3.52 o                         
   4   8  11          8.92          7.53         3.23 o                         
   5   8  11          6.12          6.47         3.63 o                         
   6   8  11          4.86          5.35         3.92 o                         
  -5   9  11          8.57         11.05         5.14 o                         
  -4   9  11          2.31         -1.21         3.40 o                         
  -3   9  11          4.98          1.40         3.62 o                         
  -2   9  11          6.32          9.17         3.53 o                         
  -1   9  11          4.34          5.38         3.23 o                         
   0   9  11         22.59         29.10         3.25 o                         
   1   9  11          4.31          3.61         3.55 o                         
   2   9  11          6.34          9.91         3.55 o                         
   3   9  11          4.96          6.42         3.30 o                         
   4   9  11          2.30         -0.11         3.39 o                         
   5   9  11          8.60         10.62         3.98 o                         
  -3  10  11          2.21          3.24         3.36 o                         
  -2  10  11          1.27          5.54         3.14 o                         
  -1  10  11         16.81         11.75         3.48 o                         
   0  10  11         31.23         29.26         3.24 o                         
   1  10  11         16.80         18.39         3.86 o                         
   2  10  11          1.26          5.26         4.27 o                         
   3  10  11          2.19          6.02         3.57 o                         
   1   0  12         27.12         29.64         6.81 o                         
   2   0  12        918.57        929.92        14.71 o                         
   3   0  12         62.72         23.17         7.55 o                         
   4   0  12        299.35        369.73        13.29 o                         
   5   0  12         24.00         40.77        12.49 o                         
   6   0  12          0.01          4.66         6.70 o                         
   7   0  12          1.28          0.57         7.38 o                         
   8   0  12          0.43          7.27         5.56 o                         
   9   0  12          0.03         -1.25         6.19 o                         
  -9   1  12          0.88         12.89         8.52 o                         
  -8   1  12          1.64          7.89         5.56 o                         
  -7   1  12          5.42          4.54         5.05 o                         
  -6   1  12         41.68         40.75         4.42 o                         
  -5   1  12        375.57        304.55        11.67 o                         
  -4   1  12         84.42         63.42         6.16 o                         
  -3   1  12         51.65         60.19         7.44 o                         
  -2   1  12       1303.27       1447.18        15.79 o                         
  -1   1  12        602.13        785.17        11.36 o                         
   0   1  12        318.71        349.34         8.06 o                         
   1   1  12        600.43        789.32        10.39 o                         
   2   1  12       1301.60       1439.96        22.12 o                         
   3   1  12         51.78         59.04         5.91 o                         
   4   1  12         85.03         71.44         7.72 o                         
   5   1  12        374.49        337.02        10.96 o                         
   6   1  12         41.71         35.60         7.67 o                         
   7   1  12          5.44          7.15         9.26 o                         
   8   1  12          1.65          1.10         5.07 o                         
   9   1  12          0.85          0.71         4.28 o                         
  -9   2  12          1.63          7.21         8.63 o                         
  -8   2  12          0.74         -4.71         5.79 o                         
  -7   2  12         11.96          6.16         5.24 o                         
  -6   2  12         14.46         21.73         4.10 o                         
  -5   2  12         57.49         81.28         4.42 o                         
  -4   2  12         53.70         65.24         5.10 o                         
  -3   2  12         86.71         70.56         4.45 o                         
  -2   2  12       1601.63       1665.49        61.50 o                         
  -1   2  12        207.57        167.40         5.71 o                         
   0   2  12        114.38         68.57         3.91 o                         
   1   2  12        207.68        170.86         4.57 o                         
   2   2  12       1601.70       1642.13        47.82 o                         
   3   2  12         86.48         79.49         3.59 o                         
   4   2  12         53.34         59.06         5.59 o                         
   5   2  12         57.90         85.45         4.49 o                         
   6   2  12         14.47         19.08         4.47 o                         
   7   2  12         11.97         10.46         5.89 o                         
   8   2  12          0.72          5.93         4.56 o                         
   9   2  12          1.65          7.49         5.35 o                         
  -9   3  12          0.81         -2.33         8.97 o                         
  -8   3  12          5.19          8.13         5.88 o                         
  -7   3  12         12.87          7.07         5.30 o                         
  -6   3  12          4.53          6.25         3.75 o                         
  -5   3  12         15.74         19.60         4.78 o                         
  -4   3  12         45.31         43.91         3.68 o                         
  -3   3  12        137.14        125.35         4.07 o                         
  -2   3  12       2212.75       2110.85        88.36 o                         
  -1   3  12        159.78        134.37         3.86 o                         
   0   3  12        433.34        439.36        10.68 o                         
   1   3  12        160.37        134.07         3.89 o                         
   2   3  12       2216.72       2128.01        20.86 o                         
   3   3  12        137.64        139.26         5.12 o                         
   4   3  12         45.12         49.10         4.31 o                         
   5   3  12         15.85         23.22         5.10 o                         
   6   3  12          4.57          1.82         4.60 o                         
   7   3  12         12.95         10.01         5.52 o                         
   8   3  12          5.20          2.67         4.07 o                         
   9   3  12          0.82          3.14         4.47 o                         
  -8   4  12          2.33          2.17         4.83 o                         
  -7   4  12          3.22         -2.15         4.58 o                         
  -6   4  12          1.53         -0.14         3.59 o                         
  -5   4  12         10.22          7.33         8.01 o                         
  -4   4  12        135.05        139.21        11.98 o                         
  -3   4  12         89.21         92.06         4.92 o                         
  -2   4  12       1077.02        991.92        18.33 o                         
  -1   4  12        225.14        211.44         3.52 o                         
   0   4  12         32.69         49.72         2.92 o                         
   1   4  12        225.52        199.83        10.73 o                         
   2   4  12       1076.00       1034.18        19.15 o                         
   3   4  12         89.77         93.68         4.51 o                         
   4   4  12        135.04        127.92         4.53 o                         
   5   4  12         10.34         12.27         4.19 o                         
   6   4  12          1.51          2.27         5.20 o                         
   7   4  12          3.27          8.24         5.70 o                         
   8   4  12          2.29          4.09         5.88 o                         
  -8   5  12          0.69          6.95         5.03 o                         
  -7   5  12          4.71          8.60         5.82 o                         
  -6   5  12          2.20          5.00         4.27 o                         
  -5   5  12         10.08         14.97         4.28 o                         
  -4   5  12        161.06        153.82         5.20 o                         
  -3   5  12         29.39         21.93         2.66 o                         
  -2   5  12        111.63        103.93         3.16 o                         
  -1   5  12         99.67         82.73         3.22 o                         
   0   5  12          1.15          2.15         2.30 o                         
   1   5  12         99.31         79.10         3.00 o                         
   2   5  12        111.52        109.41         2.82 o                         
   3   5  12         29.33         27.40         3.89 o                         
   4   5  12        161.13        146.77        10.52 o                         
   5   5  12         10.01         13.83         6.16 o                         
   6   5  12          2.25          7.97         5.50 o                         
   7   5  12          4.63          7.46         5.80 o                         
   8   5  12          0.68          0.86         4.28 o                         
  -7   6  12          2.18          3.03         4.89 o                         
  -6   6  12          0.01          4.07         4.52 o                         
  -5   6  12         19.90         16.88         3.90 o                         
  -4   6  12        150.72        147.99         4.30 o                         
  -3   6  12         70.70         83.91         5.37 o                         
  -2   6  12         61.68         44.28         3.20 o                         
  -1   6  12        136.96        134.47         3.24 o                         
   0   6  12          0.30          3.63         2.70 o                         
   1   6  12        136.64        130.88         3.07 o                         
   2   6  12         61.71         52.22         3.10 o                         
   3   6  12         71.03         86.78         3.65 o                         
   4   6  12        150.83        152.86         3.58 o                         
   5   6  12         19.95         18.05         4.67 o                         
   6   6  12          0.02         -3.77         5.64 o                         
   7   6  12          2.13          7.09         6.04 o                         
  -7   7  12          1.85          2.21         6.32 o                         
  -6   7  12          2.10         11.78         4.76 o                         
  -5   7  12          5.55          5.87         4.62 o                         
  -4   7  12         76.29         68.96         3.36 o                         
  -3   7  12         19.59         19.29         3.29 o                         
  -2   7  12          4.89         10.54         4.60 o                         
  -1   7  12         61.69         66.32         4.68 o                         
   0   7  12         70.95         81.25         3.39 o                         
   1   7  12         61.63         60.69         2.93 o                         
   2   7  12          4.89          4.84         3.23 o                         
   3   7  12         19.62         23.39         3.07 o                         
   4   7  12         76.63         70.22         3.19 o                         
   5   7  12          5.58         11.52         3.55 o                         
   6   7  12          2.07          7.56         4.85 o                         
   7   7  12          1.85         11.46         5.19 o                         
  -6   8  12          4.53          3.84         4.49 o                         
  -5   8  12          2.16          3.88         4.12 o                         
  -4   8  12          2.92          1.72         2.99 o                         
  -3   8  12         11.32         16.33         3.03 o                         
  -2   8  12          0.03          2.94         3.20 o                         
  -1   8  12          4.76          7.56         2.82 o                         
   0   8  12          0.60          1.23         2.84 o                         
   1   8  12          4.81          4.60         2.82 o                         
   2   8  12          0.02         -0.69         3.40 o                         
   3   8  12         11.22          5.40         3.04 o                         
   4   8  12          2.91          3.87         3.16 o                         
   5   8  12          2.16          5.06         4.13 o                         
   6   8  12          4.53          7.73         4.13 o                         
  -5   9  12          4.40         11.80         5.13 o                         
  -4   9  12          2.81          8.11         5.89 o                         
  -3   9  12         14.21         13.96         3.36 o                         
  -2   9  12          2.77          9.69         2.97 o                         
  -1   9  12          9.76         10.37         3.04 o                         
   0   9  12         17.86         16.31         2.95 o                         
   1   9  12          9.76         11.76         3.27 o                         
   2   9  12          2.76          6.85         3.58 o                         
   3   9  12         14.20          9.52         3.27 o                         
   4   9  12          2.84          5.59         3.47 o                         
   5   9  12          4.38         14.96         4.55 o                         
  -3  10  12          0.60          2.51         3.89 o                         
  -2  10  12          3.81          2.98         3.91 o                         
  -1  10  12          3.87          8.13         3.25 o                         
   0  10  12         18.69         26.64         3.47 o                         
   1  10  12          3.92          5.96         3.40 o                         
   2  10  12          3.81          3.90         3.19 o                         
   3  10  12          0.61         -1.28         3.65 o                         
   1   0  13          7.85          1.36         4.54 o                         
   2   0  13       4195.83       4778.90        29.47 o                         
   3   0  13         43.87         45.88         7.72 o                         
   4   0  13        147.14        194.89        10.90 o                         
   5   0  13          2.44          4.88        11.24 o                         
   6   0  13         25.87         30.49         5.05 o                         
   7   0  13         10.52         11.19         7.04 o                         
   8   0  13          5.34          8.23         8.01 o                         
   9   0  13          0.58          5.34         8.92 o                         
  -9   1  13          0.81         12.78         8.57 o                         
  -8   1  13          0.67          4.88         5.62 o                         
  -7   1  13          2.11          3.35         5.17 o                         
  -6   1  13         32.50         33.22         4.97 o                         
  -5   1  13         11.99         17.33         4.90 o                         
  -4   1  13         30.74         38.06         4.16 o                         
  -3   1  13         13.03         25.67         7.15 o                         
  -2   1  13         30.90         33.67         6.76 o                         
  -1   1  13       1209.26       1171.83        13.17 o                         
   0   1  13        161.15         94.95         5.79 o                         
   1   1  13       1214.99       1261.26        13.34 o                         
   2   1  13         31.41         34.31         3.20 o                         
   3   1  13         12.99         27.30         5.40 o                         
   4   1  13         30.65         39.18         7.04 o                         
   5   1  13         12.19         21.81         8.40 o                         
   6   1  13         32.58         35.60         7.67 o                         
   7   1  13          2.10          1.99         9.37 o                         
   8   1  13          0.66          5.71         5.74 o                         
   9   1  13          0.81          1.08         4.38 o                         
  -9   2  13          0.34          8.46         8.74 o                         
  -8   2  13          1.07          1.08         5.62 o                         
  -7   2  13          1.89          4.24         5.24 o                         
  -6   2  13         31.33         30.65         4.36 o                         
  -5   2  13         48.52         42.09         4.16 o                         
  -4   2  13          1.92          4.37         4.81 o                         
  -3   2  13        610.23        600.95        36.37 o                         
  -2   2  13         49.35         36.09         5.22 o                         
  -1   2  13        766.80        903.37        27.06 o                         
   0   2  13        209.57        217.76         7.65 o                         
   1   2  13        767.21        918.43        21.29 o                         
   2   2  13         49.72         38.48         3.25 o                         
   3   2  13        608.99        609.59        11.03 o                         
   4   2  13          1.94          4.04         3.84 o                         
   5   2  13         48.91         46.23         5.22 o                         
   6   2  13         31.11         30.70         5.18 o                         
   7   2  13          1.91          0.29         5.42 o                         
   8   2  13          1.05          4.32         5.03 o                         
   9   2  13          0.34          5.10         4.76 o                         
  -8   3  13          0.14         -2.43         6.04 o                         
  -7   3  13          3.20          5.44         5.34 o                         
  -6   3  13         13.27         13.19         3.92 o                         
  -5   3  13         38.55         35.72         4.86 o                         
  -4   3  13        127.76        106.97        12.44 o                         
  -3   3  13         33.28         23.20         3.97 o                         
  -2   3  13        727.64        704.72        29.44 o                         
  -1   3  13        198.10        214.48         7.64 o                         
   0   3  13          5.41          1.60         3.27 o                         
   1   3  13        197.49        201.22        13.32 o                         
   2   3  13        725.06        710.36        19.43 o                         
   3   3  13         32.77         20.87         4.05 o                         
   4   3  13        128.22        112.04         5.54 o                         
   5   3  13         38.81         35.01         4.28 o                         
   6   3  13         13.35         14.67         4.26 o                         
   7   3  13          3.21         -0.68         5.54 o                         
   8   3  13          0.14         -0.88         5.86 o                         
  -8   4  13          0.36          0.09         6.12 o                         
  -7   4  13          2.02          2.25         3.95 o                         
  -6   4  13         10.43         10.05         4.40 o                         
  -5   4  13         15.84         17.00         4.96 o                         
  -4   4  13         74.52         59.26         5.10 o                         
  -3   4  13         42.98         52.85         6.13 o                         
  -2   4  13        225.14        237.23        10.15 o                         
  -1   4  13         13.16         19.03         3.08 o                         
   0   4  13         18.18         23.20         3.36 o                         
   1   4  13         13.33         22.95         4.01 o                         
   2   4  13        226.52        245.24         4.57 o                         
   3   4  13         42.79         49.24         4.24 o                         
   4   4  13         74.35         67.08         4.20 o                         
   5   4  13         15.70          4.15         5.04 o                         
   6   4  13         10.35          4.93         3.65 o                         
   7   4  13          2.04          0.23         3.94 o                         
   8   4  13          0.35          2.02         4.38 o                         
  -8   5  13          0.60          4.17         6.18 o                         
  -7   5  13          2.57         11.44         5.92 o                         
  -6   5  13          0.36         -2.28         3.87 o                         
  -5   5  13         23.22         20.49         7.01 o                         
  -4   5  13        123.44        129.13         7.61 o                         
  -3   5  13        282.27        252.47         7.79 o                         
  -2   5  13         55.90         57.95         3.75 o                         
  -1   5  13        137.75        136.14         2.86 o                         
   0   5  13         67.77         60.57         3.05 o                         
   1   5  13        138.13        137.74         3.79 o                         
   2   5  13         56.14         60.27         3.04 o                         
   3   5  13        283.53        251.15         5.10 o                         
   4   5  13        123.81        133.99         4.35 o                         
   5   5  13         23.17         23.88         9.40 o                         
   6   5  13          0.36          2.84         5.42 o                         
   7   5  13          2.56          3.34         9.71 o                         
   8   5  13          0.58          1.48         6.18 o                         
  -7   6  13          1.14         -1.87         7.15 o                         
  -6   6  13          0.86         -0.40         4.65 o                         
  -5   6  13         18.17         19.49         3.81 o                         
  -4   6  13        114.72        107.97         4.29 o                         
  -3   6  13        109.23        131.27         3.69 o                         
  -2   6  13         82.61         78.98         4.36 o                         
  -1   6  13          3.22          4.68         2.56 o                         
   0   6  13         33.74         34.24         3.86 o                         
   1   6  13          3.20          7.71         2.81 o                         
   2   6  13         82.18         72.85         3.21 o                         
   3   6  13        109.11        122.50         3.66 o                         
   4   6  13        114.74        109.84         4.11 o                         
   5   6  13         18.14         25.17         4.21 o                         
   6   6  13          0.85          1.71         4.04 o                         
   7   6  13          1.17          1.52         4.89 o                         
  -6   7  13          4.80          3.66         4.20 o                         
  -5   7  13          4.52          4.10         4.14 o                         
  -4   7  13         10.68         15.96         3.46 o                         
  -3   7  13          1.20          3.40         2.79 o                         
  -2   7  13          7.79          8.74         2.69 o                         
  -1   7  13         70.60         72.85         3.24 o                         
   0   7  13          1.65          4.06         2.63 o                         
   1   7  13         70.49         77.76         3.37 o                         
   2   7  13          7.90          5.86         2.58 o                         
   3   7  13          1.22          4.64         2.83 o                         
   4   7  13         10.55         10.75         2.96 o                         
   5   7  13          4.54          9.26         4.02 o                         
   6   7  13          4.77          7.96         6.14 o                         
  -6   8  13          1.75          7.12         5.24 o                         
  -5   8  13          7.12         12.22         4.89 o                         
  -4   8  13         18.55         19.37         3.37 o                         
  -3   8  13         10.71         15.91         3.19 o                         
  -2   8  13          0.12          2.94         3.13 o                         
  -1   8  13         11.47          8.47         2.82 o                         
   0   8  13          0.85          3.43         3.21 o                         
   1   8  13         11.53         10.62         2.94 o                         
   2   8  13          0.11          7.46         4.30 o                         
   3   8  13         10.79         11.96         3.22 o                         
   4   8  13         18.48         18.68         3.34 o                         
   5   8  13          7.09         11.34         3.79 o                         
   6   8  13          1.76          4.26         4.04 o                         
  -4   9  13          4.08          1.05         3.10 o                         
  -3   9  13          3.04          2.41         3.45 o                         
  -2   9  13          5.77          5.87         2.83 o                         
  -1   9  13         25.22         27.50         3.34 o                         
   0   9  13          4.58         14.25         3.05 o                         
   1   9  13         25.20         31.67         3.64 o                         
   2   9  13          5.80         13.48         3.32 o                         
   3   9  13          3.10          3.57         3.04 o                         
   4   9  13          4.09          4.74         3.56 o                         
  -2  10  13          5.31          5.56         3.29 o                         
  -1  10  13          6.42         10.56         3.28 o                         
   0  10  13          0.24          4.23         3.18 o                         
   1  10  13          6.41         10.87         3.34 o                         
   2  10  13          5.30          8.37         3.07 o                         
   1   0  14         99.16         77.63         5.17 o                         
   2   0  14       4561.54       4891.33        28.56 o                         
   3   0  14          0.08         15.50         6.98 o                         
   4   0  14        120.51        101.48         9.48 o                         
   5   0  14          8.93         17.83        11.53 o                         
   6   0  14          0.05          3.97         7.21 o                         
   7   0  14          1.83          5.22         5.11 o                         
   8   0  14          0.20          8.97         8.01 o                         
   9   0  14          0.46         12.72         8.86 o                         
  -9   1  14          3.91          5.74         9.09 o                         
  -8   1  14          0.34          6.87         8.06 o                         
  -7   1  14          0.16         -2.16         7.44 o                         
  -6   1  14         38.90         39.18         5.34 o                         
  -5   1  14         10.00          7.88         4.05 o                         
  -4   1  14         17.25         20.93         4.88 o                         
  -3   1  14         18.44         20.67         7.21 o                         
  -2   1  14        169.76        162.86         8.23 o                         
  -1   1  14        803.87        688.35        10.39 o                         
   0   1  14         30.37         32.82         5.22 o                         
   1   1  14        800.12        654.06         9.31 o                         
   2   1  14        169.28        174.60         5.63 o                         
   3   1  14         18.62         24.74         4.89 o                         
   4   1  14         17.28         16.86         5.18 o                         
   5   1  14         10.23         12.83         7.38 o                         
   6   1  14         38.86         43.84         9.14 o                         
   7   1  14          0.15          0.62         9.37 o                         
   8   1  14          0.36         -0.42         4.08 o                         
   9   1  14          3.94         -2.87        10.56 o                         
  -9   2  14          6.03          8.01         9.26 o                         
  -8   2  14          7.45          4.77         5.56 o                         
  -7   2  14          9.57          8.47         5.45 o                         
  -6   2  14         12.04         12.07         4.26 o                         
  -5   2  14        140.61        152.65         5.74 o                         
  -4   2  14         20.86         14.54         3.91 o                         
  -3   2  14         46.97         38.07         4.27 o                         
  -2   2  14        821.54        833.71        41.45 o                         
  -1   2  14        391.38        496.67         9.94 o                         
   0   2  14         28.80         15.68         4.57 o                         
   1   2  14        391.64        491.48        15.22 o                         
   2   2  14        822.40        872.82        15.19 o                         
   3   2  14         46.91         43.75         3.38 o                         
   4   2  14         20.45         14.80         3.35 o                         
   5   2  14        140.33        162.37         5.91 o                         
   6   2  14         12.12         16.41         5.18 o                         
   7   2  14          9.69         13.21         5.88 o                         
   8   2  14          7.40          9.34         5.11 o                         
   9   2  14          6.11         13.55         5.74 o                         
  -8   3  14          2.71          2.09         6.08 o                         
  -7   3  14          0.16          6.10         5.54 o                         
  -6   3  14          5.35          5.68         3.73 o                         
  -5   3  14        110.14        105.44         4.93 o                         
  -4   3  14         22.70         21.71         3.97 o                         
  -3   3  14        360.96        309.60        24.25 o                         
  -2   3  14         26.21         18.34         3.55 o                         
  -1   3  14         37.85         54.27         3.18 o                         
   0   3  14         48.59         54.12         4.07 o                         
   1   3  14         38.22         53.46         3.63 o                         
   2   3  14         26.39         22.38         3.97 o                         
   3   3  14        361.74        317.90         8.85 o                         
   4   3  14         22.71         22.25         3.59 o                         
   5   3  14        110.21        117.59         4.72 o                         
   6   3  14          5.37          6.98         5.20 o                         
   7   3  14          0.16          4.30         4.68 o                         
   8   3  14          2.76          2.52         4.97 o                         
  -8   4  14          0.97          3.75         6.20 o                         
  -7   4  14          0.35          0.34         4.78 o                         
  -6   4  14          7.53          6.06         5.76 o                         
  -5   4  14         75.58         66.55         4.68 o                         
  -4   4  14        301.22        302.15         8.72 o                         
  -3   4  14        139.12        153.09        16.13 o                         
  -2   4  14         22.88         19.70         3.41 o                         
  -1   4  14         43.50         72.04         3.48 o                         
   0   4  14         55.14         40.65         3.53 o                         
   1   4  14         43.81         67.99         3.09 o                         
   2   4  14         22.69         19.49         3.44 o                         
   3   4  14        138.56        151.16         7.44 o                         
   4   4  14        301.54        278.41        29.21 o                         
   5   4  14         75.89         62.24         4.64 o                         
   6   4  14          7.47         13.34         5.58 o                         
   7   4  14          0.35          6.73         4.62 o                         
   8   4  14          0.97          5.50         6.06 o                         
  -8   5  14          1.95          2.63         6.42 o                         
  -7   5  14          2.05         -0.55         4.80 o                         
  -6   5  14          4.83          3.78         4.39 o                         
  -5   5  14        141.30        146.96        12.38 o                         
  -4   5  14        140.13        123.77        10.59 o                         
  -3   5  14         63.41         65.40         5.37 o                         
  -2   5  14         20.34         18.63         3.94 o                         
  -1   5  14        103.34        108.38         4.02 o                         
   0   5  14          1.23         -0.30         2.88 o                         
   1   5  14        102.87        106.74         3.16 o                         
   2   5  14         20.10         19.67         3.18 o                         
   3   5  14         63.76         78.45         3.94 o                         
   4   5  14        139.49        123.95         4.58 o                         
   5   5  14        141.45        157.19         6.08 o                         
   6   5  14          4.86          7.26         4.53 o                         
   7   5  14          1.99          3.61         5.31 o                         
   8   5  14          1.97          3.95         6.50 o                         
  -7   6  14          2.31          1.87         4.30 o                         
  -6   6  14          0.58          9.54         5.72 o                         
  -5   6  14         40.47         39.49         6.50 o                         
  -4   6  14          2.97         11.77         4.32 o                         
  -3   6  14        170.01        146.94         6.43 o                         
  -2   6  14         12.39         11.24         2.98 o                         
  -1   6  14         71.00         71.57         2.73 o                         
   0   6  14          3.70         -1.11         2.80 o                         
   1   6  14         71.23         73.75         3.35 o                         
   2   6  14         12.49         11.05         3.03 o                         
   3   6  14        170.08        139.69         4.13 o                         
   4   6  14          2.96          8.98         4.30 o                         
   5   6  14         40.29         38.55         4.19 o                         
   6   6  14          0.58          5.53         4.04 o                         
   7   6  14          2.33          6.23         4.94 o                         
  -6   7  14          1.46          5.88         4.23 o                         
  -5   7  14          6.06          3.24         4.65 o                         
  -4   7  14         23.06         32.03         3.97 o                         
  -3   7  14          9.30          5.45         3.13 o                         
  -2   7  14         28.73         30.03         2.87 o                         
  -1   7  14         64.25         68.94         4.86 o                         
   0   7  14          0.10          1.98         3.18 o                         
   1   7  14         64.29         66.13         3.38 o                         
   2   7  14         28.48         33.30         2.91 o                         
   3   7  14          9.24          7.90         2.64 o                         
   4   7  14         23.09         25.84         3.08 o                         
   5   7  14          6.03          9.03         4.97 o                         
   6   7  14          1.43          6.36         6.18 o                         
  -5   8  14          1.45          5.87         4.91 o                         
  -4   8  14          1.31          3.92         3.62 o                         
  -3   8  14          5.57          8.15         3.19 o                         
  -2   8  14         11.16         15.93         3.51 o                         
  -1   8  14          7.65         15.02         3.39 o                         
   0   8  14         84.40         60.59         3.79 o                         
   1   8  14          7.64          9.58         3.95 o                         
   2   8  14         11.18         11.74         3.55 o                         
   3   8  14          5.52          6.01         2.96 o                         
   4   8  14          1.30          4.56         3.13 o                         
   5   8  14          1.44          7.38         4.28 o                         
  -4   9  14         10.82          8.99         3.31 o                         
  -3   9  14          8.90          6.30         3.50 o                         
  -2   9  14         10.84         10.32         3.22 o                         
  -1   9  14          7.12          7.89         3.59 o                         
   0   9  14         30.36         31.13         3.77 o                         
   1   9  14          7.16          9.94         3.25 o                         
   2   9  14         10.81         13.86         3.72 o                         
   3   9  14          8.85         14.87         3.86 o                         
   4   9  14         10.82         12.07         3.61 o                         
  -2  10  14          6.35         11.32         3.97 o                         
  -1  10  14          0.37         -0.26         3.93 o                         
   0  10  14          2.00          3.54         3.48 o                         
   1  10  14          0.37          2.23         3.59 o                         
   2  10  14          6.37          6.23         3.36 o                         
   1   0  15         57.21         62.29         7.21 o                         
   2   0  15        543.32        571.32        11.81 o                         
   3   0  15          3.12         -3.18         6.87 o                         
   4   0  15         24.23         19.65         7.21 o                         
   5   0  15         29.09         18.23        10.28 o                         
   6   0  15        327.78        320.89         7.27 o                         
   7   0  15          8.80          9.82         7.95 o                         
   8   0  15         10.00         13.34         5.74 o                         
   9   0  15          3.75          5.17         6.42 o                         
  -9   1  15          2.67          4.43         6.59 o                         
  -8   1  15          4.92         11.02         8.01 o                         
  -7   1  15          8.77         12.38         7.50 o                         
  -6   1  15         46.73         44.68         4.81 o                         
  -5   1  15         33.88         26.59         4.26 o                         
  -4   1  15         46.38         53.54         4.22 o                         
  -3   1  15          2.41          2.50         7.10 o                         
  -2   1  15         62.18         66.21         7.44 o                         
  -1   1  15         53.68         39.07         7.27 o                         
   0   1  15         33.42         16.58         4.60 o                         
   1   1  15         53.59         31.86         5.00 o                         
   2   1  15         61.97         63.31         4.27 o                         
   3   1  15          2.44          2.04         6.76 o                         
   4   1  15         46.53         53.24         5.05 o                         
   5   1  15         34.04         31.18         7.27 o                         
   8   1  15          4.97         11.81         5.74 o                         
   9   1  15          2.63          3.67         5.22 o                         
  -8   2  15          2.03         -4.77         5.91 o                         
  -7   2  15          7.34         10.82         5.54 o                         
  -6   2  15          8.88          5.46         5.20 o                         
  -5   2  15        147.94        156.15         5.16 o                         
  -4   2  15         20.29         18.20         3.85 o                         
  -3   2  15        123.72        135.09        11.75 o                         
  -2   2  15        702.65        720.44        19.48 o                         
  -1   2  15        142.11        143.60         4.84 o                         
   0   2  15          7.18          1.08         3.80 o                         
   1   2  15        142.07        145.21         4.26 o                         
   2   2  15        703.18        750.24        26.84 o                         
   3   2  15        124.02        141.74         3.88 o                         
   4   2  15         20.32         21.84         5.25 o                         
   5   2  15        148.16        135.15         5.99 o                         
   6   2  15          8.82          4.14         4.23 o                         
   7   2  15          7.36          5.28         4.74 o                         
   8   2  15          2.01          2.26         6.33 o                         
  -8   3  15          1.23          7.14         6.08 o                         
  -7   3  15          1.07          1.36         6.59 o                         
  -6   3  15         24.25         26.65         3.93 o                         
  -5   3  15        295.15        293.46        18.99 o                         
  -4   3  15         84.30         85.63         4.41 o                         
  -3   3  15        265.97        298.73        22.49 o                         
  -2   3  15          3.92          2.29         3.83 o                         
  -1   3  15         50.85         40.78         4.13 o                         
   0   3  15         51.25         85.70         3.65 o                         
   1   3  15         50.66         41.10         3.20 o                         
   2   3  15          3.91          2.05         3.35 o                         
   3   3  15        266.62        299.92         8.15 o                         
   4   3  15         83.93         95.70         4.31 o                         
   5   3  15        294.57        293.03        14.28 o                         
   6   3  15         24.37         28.35         5.41 o                         
   7   3  15          1.05          1.19         4.60 o                         
   8   3  15          1.20          4.63         5.98 o                         
  -8   4  15          1.39         -2.96         5.06 o                         
  -7   4  15          9.30          4.46         4.31 o                         
  -6   4  15          2.26          3.68         4.23 o                         
  -5   4  15        269.11        304.66         5.88 o                         
  -4   4  15        205.64        189.95         5.06 o                         
  -3   4  15        262.19        236.04         9.17 o                         
  -2   4  15         33.29         26.81         3.59 o                         
  -1   4  15          7.86          7.47         3.27 o                         
   0   4  15          7.28          3.68         3.30 o                         
   1   4  15          7.77          3.43         2.81 o                         
   2   4  15         33.39         25.15         3.79 o                         
   3   4  15        262.01        242.39         4.61 o                         
   4   4  15        206.18        189.35         6.45 o                         
   5   4  15        269.16        270.96        35.15 o                         
   6   4  15          2.26          7.99         3.75 o                         
   7   4  15          9.40         15.95         5.90 o                         
   8   4  15          1.35         -4.09         6.32 o                         
  -7   5  15          5.17          0.50         6.10 o                         
  -6   5  15          0.95          4.37         7.50 o                         
  -5   5  15        117.47        112.42         6.79 o                         
  -4   5  15          1.79          3.14         3.57 o                         
  -3   5  15        302.82        277.16        12.55 o                         
  -2   5  15         20.37         22.86         3.15 o                         
  -1   5  15          1.39         -0.33         2.98 o                         
   0   5  15          0.33         -0.86         3.26 o                         
   1   5  15          1.38         -0.38         2.71 o                         
   2   5  15         20.36         25.47         3.29 o                         
   3   5  15        302.92        286.13         4.53 o                         
   4   5  15          1.79          3.93         4.60 o                         
   5   5  15        117.35        118.64         9.00 o                         
   6   5  15          0.97         -1.55         5.52 o                         
   7   5  15          5.18          6.44         6.02 o                         
  -7   6  15          6.84         10.42         5.04 o                         
  -6   6  15          0.33         12.38         5.76 o                         
  -5   6  15          7.60          7.21         4.47 o                         
  -4   6  15         25.36         33.04         5.34 o                         
  -3   6  15         38.23         41.42         3.87 o                         
  -2   6  15         11.30         11.58         3.21 o                         
  -1   6  15         14.85         11.20         2.86 o                         
   0   6  15        145.32        108.21         3.24 o                         
   1   6  15         14.73         16.50         3.22 o                         
   2   6  15         11.28          9.13         2.70 o                         
   3   6  15         37.99         42.60         3.62 o                         
   4   6  15         25.32         29.07         3.87 o                         
   5   6  15          7.68          6.68         4.08 o                         
   6   6  15          0.33         -0.11         5.70 o                         
   7   6  15          6.85         17.15         6.14 o                         
  -6   7  15          0.73         -0.42         4.36 o                         
  -5   7  15          7.05          7.26         4.79 o                         
  -4   7  15          0.27         -1.37         4.49 o                         
  -3   7  15          7.93          8.63         3.13 o                         
  -2   7  15         16.90         17.91         2.83 o                         
  -1   7  15         19.39         18.71         3.23 o                         
   0   7  15         18.87         11.89         3.96 o                         
   1   7  15         19.35         16.39         3.63 o                         
   2   7  15         16.88         11.29         2.88 o                         
   3   7  15          7.93          7.91         3.24 o                         
   4   7  15          0.28         -1.06         4.59 o                         
   5   7  15          7.06          8.65         5.67 o                         
   6   7  15          0.75          3.22         4.36 o                         
  -5   8  15          4.88          2.22         5.80 o                         
  -4   8  15         27.45         28.66         4.29 o                         
  -3   8  15         16.46         12.95         2.97 o                         
  -2   8  15          2.99          9.44         3.48 o                         
  -1   8  15          0.26          0.00         3.84 o                         
   0   8  15         10.03          6.87         3.25 o                         
   1   8  15          0.24          1.93         2.86 o                         
   2   8  15          3.02          4.31         3.24 o                         
   3   8  15         16.41         14.89         3.33 o                         
   4   8  15         27.42         24.11         3.27 o                         
   5   8  15          4.89          4.19         3.90 o                         
  -4   9  15          1.79          0.86         3.09 o                         
  -3   9  15          3.46          3.90         3.79 o                         
  -2   9  15          6.61          5.71         3.09 o                         
  -1   9  15          6.71          3.14         3.26 o                         
   0   9  15         14.53         13.06         3.04 o                         
   1   9  15          6.72          6.18         3.33 o                         
   2   9  15          6.61          9.89         4.02 o                         
   3   9  15          3.47         10.00         4.34 o                         
   4   9  15          1.78          2.65         3.65 o                         
  -1  10  15          0.07          7.89         3.22 o                         
   0  10  15          2.43          2.65         3.58 o                         
   1  10  15          0.08          1.79         3.33 o                         
   0   0  16        516.02        610.84         9.20 o                         
   1   0  16          8.77          0.79         4.54 o                         
   2   0  16          2.25         -2.90         7.04 o                         
   3   0  16          5.73         -1.93         6.81 o                         
   4   0  16         59.29         44.07         9.09 o                         
   5   0  16          8.00          7.95        10.11 o                         
   6   0  16         12.50          2.33         5.22 o                         
   7   0  16          0.14          5.17         5.68 o                         
   8   0  16          1.80         -0.79         8.23 o                         
  -8   1  16          0.24          0.85         5.91 o                         
  -7   1  16          4.25          6.36         5.39 o                         
  -6   1  16         49.44         40.33         6.00 o                         
  -5   1  16         28.63         29.73         4.57 o                         
  -4   1  16          3.44         15.90         6.98 o                         
  -3   1  16         17.42          7.50         7.04 o                         
  -2   1  16         97.34         96.71         7.89 o                         
  -1   1  16        201.43        199.88         8.18 o                         
   0   1  16        115.85        122.09         5.74 o                         
   1   1  16        201.65        180.58         7.78 o                         
   2   1  16         97.03         94.47         4.03 o                         
   3   1  16         17.36         10.39         6.98 o                         
   4   1  16          3.56         10.17         6.36 o                         
   7   1  16          4.18          3.97         5.62 o                         
   8   1  16          0.25          6.53         4.25 o                         
  -8   2  16          0.53          8.23         8.29 o                         
  -7   2  16          3.51          2.09         4.55 o                         
  -6   2  16        200.05        204.35        11.04 o                         
  -5   2  16        223.81        212.74         5.43 o                         
  -4   2  16         73.02         73.02         4.41 o                         
  -3   2  16        345.71        350.54        13.49 o                         
  -2   2  16        142.05        131.76         5.59 o                         
  -1   2  16         91.24        122.42         4.09 o                         
   0   2  16         39.13         24.15         3.46 o                         
   1   2  16         91.10        124.17         7.13 o                         
   2   2  16        142.11        116.57         4.55 o                         
   3   2  16        346.13        364.07        10.68 o                         
   4   2  16         73.01         60.58         3.50 o                         
   5   2  16        223.80        214.19         5.46 o                         
   6   2  16        199.64        208.54        10.65 o                         
   7   2  16          3.51          1.08         4.56 o                         
   8   2  16          0.50          5.01         6.40 o                         
  -8   3  16          2.21          1.12         5.00 o                         
  -7   3  16          4.80          7.26         4.67 o                         
  -6   3  16          5.11          7.40         4.43 o                         
  -5   3  16        147.37        143.47         4.69 o                         
  -4   3  16         35.62         39.90         4.09 o                         
  -3   3  16        344.53        380.11        28.51 o                         
  -2   3  16         17.20         13.25         3.77 o                         
  -1   3  16         19.46         17.01         4.08 o                         
   0   3  16        127.68        168.55         3.81 o                         
   1   3  16         19.61         19.28         3.38 o                         
   2   3  16         17.10         10.26         2.98 o                         
   3   3  16        343.96        385.17         9.96 o                         
   4   3  16         35.44         31.97         3.42 o                         
   5   3  16        147.03        157.61         5.24 o                         
   6   3  16          5.06          9.16         5.48 o                         
   7   3  16          4.80          8.05         4.60 o                         
   8   3  16          2.23          3.57         6.28 o                         
  -8   4  16          0.57         -3.94         5.09 o                         
  -7   4  16          0.31          3.52         8.83 o                         
  -6   4  16          0.71          4.35         5.36 o                         
  -5   4  16         48.22         47.04         8.26 o                         
  -4   4  16          6.33         -4.03         4.89 o                         
  -3   4  16         38.49         35.81         4.25 o                         
  -2   4  16         61.03         56.75         4.26 o                         
  -1   4  16         13.28         19.61         3.08 o                         
   0   4  16         32.11         49.02         4.61 o                         
   1   4  16         13.04         14.52         3.88 o                         
   2   4  16         60.92         61.61         3.70 o                         
   3   4  16         38.51         38.46         3.33 o                         
   4   4  16          6.30          4.16         3.28 o                         
   5   4  16         48.47         61.57         5.58 o                         
   6   4  16          0.73         -0.20         4.28 o                         
   7   4  16          0.30          4.10         4.63 o                         
   8   4  16          0.56          0.08         5.22 o                         
  -7   5  16          1.93          7.14         5.01 o                         
  -6   5  16          0.11          0.59         3.89 o                         
  -5   5  16         80.23         77.04         4.76 o                         
  -4   5  16          0.05          6.68         4.09 o                         
  -3   5  16        237.24        241.32        11.13 o                         
  -2   5  16         27.17         28.25         2.90 o                         
  -1   5  16         71.32         76.51         3.12 o                         
   0   5  16          2.25          3.63         3.21 o                         
   1   5  16         71.25         85.15         3.78 o                         
   2   5  16         27.05         27.30         3.58 o                         
   3   5  16        236.52        236.44         5.58 o                         
   4   5  16          0.04         -0.14         3.34 o                         
   5   5  16         79.93         64.58        13.34 o                         
   6   5  16          0.11          3.22         4.59 o                         
   7   5  16          1.97         -3.05         4.84 o                         
  -7   6  16          0.84          9.54         5.15 o                         
  -6   6  16          5.41         12.29         5.74 o                         
  -5   6  16         23.98         29.02         3.93 o                         
  -4   6  16         10.68          9.33         5.44 o                         
  -3   6  16        192.14        187.18         4.74 o                         
  -2   6  16         16.77         20.35         3.24 o                         
  -1   6  16          7.58          6.12         3.47 o                         
   0   6  16         11.40         14.05         2.98 o                         
   1   6  16          7.52          7.46         2.91 o                         
   2   6  16         16.70         25.66         3.65 o                         
   3   6  16        191.84        197.14         7.95 o                         
   4   6  16         10.68          3.88         4.00 o                         
   5   6  16         24.03         30.46         4.34 o                         
   6   6  16          5.44          4.77         3.94 o                         
   7   6  16          0.85         -3.59         5.14 o                         
  -6   7  16          0.84         -1.21         4.36 o                         
  -5   7  16          3.28          2.47         5.74 o                         
  -4   7  16         12.91         20.44         4.49 o                         
  -3   7  16         11.03          7.34         3.85 o                         
  -2   7  16          7.04          7.08         3.08 o                         
  -1   7  16          2.83          7.25         3.02 o                         
   0   7  16         25.64         17.54         3.24 o                         
   1   7  16          2.83          1.82         3.01 o                         
   2   7  16          7.11         10.55         3.09 o                         
   3   7  16         11.11         12.03         4.45 o                         
   4   7  16         12.95         13.39         4.67 o                         
   5   7  16          3.30          5.66         3.82 o                         
   6   7  16          0.84          0.44         5.02 o                         
  -5   8  16          1.28         -1.65         6.02 o                         
  -4   8  16          0.65          0.67         4.76 o                         
  -3   8  16          0.16          4.25         3.29 o                         
  -2   8  16          1.25          3.92         3.66 o                         
  -1   8  16          3.15          2.36         3.41 o                         
   0   8  16         12.71         19.26         3.17 o                         
   1   8  16          3.15          0.46         2.75 o                         
   2   8  16          1.22         -1.74         3.55 o                         
   3   8  16          0.16          4.10         3.36 o                         
   4   8  16          0.64          5.44         4.29 o                         
   5   8  16          1.27          5.04         3.93 o                         
  -3   9  16          3.74         10.26         3.58 o                         
  -2   9  16          2.08          6.48         3.03 o                         
  -1   9  16          5.71          7.41         3.19 o                         
   0   9  16         17.22         13.02         3.15 o                         
   1   9  16          5.65          3.35         3.35 o                         
   2   9  16          2.08          4.47         3.72 o                         
   3   9  16          3.74          3.63         4.35 o                         
   0  10  16          0.11          4.84         3.60 o                         
   1   0  17          0.66          0.28         6.42 o                         
   2   0  17        156.70        149.69         6.76 o                         
   3   0  17          0.05         -1.14         6.76 o                         
   4   0  17         43.34         50.65         7.84 o                         
   5   0  17         19.34         24.19         8.97 o                         
   7   0  17          0.00         -3.18         5.28 o                         
   8   0  17          0.06         -3.24         5.91 o                         
  -8   1  17          0.78          6.70         8.18 o                         
  -7   1  17          2.57          1.87         7.95 o                         
  -6   1  17          3.07          3.42         4.54 o                         
  -5   1  17         12.49         15.90         5.12 o                         
  -4   1  17         44.52         47.08         7.38 o                         
  -3   1  17          0.15          5.51         7.10 o                         
  -2   1  17          4.11          5.56         7.15 o                         
  -1   1  17        193.84        180.69         6.59 o                         
   0   1  17         73.27         57.81         7.10 o                         
   1   1  17        193.73        183.59         6.25 o                         
   2   1  17          4.08          8.75         4.81 o                         
   3   1  17          0.13          9.97         3.74 o                         
   4   1  17         44.75         44.20         6.68 o                         
   7   1  17          2.60         10.28         7.61 o                         
   8   1  17          0.81          4.54         4.19 o                         
  -8   2  17          1.59          2.38         6.08 o                         
  -7   2  17          0.42          6.34         6.05 o                         
  -6   2  17          7.27         13.18         5.44 o                         
  -5   2  17         25.42         23.45         5.22 o                         
  -4   2  17          4.21          9.29         3.48 o                         
  -3   2  17         21.19         27.11         4.49 o                         
  -2   2  17        132.39        141.14         4.76 o                         
  -1   2  17         89.66         98.44         5.48 o                         
   0   2  17         14.23         21.08         3.92 o                         
   1   2  17         89.93         99.03         9.82 o                         
   2   2  17        132.31        139.98         8.23 o                         
   3   2  17         21.34         22.51         3.16 o                         
   4   2  17          4.14          5.68         3.47 o                         
   5   2  17         25.33         19.61         5.26 o                         
   6   2  17          7.29          6.52         5.42 o                         
   7   2  17          0.43          2.53         5.52 o                         
   8   2  17          1.57         -0.17         8.46 o                         
  -8   3  17          0.49          4.29         5.04 o                         
  -7   3  17          0.39          7.26         4.63 o                         
  -6   3  17         31.53         31.33         5.68 o                         
  -5   3  17         45.35         57.88         5.60 o                         
  -4   3  17         46.48         47.88         4.29 o                         
  -3   3  17        443.40        425.21        15.13 o                         
  -2   3  17          9.46         13.63         4.94 o                         
  -1   3  17          1.75          0.07         6.25 o                         
   0   3  17         28.32         10.46         3.94 o                         
   1   3  17          1.72          0.98         3.30 o                         
   2   3  17          9.34         10.89         3.39 o                         
   3   3  17        442.11        427.67        10.18 o                         
   4   3  17         46.58         49.78         3.90 o                         
   5   3  17         45.47         56.80         6.98 o                         
   6   3  17         31.43         29.05         4.70 o                         
   7   3  17          0.37          3.13         3.95 o                         
   8   3  17          0.49          9.12         6.12 o                         
  -8   4  17          6.34          5.23         5.35 o                         
  -7   4  17          0.74         -1.49         4.98 o                         
  -6   4  17          8.22          8.59         4.41 o                         
  -5   4  17         48.63         42.15         3.87 o                         
  -4   4  17        142.22        131.65         6.96 o                         
  -3   4  17        603.39        636.46        38.73 o                         
  -2   4  17          8.30          6.55         3.55 o                         
  -1   4  17         13.97         14.89         4.56 o                         
   0   4  17          0.12         -0.24         3.02 o                         
   1   4  17         14.05         14.39         3.09 o                         
   2   4  17          8.52         17.58         3.70 o                         
   3   4  17        603.71        631.47         6.48 o                         
   4   4  17        142.16        145.87         5.13 o                         
   5   4  17         48.70         46.77         5.58 o                         
   6   4  17          8.18          7.14         3.79 o                         
   7   4  17          0.75          8.77         4.77 o                         
   8   4  17          6.36          7.82         6.22 o                         
  -7   5  17          1.51         -3.06         5.01 o                         
  -6   5  17          5.49         13.64         5.59 o                         
  -5   5  17         71.60         59.40        12.24 o                         
  -4   5  17         40.00         46.03         9.91 o                         
  -3   5  17        243.64        250.55        15.79 o                         
  -2   5  17         10.96         10.58         3.63 o                         
  -1   5  17         11.02         10.90         3.13 o                         
   0   5  17         33.16         34.44         3.75 o                         
   1   5  17         11.03          8.02         3.07 o                         
   2   5  17         10.95         12.57         4.04 o                         
   3   5  17        243.73        250.96         4.89 o                         
   4   5  17         40.21         31.19         3.51 o                         
   5   5  17         71.58         66.73         5.86 o                         
   6   5  17          5.41          7.47         5.56 o                         
   7   5  17          1.48          2.22         5.59 o                         
  -6   6  17          4.80          6.54         4.18 o                         
  -5   6  17          2.05         -2.24         3.97 o                         
  -4   6  17          9.08         10.57         3.81 o                         
  -3   6  17          8.86          5.23         3.65 o                         
  -2   6  17          1.15          4.41         3.51 o                         
  -1   6  17         12.15         17.64         4.11 o                         
   0   6  17          1.22          0.46         3.63 o                         
   1   6  17         12.13         15.41         3.21 o                         
   2   6  17          1.15          5.34         3.59 o                         
   3   6  17          8.85          9.37         3.92 o                         
   4   6  17          9.09          8.63         3.91 o                         
   5   6  17          2.08          3.40         4.41 o                         
   6   6  17          4.83          7.06         4.86 o                         
  -6   7  17          2.61          7.79         4.50 o                         
  -5   7  17          0.23         -4.28        10.19 o                         
  -4   7  17          0.34          3.85         5.45 o                         
  -3   7  17         14.66         15.75         3.87 o                         
  -2   7  17          2.14          9.61         3.89 o                         
  -1   7  17          8.17         10.66         4.19 o                         
   0   7  17          9.20         11.35         2.80 o                         
   1   7  17          8.17          4.44         3.73 o                         
   2   7  17          2.15          1.90         4.45 o                         
   3   7  17         14.66         12.00         3.56 o                         
   4   7  17          0.33          0.38         4.18 o                         
   5   7  17          0.22          4.56         5.09 o                         
   6   7  17          2.57          2.95         5.06 o                         
  -5   8  17          7.57          8.84         5.37 o                         
  -4   8  17         30.53         31.65         7.67 o                         
  -3   8  17          6.66          9.38         3.34 o                         
  -2   8  17          6.94          6.47         3.53 o                         
  -1   8  17          4.65          9.48         2.98 o                         
   0   8  17          5.49          6.87         2.94 o                         
   1   8  17          4.65          3.86         3.49 o                         
   2   8  17          6.97          5.75         2.85 o                         
   3   8  17          6.65         10.79         4.78 o                         
   4   8  17         30.58         34.90         5.07 o                         
   5   8  17          7.55          5.82         5.57 o                         
  -3   9  17          0.93          0.73         3.87 o                         
  -2   9  17          0.86          5.52         3.02 o                         
  -1   9  17          0.78          4.86         3.24 o                         
   0   9  17         23.78         21.35         3.76 o                         
   1   9  17          0.77          1.24         2.96 o                         
   2   9  17          0.84          5.76         4.97 o                         
   3   9  17          0.93          0.96         3.65 o                         
   0   0  18        120.82        111.36         5.62 o                         
   1   0  18          1.12         14.54         4.66 o                         
   2   0  18        267.12        333.84         8.40 o                         
   3   0  18         53.50         36.57         7.72 o                         
   4   0  18         17.63         12.04         8.63 o                         
   5   0  18          0.19          1.65         8.74 o                         
   7   0  18          0.16         14.31         8.12 o                         
   8   0  18          1.71         -3.86         6.08 o                         
  -8   1  18          1.80          9.60         5.91 o                         
  -7   1  18          0.04          1.65         5.51 o                         
  -6   1  18         10.73         12.44         5.44 o                         
  -5   1  18          9.82         11.92         5.47 o                         
  -4   1  18         24.06         21.69         7.50 o                         
  -3   1  18         67.32         81.94         7.78 o                         
  -2   1  18          6.96          3.29         6.64 o                         
  -1   1  18         62.45         59.00         5.28 o                         
   0   1  18          7.84          7.67         4.77 o                         
   1   1  18         62.47         51.79         7.33 o                         
   2   1  18          6.92          4.49         3.74 o                         
   3   1  18         66.74         76.82         4.29 o                         
   4   1  18         24.10         19.56         3.87 o                         
   6   1  18         10.60          6.53         5.34 o                         
   7   1  18          0.04          5.39         5.91 o                         
   8   1  18          1.81         12.08         5.96 o                         
  -8   2  18          4.10          0.79         6.08 o                         
  -7   2  18          0.15         -1.69         5.10 o                         
  -6   2  18         51.74         40.90         4.59 o                         
  -5   2  18         42.62         39.43         4.59 o                         
  -4   2  18         17.95         19.92         5.19 o                         
  -3   2  18        192.21        216.33         5.30 o                         
  -2   2  18         84.82         89.27         4.01 o                         
  -1   2  18          6.95         13.40         3.51 o                         
   0   2  18          1.74          6.36         4.37 o                         
   1   2  18          6.99          9.29         4.77 o                         
   2   2  18         84.60         85.36         5.54 o                         
   3   2  18        192.75        209.68         6.42 o                         
   4   2  18         17.74         17.90         3.96 o                         
   5   2  18         43.10         39.64         4.40 o                         
   6   2  18         51.84         37.50         4.40 o                         
   7   2  18          0.15          4.71         7.72 o                         
   8   2  18          4.17          1.36         6.36 o                         
  -8   3  18          0.63          3.87         6.26 o                         
  -7   3  18          1.83          1.82         5.88 o                         
  -6   3  18          5.52         -0.28         6.70 o                         
  -5   3  18         19.84         19.68         4.33 o                         
  -4   3  18         88.50         98.08         4.56 o                         
  -3   3  18        163.36        133.19        17.40 o                         
  -2   3  18         44.21         38.06         3.56 o                         
  -1   3  18          7.91          4.32         4.29 o                         
   0   3  18          1.03          4.68         3.89 o                         
   1   3  18          7.96          4.79         3.37 o                         
   2   3  18         44.33         43.33         3.25 o                         
   3   3  18        163.70        146.39         4.03 o                         
   4   3  18         89.19         91.75         4.05 o                         
   5   3  18         19.80         16.68         4.42 o                         
   6   3  18          5.53          7.10         3.87 o                         
   7   3  18          1.84          4.12         5.66 o                         
   8   3  18          0.61          2.71         6.85 o                         
  -7   4  18          0.45          0.49         4.22 o                         
  -6   4  18          3.66          6.73         4.38 o                         
  -5   4  18         65.01         54.72         5.62 o                         
  -4   4  18         37.16         31.32         4.32 o                         
  -3   4  18         80.38         84.94         4.76 o                         
  -2   4  18         38.01         38.32         4.24 o                         
  -1   4  18         24.98         29.16         4.92 o                         
   0   4  18         11.92         13.22         3.44 o                         
   1   4  18         24.75         17.45         3.70 o                         
   2   4  18         38.52         40.31         3.73 o                         
   3   4  18         80.30         81.94         4.69 o                         
   4   4  18         37.38         38.32         4.58 o                         
   5   4  18         64.92         63.48         4.84 o                         
   6   4  18          3.65          6.90         4.60 o                         
   7   4  18          0.44          0.79         4.87 o                         
  -7   5  18          2.12          5.68         6.15 o                         
  -6   5  18          0.97          3.93         4.65 o                         
  -5   5  18         60.43         62.98         4.77 o                         
  -4   5  18          3.16          6.50         4.19 o                         
  -3   5  18        264.47        273.15        20.93 o                         
  -2   5  18         34.61         29.95         3.61 o                         
  -1   5  18         20.88         22.85         3.53 o                         
   0   5  18          9.17          6.56         3.12 o                         
   1   5  18         20.85         22.80         2.94 o                         
   2   5  18         34.70         38.78         3.78 o                         
   3   5  18        264.69        274.16         4.84 o                         
   4   5  18          3.11         16.34         4.67 o                         
   5   5  18         60.56         53.48         4.76 o                         
   6   5  18          0.95         -0.73         5.78 o                         
   7   5  18          2.15          6.44         5.27 o                         
  -6   6  18          1.03          2.72         4.24 o                         
  -5   6  18         17.71         13.90         4.69 o                         
  -4   6  18          4.78         -0.49         3.83 o                         
  -3   6  18         68.76         66.67         3.99 o                         
  -2   6  18          8.59         11.78         3.57 o                         
  -1   6  18          3.56          5.67         3.61 o                         
   0   6  18         20.46         33.78         3.79 o                         
   1   6  18          3.63          5.81         4.18 o                         
   2   6  18          8.60          4.91         3.23 o                         
   3   6  18         68.90         55.09         4.13 o                         
   4   6  18          4.74          1.68         3.93 o                         
   5   6  18         17.67         15.98         4.41 o                         
   6   6  18          1.00         -4.02         4.91 o                         
  -5   7  18          1.18          1.80         4.83 o                         
  -4   7  18          0.82          5.28         3.99 o                         
  -3   7  18          2.55          3.99         5.35 o                         
  -2   7  18          2.85          0.59         3.62 o                         
  -1   7  18          6.07         13.09         4.36 o                         
   0   7  18         31.25         28.55         3.64 o                         
   1   7  18          6.04         10.66         3.77 o                         
   2   7  18          2.80          7.23         3.61 o                         
   3   7  18          2.53          7.46         3.41 o                         
   4   7  18          0.83          1.37         3.59 o                         
   5   7  18          1.19          4.24         4.08 o                         
  -4   8  18          0.10          5.18         6.14 o                         
  -3   8  18         15.62         20.76         4.20 o                         
  -2   8  18          0.06          7.80         3.49 o                         
  -1   8  18          3.04          3.88         3.53 o                         
   0   8  18         34.38         27.24         3.11 o                         
   1   8  18          2.98         10.15         3.90 o                         
   2   8  18          0.06          2.01         3.57 o                         
   3   8  18         15.64         16.37         4.41 o                         
   4   8  18          0.10          2.10         4.36 o                         
  -3   9  18          2.74          2.45         6.60 o                         
  -2   9  18          1.13          4.53         4.86 o                         
  -1   9  18          2.61          3.69         3.13 o                         
   0   9  18          4.14          5.43         3.63 o                         
   1   9  18          2.65          8.43         3.13 o                         
   2   9  18          1.15          6.59         3.84 o                         
   3   9  18          2.75          3.66         3.59 o                         
   1   0  19         18.73         20.78         6.42 o                         
   2   0  19        864.45        934.35        11.81 o                         
   3   0  19          5.59          6.64         7.15 o                         
   4   0  19         32.43         31.80         7.78 o                         
   5   0  19          0.40          1.08         9.03 o                         
   7   0  19          1.12          2.84         7.95 o                         
   8   0  19          3.21          2.90         9.09 o                         
  -8   1  19          0.43          3.63         8.63 o                         
  -7   1  19          2.86          2.78         5.96 o                         
  -6   1  19          4.57          5.87         5.46 o                         
  -5   1  19          6.51          9.60         4.26 o                         
  -4   1  19          0.07          0.34         7.27 o                         
  -3   1  19         50.21         51.62         7.67 o                         
  -2   1  19         34.86         44.97         7.27 o                         
  -1   1  19        415.77        459.74         8.12 o                         
   0   1  19         10.42         14.42         5.00 o                         
   1   1  19        414.98        449.85         8.01 o                         
   2   1  19         34.93         29.70         3.99 o                         
   3   1  19         50.29         52.91         5.09 o                         
   4   1  19          0.07          1.12         4.26 o                         
   5   1  19          6.59          8.57         5.22 o                         
   6   1  19          4.54          5.91         7.89 o                         
   7   1  19          2.87          3.86         7.78 o                         
   8   1  19          0.45          1.69         4.95 o                         
  -8   2  19          0.10          9.82         6.19 o                         
  -7   2  19          0.02          2.28         5.82 o                         
  -6   2  19          3.76          4.95         5.44 o                         
  -5   2  19         52.97         53.70         4.55 o                         
  -4   2  19         39.51         44.05         5.30 o                         
  -3   2  19        113.72         96.55         4.68 o                         
  -2   2  19         46.94         62.57         4.38 o                         
  -1   2  19        108.65        104.28        11.81 o                         
   0   2  19         37.54         40.26         7.27 o                         
   1   2  19        108.08         93.16         5.30 o                         
   2   2  19         47.29         64.62         4.36 o                         
   3   2  19        113.69         97.91         4.54 o                         
   4   2  19         39.47         46.33         4.18 o                         
   5   2  19         52.93         55.20         5.74 o                         
   6   2  19          3.72          6.08         5.56 o                         
   7   2  19          0.02          2.67         5.79 o                         
   8   2  19          0.10          6.36         8.63 o                         
  -7   3  19          0.74          3.78         4.87 o                         
  -6   3  19          4.73         11.02         4.60 o                         
  -5   3  19         77.19         73.16         7.33 o                         
  -4   3  19          4.52          6.31         4.35 o                         
  -3   3  19        117.14        114.99        10.31 o                         
  -2   3  19         49.05         49.69         4.43 o                         
  -1   3  19         16.60         25.28         4.10 o                         
   0   3  19          1.83         -0.59         3.27 o                         
   1   3  19         16.78         22.13         8.21 o                         
   2   3  19         49.02         55.62         3.62 o                         
   3   3  19        117.43        118.60         4.05 o                         
   4   3  19          4.48          0.95         3.47 o                         
   5   3  19         77.13         75.21         4.81 o                         
   6   3  19          4.77          7.19         4.44 o                         
   7   3  19          0.73         -3.77         5.96 o                         
  -7   4  19          1.48         -0.29         6.18 o                         
  -6   4  19          0.16          2.22         5.68 o                         
  -5   4  19         43.22         34.61         5.25 o                         
  -4   4  19         60.97         51.60         5.56 o                         
  -3   4  19         20.58         25.73         3.75 o                         
  -2   4  19         57.54         57.52         3.83 o                         
  -1   4  19         16.82         21.36         4.14 o                         
   0   4  19         12.28         21.77         3.29 o                         
   1   4  19         16.89         20.86         3.53 o                         
   2   4  19         57.64         56.03         3.48 o                         
   3   4  19         20.67         17.48         3.78 o                         
   4   4  19         60.73         51.66         3.85 o                         
   5   4  19         43.37         37.03         4.69 o                         
   6   4  19          0.16          5.05         4.58 o                         
   7   4  19          1.47          2.38         4.19 o                         
  -7   5  19          0.57          4.92         5.07 o                         
  -6   5  19          0.50         -0.21         4.75 o                         
  -5   5  19          9.53         15.01         3.93 o                         
  -4   5  19         12.21         12.55         4.21 o                         
  -3   5  19         34.14         33.69         6.56 o                         
  -2   5  19          0.70          3.17         4.22 o                         
  -1   5  19         10.10          9.30         3.63 o                         
   0   5  19          0.30          0.63         3.25 o                         
   1   5  19         10.15         11.37         3.57 o                         
   2   5  19          0.67          2.29         3.20 o                         
   3   5  19         33.89         35.17         3.90 o                         
   4   5  19         12.19          9.40         4.20 o                         
   5   5  19          9.54         16.79         4.04 o                         
   6   5  19          0.52          3.35         5.74 o                         
   7   5  19          0.59          7.59         5.16 o                         
  -6   6  19          1.70          1.54         5.07 o                         
  -5   6  19          7.19          5.91         4.77 o                         
  -4   6  19         40.63         29.74         4.54 o                         
  -3   6  19         13.97         20.77         9.80 o                         
  -2   6  19         18.58         21.08         5.34 o                         
  -1   6  19          3.91          3.51         3.15 o                         
   0   6  19        123.04        133.69         3.85 o                         
   1   6  19          3.83          9.16         3.26 o                         
   2   6  19         18.75         19.56         3.86 o                         
   3   6  19         13.87         19.31         3.95 o                         
   4   6  19         40.66         32.35         4.14 o                         
   5   6  19          7.20          7.78         4.53 o                         
   6   6  19          1.71          2.56         4.94 o                         
  -5   7  19          0.28         -3.62         4.30 o                         
  -4   7  19          7.07          5.56         4.26 o                         
  -3   7  19          3.50          0.53         5.52 o                         
  -2   7  19         14.00         13.21         3.22 o                         
  -1   7  19         14.11         10.57         3.16 o                         
   0   7  19          0.13          1.58         3.41 o                         
   1   7  19         14.18         16.13         3.88 o                         
   2   7  19         13.96         19.14         4.85 o                         
   3   7  19          3.48          5.57         3.63 o                         
   4   7  19          7.06         11.57         4.96 o                         
   5   7  19          0.27          0.57         5.46 o                         
  -4   8  19         22.48         18.97         5.23 o                         
  -3   8  19         12.57         16.53         5.00 o                         
  -2   8  19          0.06         -1.38         3.33 o                         
  -1   8  19          5.18          3.59         3.59 o                         
   0   8  19          5.04         17.12         3.66 o                         
   1   8  19          5.22          1.07         4.54 o                         
   2   8  19          0.05          6.22         4.69 o                         
   3   8  19         12.61         15.50         4.37 o                         
   4   8  19         22.48         24.71         4.10 o                         
  -2   9  19          0.20         -3.94         4.38 o                         
  -1   9  19          3.04          8.37         6.64 o                         
   0   9  19          6.35         13.29         4.09 o                         
   1   9  19          3.03         10.61         3.82 o                         
   2   9  19          0.20          3.75         3.83 o                         
   0   0  20        191.46        163.09         5.85 o                         
   1   0  20         30.16         33.28         4.88 o                         
   2   0  20         45.52         53.83         7.89 o                         
   3   0  20          0.66          5.28         7.33 o                         
   4   0  20         24.37         22.60         7.50 o                         
   5   0  20         13.16         10.73         7.72 o                         
   7   0  20          0.29          4.37         6.02 o                         
   8   0  20          3.09         15.39         8.63 o                         
  -8   1  20          3.09          1.48         8.92 o                         
  -7   1  20          3.43         11.13         8.12 o                         
  -6   1  20          7.04          5.00         4.77 o                         
  -5   1  20          2.37          1.96         4.32 o                         
  -4   1  20          2.00          0.17         5.39 o                         
  -3   1  20         35.33         39.52         7.72 o                         
  -2   1  20         12.07         24.47         5.28 o                         
  -1   1  20        386.24        423.11         8.06 o                         
   0   1  20          0.00          0.40         6.81 o                         
   1   1  20        387.71        428.56         6.19 o                         
   2   1  20         12.05         16.71         4.94 o                         
   3   1  20         35.15         41.88         5.16 o                         
   4   1  20          2.02          1.03         3.64 o                         
   5   1  20          2.46          1.53         5.05 o                         
   6   1  20          7.04         -1.87         5.51 o                         
   7   1  20          3.39         12.66         5.56 o                         
   8   1  20          3.06         -0.66         6.34 o                         
  -8   2  20          0.56         13.34         9.09 o                         
  -7   2  20          2.95          3.40         4.80 o                         
  -6   2  20          1.26          3.48         4.51 o                         
  -5   2  20         54.44         62.35         5.59 o                         
  -4   2  20          0.51          4.36         4.15 o                         
  -3   2  20        101.77        103.70         5.59 o                         
  -2   2  20        305.59        291.42        10.90 o                         
  -1   2  20         89.05         83.43         4.40 o                         
   0   2  20          6.30          1.45         3.38 o                         
   1   2  20         89.20         84.31         7.24 o                         
   2   2  20        305.99        301.26        22.46 o                         
   3   2  20        101.85        104.13         4.14 o                         
   4   2  20          0.55          6.19         4.68 o                         
   5   2  20         54.53         65.76         7.61 o                         
   6   2  20          1.27          5.56         5.28 o                         
   7   2  20          3.04          4.43         8.01 o                         
   8   2  20          0.57          3.35         9.03 o                         
  -7   3  20          5.80          9.70         6.20 o                         
  -6   3  20          2.56         -2.03         5.11 o                         
  -5   3  20         16.84         21.15         4.91 o                         
  -4   3  20         41.49         40.13         4.34 o                         
  -3   3  20         27.21         32.29         4.35 o                         
  -2   3  20         86.09         95.72         7.98 o                         
  -1   3  20        116.69        124.28         4.77 o                         
   0   3  20          8.56         12.36         8.01 o                         
   1   3  20        116.41        126.83        12.69 o                         
   2   3  20         85.95         92.00         3.70 o                         
   3   3  20         27.10         26.61         3.70 o                         
   4   3  20         41.48         35.25         4.14 o                         
   5   3  20         16.88         32.06         5.54 o                         
   6   3  20          2.62          5.36         4.66 o                         
   7   3  20          5.76          8.92         6.08 o                         
  -7   4  20          2.06          1.94         5.24 o                         
  -6   4  20          0.57          4.67         3.91 o                         
  -5   4  20         14.36         15.65         5.65 o                         
  -4   4  20        207.16        205.57         7.92 o                         
  -3   4  20         55.09         56.74         4.04 o                         
  -2   4  20        150.81        130.59        10.85 o                         
  -1   4  20         19.53         18.83         3.65 o                         
   0   4  20         15.93         15.39         4.11 o                         
   1   4  20         19.36         25.19         4.11 o                         
   2   4  20        151.01        138.39         7.63 o                         
   3   4  20         54.94         47.26         3.44 o                         
   4   4  20        206.98        208.84         6.29 o                         
   5   4  20         14.35         14.09         4.74 o                         
   6   4  20          0.58          1.74         5.05 o                         
   7   4  20          2.05          3.49         5.23 o                         
  -6   5  20          2.64          9.51         6.10 o                         
  -5   5  20         13.04         11.60         3.97 o                         
  -4   5  20         58.64         48.19         5.70 o                         
  -3   5  20         26.72         32.90         4.42 o                         
  -2   5  20         27.91         22.46         5.48 o                         
  -1   5  20         47.88         41.93         5.37 o                         
   0   5  20         11.96          6.78         3.60 o                         
   1   5  20         48.10         40.65         3.82 o                         
   2   5  20         27.97         20.72         3.79 o                         
   3   5  20         26.74         26.66         3.45 o                         
   4   5  20         58.84         44.43         3.76 o                         
   5   5  20         12.95         14.05         4.66 o                         
   6   5  20          2.64          8.17         4.76 o                         
  -6   6  20          1.25          1.22         4.41 o                         
  -5   6  20          3.08          5.88         4.10 o                         
  -4   6  20         25.19         28.74         7.33 o                         
  -3   6  20         23.17         26.29         7.69 o                         
  -2   6  20          1.39         -1.20         4.68 o                         
  -1   6  20         26.08         22.27         3.29 o                         
   0   6  20          0.02          3.36         3.63 o                         
   1   6  20         26.03         28.99         3.71 o                         
   2   6  20          1.38         -3.63         3.63 o                         
   3   6  20         23.26         23.27         3.39 o                         
   4   6  20         25.24         28.13         4.34 o                         
   5   6  20          3.09          4.30         3.97 o                         
   6   6  20          1.25          7.87         6.20 o                         
  -5   7  20          0.45          4.15         5.12 o                         
  -4   7  20         16.40         18.47         5.21 o                         
  -3   7  20          4.72          1.87         4.14 o                         
  -2   7  20          2.29          2.71         3.57 o                         
  -1   7  20         25.15         26.86         3.93 o                         
   0   7  20          0.06         -1.61         3.95 o                         
   1   7  20         25.12         22.26         3.56 o                         
   2   7  20          2.25          2.46         4.51 o                         
   3   7  20          4.69          5.99         4.00 o                         
   4   7  20         16.39         20.27         4.44 o                         
   5   7  20          0.45         -3.03         4.62 o                         
  -4   8  20          4.81         10.81         4.52 o                         
  -3   8  20          0.84          1.81         6.62 o                         
  -2   8  20          0.19          0.53         3.32 o                         
  -1   8  20          0.82          7.49         4.01 o                         
   0   8  20         28.99         33.22         6.05 o                         
   1   8  20          0.82          1.52         3.70 o                         
   2   8  20          0.19          3.72         4.11 o                         
   3   8  20          0.85         -0.85         4.96 o                         
   4   8  20          4.80          7.48         4.10 o                         
  -1   9  20          6.39          1.98         3.73 o                         
   0   9  20          4.05          6.62         4.33 o                         
   1   9  20          6.37          3.61         4.03 o                         
   1   0  21          0.63         -1.48         3.95 o                         
   2   0  21        181.51        159.23         8.40 o                         
   3   0  21          2.79          3.46         7.44 o                         
   4   0  21         11.81         19.48         7.50 o                         
   5   0  21         33.60         34.87         7.95 o                         
   7   0  21          1.36          0.68         6.02 o                         
  -7   1  21          8.28          6.81         8.63 o                         
  -6   1  21          0.29          0.33         4.69 o                         
  -5   1  21         27.11         23.02         4.75 o                         
  -4   1  21          2.47          4.60         7.67 o                         
  -3   1  21         33.54         36.40         7.04 o                         
  -2   1  21        129.62        144.12         6.53 o                         
  -1   1  21         88.79         87.85         7.55 o                         
   0   1  21         11.38         16.69         4.94 o                         
   1   1  21         88.46         87.19         4.57 o                         
   2   1  21        129.44        150.67         4.51 o                         
   3   1  21         33.54         36.96         4.23 o                         
   4   1  21          2.49          1.37         3.84 o                         
   5   1  21         26.82         20.96         5.76 o                         
   6   1  21          0.29          0.97         5.62 o                         
   7   1  21          8.22         15.28         5.91 o                         
  -7   2  21          6.71          2.24         5.33 o                         
  -6   2  21          4.75          5.14         4.73 o                         
  -5   2  21         35.04         34.45         5.47 o                         
  -4   2  21         13.00         15.64         5.51 o                         
  -3   2  21         67.48         70.81         3.97 o                         
  -2   2  21         93.35         95.65         5.62 o                         
  -1   2  21         65.28         69.37         8.35 o                         
   0   2  21          0.48          0.79         3.45 o                         
   1   2  21         65.14         71.81         9.31 o                         
   2   2  21         93.45         92.92         4.62 o                         
   3   2  21         67.49         72.28         3.61 o                         
   4   2  21         12.83         13.88         4.06 o                         
   5   2  21         35.03         32.14         5.51 o                         
   6   2  21          4.77         10.16         5.51 o                         
   7   2  21          6.71         -0.57         5.85 o                         
  -7   3  21          0.56          0.75         5.12 o                         
  -6   3  21          5.01          7.63         4.66 o                         
  -5   3  21         24.57         21.87         5.60 o                         
  -4   3  21         34.08         40.57         6.53 o                         
  -3   3  21         20.06         30.05         5.25 o                         
  -2   3  21        137.08        126.97         7.33 o                         
  -1   3  21        155.52        143.60        12.66 o                         
   0   3  21          2.27          1.90         4.04 o                         
   1   3  21        156.07        142.71         8.57 o                         
   2   3  21        137.48        137.76         6.50 o                         
   3   3  21         20.13         26.65         3.30 o                         
   4   3  21         34.34         41.23         4.21 o                         
   5   3  21         24.67         26.35         6.87 o                         
   6   3  21          4.94          5.65         5.74 o                         
   7   3  21          0.57          0.91         6.13 o                         
  -7   4  21          0.65         -0.41         6.48 o                         
  -6   4  21          3.40         -2.45         7.04 o                         
  -5   4  21         13.35          8.77         4.01 o                         
  -4   4  21         89.11         89.06         5.76 o                         
  -3   4  21         12.19         16.73         4.38 o                         
  -2   4  21        118.18        137.16        13.40 o                         
  -1   4  21          5.39          1.82         5.05 o                         
   0   4  21          9.78          7.55         3.77 o                         
   1   4  21          5.37          6.76         4.13 o                         
   2   4  21        118.03        134.35         7.72 o                         
   3   4  21         12.16         13.24         3.34 o                         
   4   4  21         88.92         91.09         4.51 o                         
   5   4  21         13.25         16.30         5.74 o                         
   6   4  21          3.39          4.75         8.23 o                         
   7   4  21          0.67          3.92         4.98 o                         
  -6   5  21          1.33          8.96         6.30 o                         
  -5   5  21          0.60          1.63         4.02 o                         
  -4   5  21         44.09         50.33         4.73 o                         
  -3   5  21          2.94         -0.49         5.85 o                         
  -2   5  21         30.36         31.02         5.85 o                         
  -1   5  21         25.06         23.43         5.14 o                         
   0   5  21          4.92          5.84         2.90 o                         
   1   5  21         24.86         25.90         3.66 o                         
   2   5  21         30.13         29.31         4.39 o                         
   3   5  21          2.96          3.48         3.40 o                         
   4   5  21         44.04         55.89         4.21 o                         
   5   5  21          0.61          1.55         5.66 o                         
   6   5  21          1.30          7.39         4.95 o                         
  -5   6  21          5.77          3.02         4.92 o                         
  -4   6  21         31.64         39.76         5.34 o                         
  -3   6  21          9.93         13.11         4.60 o                         
  -2   6  21         22.43         11.70         4.46 o                         
  -1   6  21          0.16          1.84         3.75 o                         
   0   6  21         20.62         20.37         3.46 o                         
   1   6  21          0.18         -0.98         3.41 o                         
   2   6  21         22.42         16.49         4.49 o                         
   3   6  21          9.96          9.51         3.99 o                         
   4   6  21         31.64         36.06         4.58 o                         
   5   6  21          5.73          8.59         8.01 o                         
  -4   7  21         25.49         22.61         4.95 o                         
  -3   7  21          0.41         -0.47         4.82 o                         
  -2   7  21          0.31          6.81         5.52 o                         
  -1   7  21         25.39         23.67         3.94 o                         
   0   7  21          8.80         11.26         3.97 o                         
   1   7  21         25.36         21.11         4.07 o                         
   2   7  21          0.31          4.60         3.92 o                         
   3   7  21          0.41          2.12         4.17 o                         
   4   7  21         25.56         24.68         3.91 o                         
  -3   8  21         12.67          7.10         6.73 o                         
  -2   8  21          2.22          7.07         6.51 o                         
  -1   8  21          3.56          8.25         4.16 o                         
   0   8  21          0.00          1.05         3.62 o                         
   1   8  21          3.57         -1.20         4.19 o                         
   2   8  21          2.20          3.97         4.84 o                         
   3   8  21         12.66         12.87         4.04 o                         
   0   0  22        105.27         82.17         7.38 o                         
   1   0  22          6.66          3.24         4.94 o                         
   2   0  22         85.21         73.82         7.72 o                         
   3   0  22         15.98         16.30         5.05 o                         
   4   0  22          0.79          3.35         7.55 o                         
   5   0  22         11.11          6.53         9.31 o                         
   7   0  22          1.97         -3.58         6.13 o                         
  -7   1  22          6.20          7.04         8.63 o                         
  -6   1  22         10.77         12.89         4.88 o                         
  -5   1  22         68.22         61.79         4.84 o                         
  -4   1  22          2.78          2.90         7.44 o                         
  -3   1  22          4.02          6.76         6.81 o                         
  -2   1  22         77.43         70.93         5.68 o                         
  -1   1  22          1.37          7.15         7.04 o                         
   0   1  22         33.49         32.54         7.15 o                         
   1   1  22          1.38         -3.43         3.43 o                         
   2   1  22         77.74         81.37         4.25 o                         
   3   1  22          4.01          3.05         4.04 o                         
   4   1  22          2.77          5.49         4.17 o                         
   5   1  22         68.30         66.75         5.93 o                         
   6   1  22         10.75         11.53         8.12 o                         
   7   1  22          6.25          6.13         8.52 o                         
  -7   2  22          3.83          8.41         6.29 o                         
  -6   2  22          1.61          5.70         4.74 o                         
  -5   2  22          9.89         11.01         4.38 o                         
  -4   2  22          6.44          6.34         4.09 o                         
  -3   2  22          3.04          3.09         4.33 o                         
  -2   2  22        100.28         97.42         4.67 o                         
  -1   2  22          2.79          1.69         4.57 o                         
   0   2  22         11.98          9.41         3.59 o                         
   1   2  22          2.77          5.40         3.95 o                         
   2   2  22        100.15         89.95         3.97 o                         
   3   2  22          3.07          3.54         3.24 o                         
   4   2  22          6.39          1.86         4.28 o                         
   5   2  22          9.93          9.94         7.61 o                         
   6   2  22          1.62          9.60         8.06 o                         
   7   2  22          3.78          6.47         8.80 o                         
  -7   3  22          5.96          4.46         5.23 o                         
  -6   3  22         11.30          8.42         6.03 o                         
  -5   3  22          0.90          0.90         4.74 o                         
  -4   3  22          2.94          6.11         5.34 o                         
  -3   3  22         27.15         32.26         5.44 o                         
  -2   3  22        184.48        183.47        10.73 o                         
  -1   3  22         16.54         21.45         4.09 o                         
   0   3  22         39.38         39.44         6.47 o                         
   1   3  22         16.59         11.71         5.12 o                         
   2   3  22        183.99        175.63        11.67 o                         
   3   3  22         27.22         22.79         4.12 o                         
   4   3  22          2.97          4.76         3.78 o                         
   5   3  22          0.87          8.23         5.39 o                         
   6   3  22         11.23          5.96         5.91 o                         
   7   3  22          5.93         -5.85         6.13 o                         
  -6   4  22          2.10          5.60         4.92 o                         
  -5   4  22         10.29         14.46         4.66 o                         
  -4   4  22         13.14         14.71         5.48 o                         
  -3   4  22          0.06          8.68         6.22 o                         
  -2   4  22         71.74         84.84         4.84 o                         
  -1   4  22         13.07         14.87         4.27 o                         
   0   4  22          1.45          1.25         4.24 o                         
   1   4  22         13.05         18.76         7.50 o                         
   2   4  22         71.67         78.29         3.50 o                         
   3   4  22          0.06          1.79         4.23 o                         
   4   4  22         13.03         14.09         3.68 o                         
   5   4  22         10.26         14.79         5.74 o                         
   6   4  22          2.09         -3.35         6.25 o                         
  -6   5  22          2.18          8.56         6.06 o                         
  -5   5  22          9.21          7.01         4.72 o                         
  -4   5  22         59.16         67.03         8.49 o                         
  -3   5  22          5.22          7.91         3.97 o                         
  -2   5  22         18.74         26.22         5.37 o                         
  -1   5  22         21.47         20.52         3.78 o                         
   0   5  22         11.67         17.08         4.03 o                         
   1   5  22         21.46         22.86         3.79 o                         
   2   5  22         18.78         24.21         3.52 o                         
   3   5  22          5.19          6.46         4.44 o                         
   4   5  22         59.19         62.79         5.31 o                         
   5   5  22          9.24          6.25         4.86 o                         
   6   5  22          2.21         -1.80         4.41 o                         
  -5   6  22          2.80          4.25         4.19 o                         
  -4   6  22         39.82         46.97         8.23 o                         
  -3   6  22         14.11         14.77         5.39 o                         
  -2   6  22          0.97          1.49         5.48 o                         
  -1   6  22         11.19         10.79         3.65 o                         
   0   6  22          5.34          9.16         3.73 o                         
   1   6  22         11.24          7.49         4.78 o                         
   2   6  22          0.96          2.89         3.17 o                         
   3   6  22         14.05         26.67         5.97 o                         
   4   6  22         39.74         34.79         3.92 o                         
   5   6  22          2.80          5.21         4.89 o                         
  -4   7  22         15.26          6.95        12.41 o                         
  -3   7  22          7.17         10.74         4.90 o                         
  -2   7  22          0.93          3.55         4.05 o                         
  -1   7  22          5.92          8.15         3.62 o                         
   0   7  22          7.38          9.64         3.54 o                         
   1   7  22          5.90          9.06         3.52 o                         
   2   7  22          0.93          6.54         4.04 o                         
   3   7  22          7.13          5.07         4.89 o                         
   4   7  22         15.21          9.01         4.51 o                         
  -3   8  22          1.39          5.40         4.94 o                         
  -2   8  22          0.14          4.32         4.35 o                         
  -1   8  22          3.37          8.57         3.79 o                         
   0   8  22          0.16         -2.05         4.25 o                         
   1   8  22          3.34          7.48         3.75 o                         
   2   8  22          0.14          6.61         4.23 o                         
   3   8  22          1.39          1.74         4.05 o                         
   1   0  23          2.20          0.79         4.95 o                         
   2   0  23          4.24         14.03         6.93 o                         
   3   0  23          0.36          2.84         5.28 o                         
   4   0  23          2.87          8.63         7.72 o                         
   5   0  23          5.90          9.82         9.26 o                         
   7   0  23          1.37          5.34         6.08 o                         
  -7   1  23          6.67         12.15         8.80 o                         
  -6   1  23          7.93          9.95         5.02 o                         
  -5   1  23         24.37         24.13         4.54 o                         
  -4   1  23          2.10          8.74         7.44 o                         
  -3   1  23         35.27         30.21         5.68 o                         
  -2   1  23         25.61         28.45         5.56 o                         
  -1   1  23          0.76         -2.38         5.45 o                         
   0   1  23          0.22         -3.58         4.88 o                         
   1   1  23          0.73         -1.72         3.51 o                         
   2   1  23         25.65         24.32         4.27 o                         
   3   1  23         35.54         41.40         4.54 o                         
   4   1  23          2.13          6.82         4.26 o                         
   5   1  23         24.41         22.08         4.36 o                         
   6   1  23          7.84          8.46         5.51 o                         
   7   1  23          6.63          4.77         5.96 o                         
  -7   2  23          2.10          3.80         6.92 o                         
  -6   2  23         11.81         14.44         6.04 o                         
  -5   2  23         27.93         30.12         4.66 o                         
  -4   2  23          6.53          7.42         3.65 o                         
  -3   2  23         13.79          9.26         3.65 o                         
  -2   2  23         64.63         46.09         9.43 o                         
  -1   2  23          9.67          9.95         4.10 o                         
   0   2  23         17.06         31.85         4.49 o                         
   1   2  23          9.70         10.11         3.64 o                         
   2   2  23         64.49         56.36         5.20 o                         
   3   2  23         13.84         15.17         4.35 o                         
   4   2  23          6.60          6.91         3.78 o                         
   5   2  23         27.95         27.43         5.51 o                         
   6   2  23         11.78         10.05         6.08 o                         
   7   2  23          2.08          1.08         5.96 o                         
  -6   3  23         24.81         22.99         5.06 o                         
  -5   3  23         18.50          7.72         4.04 o                         
  -4   3  23          3.14          2.99         4.51 o                         
  -3   3  23         14.73         15.47         3.76 o                         
  -2   3  23         74.09         67.99         5.51 o                         
  -1   3  23         10.25         12.53         4.33 o                         
   0   3  23          1.27          3.18         9.03 o                         
   1   3  23         10.36         13.51         4.39 o                         
   2   3  23         74.30         69.81         5.72 o                         
   3   3  23         14.56         15.49         3.73 o                         
   4   3  23          3.15          2.93         4.69 o                         
   5   3  23         18.48         20.39         7.84 o                         
   6   3  23         25.02         20.95         6.19 o                         
  -6   4  23          3.61          1.32         4.87 o                         
  -5   4  23          2.42          1.15         3.91 o                         
  -4   4  23         28.44         25.99        13.57 o                         
  -3   4  23         14.02         14.06         3.93 o                         
  -2   4  23         23.24         17.09         5.39 o                         
  -1   4  23          2.24          2.98         4.25 o                         
   0   4  23          2.81          4.91         5.28 o                         
   1   4  23          2.23          4.40         5.14 o                         
   2   4  23         23.16         20.12         4.39 o                         
   3   4  23         14.08         16.65         3.82 o                         
   4   4  23         28.48         25.64         4.26 o                         
   5   4  23          2.43          6.67         4.84 o                         
   6   4  23          3.65          2.51         5.11 o                         
  -6   5  23          2.60          4.18         5.14 o                         
  -5   5  23          3.49          2.48         4.86 o                         
  -4   5  23         35.77         30.09         4.37 o                         
  -3   5  23          5.15          5.19         4.01 o                         
  -2   5  23          0.92          3.72         4.53 o                         
  -1   5  23          0.14          2.84         5.34 o                         
   0   5  23          7.04         15.80         5.51 o                         
   1   5  23          0.14          0.86         3.83 o                         
   2   5  23          0.94          0.96         3.44 o                         
   3   5  23          5.16          4.02         3.88 o                         
   4   5  23         35.75         39.14         4.25 o                         
   5   5  23          3.54          7.11         5.98 o                         
   6   5  23          2.59          3.18         5.13 o                         
  -5   6  23          0.33          3.85         6.44 o                         
  -4   6  23         26.36         14.26         5.42 o                         
  -3   6  23         10.05         11.23         4.19 o                         
  -2   6  23          2.03          5.31         3.97 o                         
  -1   6  23          1.54          5.54         5.54 o                         
   0   6  23          0.23          3.79         3.21 o                         
   1   6  23          1.54          2.25         4.28 o                         
   2   6  23          2.04          6.02         3.15 o                         
   3   6  23         10.08          6.86         3.79 o                         
   4   6  23         26.30         25.48         5.08 o                         
   5   6  23          0.36         -4.54         6.20 o                         
  -4   7  23         30.84         28.78         4.82 o                         
  -3   7  23          3.43          5.95         4.32 o                         
  -2   7  23          1.14          9.00         5.82 o                         
  -1   7  23          0.06          1.42         3.64 o                         
   0   7  23          0.33          0.80         3.32 o                         
   1   7  23          0.07          0.81         4.06 o                         
   2   7  23          1.14          0.98         4.73 o                         
   3   7  23          3.43          3.12         3.83 o                         
   4   7  23         30.83         31.01         4.75 o                         
  -2   8  23          2.86          9.18         5.27 o                         
  -1   8  23          1.28          3.19         4.38 o                         
   0   8  23          0.70          2.86         4.55 o                         
   1   8  23          1.29          4.65         4.31 o                         
   2   8  23          2.85         -1.52         4.35 o                         
   0   0  24          2.18          3.92         7.44 o                         
   1   0  24          1.27          7.70         4.25 o                         
   2   0  24         43.99         42.40         5.14 o                         
   3   0  24          0.04          4.77         5.39 o                         
   4   0  24          0.58          1.48         7.89 o                         
   5   0  24          4.38          5.79         9.94 o                         
   6   0  24          6.91          9.88         6.08 o                         
   7   0  24          0.34          7.10         8.92 o                         
  -7   1  24          7.74         -5.79         9.31 o                         
  -6   1  24          7.72          7.09         5.23 o                         
  -5   1  24         12.57         10.40         4.58 o                         
  -4   1  24         11.54         13.46         7.72 o                         
  -3   1  24         41.73         54.91         8.01 o                         
  -2   1  24          4.08          1.70         5.62 o                         
  -1   1  24          1.31         14.31         7.33 o                         
   0   1  24          4.28          7.94         4.06 o                         
   1   1  24          1.25          4.82         5.08 o                         
   2   1  24          4.11          3.71         5.20 o                         
   3   1  24         41.24         39.54         5.50 o                         
   4   1  24         11.58         10.03         3.75 o                         
   5   1  24         12.57         11.86         4.43 o                         
   6   1  24          7.79         -6.08         6.08 o                         
   7   1  24          7.71         -6.13         6.42 o                         
  -6   2  24         12.85         12.65         7.44 o                         
  -5   2  24         16.57         17.03         4.48 o                         
  -4   2  24          0.69         -0.61         4.39 o                         
  -3   2  24         11.26         13.32         4.18 o                         
  -2   2  24          1.90          1.59         4.34 o                         
  -1   2  24         16.50         20.16         4.40 o                         
   0   2  24          1.52         -1.08         3.62 o                         
   1   2  24         16.64         17.23         4.16 o                         
   2   2  24          1.84          4.87         3.80 o                         
   3   2  24         11.32         16.09         3.40 o                         
   4   2  24          0.70          4.17         4.32 o                         
   5   2  24         16.52         13.91         5.62 o                         
   6   2  24         12.86          6.42         6.02 o                         
  -6   3  24         15.18         12.30         5.17 o                         
  -5   3  24          4.68          1.08         4.03 o                         
  -4   3  24         10.58         12.86         5.22 o                         
  -3   3  24          1.82          4.33         4.38 o                         
  -2   3  24          2.11          4.45        10.39 o                         
  -1   3  24         11.45          5.31         4.21 o                         
   0   3  24         56.72         64.13        11.92 o                         
   1   3  24         11.43         14.34         6.33 o                         
   2   3  24          2.15         -1.91         6.39 o                         
   3   3  24          1.85          4.77         3.79 o                         
   4   3  24         10.65         12.04         4.55 o                         
   5   3  24          4.72          2.04         5.68 o                         
   6   3  24         15.15         14.76         8.52 o                         
  -6   4  24         13.04         14.32         5.33 o                         
  -5   4  24          5.83         12.84         4.86 o                         
  -4   4  24         36.03         26.61         5.80 o                         
  -3   4  24          1.84          9.17         4.52 o                         
  -2   4  24          0.28          1.05         3.93 o                         
  -1   4  24          6.22         11.36         4.44 o                         
   0   4  24         12.00          6.55         4.41 o                         
   1   4  24          6.29          7.77         5.28 o                         
   2   4  24          0.27         -2.94         4.39 o                         
   3   4  24          1.84          6.95         5.48 o                         
   4   4  24         35.89         26.01         3.54 o                         
   5   4  24          5.86          6.99         4.91 o                         
   6   4  24         13.08         24.25         8.74 o                         
  -5   5  24          2.58          2.01         5.98 o                         
  -4   5  24         19.99         24.04         4.26 o                         
  -3   5  24          0.86         -0.75         5.86 o                         
  -2   5  24          5.14          4.68         3.94 o                         
  -1   5  24         16.97         17.43         4.07 o                         
   0   5  24          0.08          1.69         4.49 o                         
   1   5  24         17.06         15.95         5.54 o                         
   2   5  24          5.17          4.55         3.92 o                         
   3   5  24          0.84         -2.78         3.96 o                         
   4   5  24         19.97         15.09         3.90 o                         
   5   5  24          2.53         -4.30         4.32 o                         
  -4   6  24          6.13          9.50         8.26 o                         
  -3   6  24          2.77          8.68         5.01 o                         
  -2   6  24          9.40         13.30         5.72 o                         
  -1   6  24          1.70          1.10         4.74 o                         
   0   6  24          0.57         -2.36         5.25 o                         
   1   6  24          1.69          1.73         3.41 o                         
   2   6  24          9.41         13.42         3.53 o                         
   3   6  24          2.76          4.30         5.33 o                         
   4   6  24          6.17         11.07         5.00 o                         
  -3   7  24          4.59         -2.65         7.13 o                         
  -2   7  24          0.83          8.90         5.00 o                         
  -1   7  24          2.70         11.03         4.84 o                         
   0   7  24          0.01          4.95         4.17 o                         
   1   7  24          2.70          2.17         3.82 o                         
   2   7  24          0.81          6.31         4.19 o                         
   3   7  24          4.59          2.16         4.42 o                         
  -1   8  24          3.06         -0.16         3.99 o                         
   0   8  24          0.52          5.85         4.03 o                         
   1   8  24          3.05          2.24         3.94 o                         
   1   0  25         13.43         12.06         4.54 o                         
   2   0  25         36.90         34.61         4.49 o                         
   3   0  25          1.06          5.22         3.65 o                         
   4   0  25          5.07          2.27         8.06 o                         
   5   0  25          0.59          6.13         8.40 o                         
   6   0  25         20.72         20.44         5.49 o                         
  -6   1  25          5.91          6.86         5.20 o                         
  -5   1  25          2.77          5.35         5.67 o                         
  -4   1  25          1.67          4.29         4.24 o                         
  -3   1  25         32.41         36.40         7.84 o                         
  -2   1  25         13.31         14.88         5.28 o                         
  -1   1  25         51.35         64.28         5.74 o                         
   0   1  25         30.38         44.21         8.26 o                         
   1   1  25         51.59         70.08         8.35 o                         
   2   1  25         13.27         14.66         4.34 o                         
   3   1  25         32.75         34.25         4.43 o                         
   4   1  25          1.67          5.36         3.83 o                         
   5   1  25          2.82          9.16         5.35 o                         
   6   1  25          5.97          5.28         5.91 o                         
  -6   2  25          9.31          8.83         6.26 o                         
  -5   2  25         11.45         10.27         4.71 o                         
  -4   2  25          1.83          5.91         6.70 o                         
  -3   2  25          7.19          3.69         4.48 o                         
  -2   2  25          3.18          6.45         4.19 o                         
  -1   2  25         21.84         32.15         5.54 o                         
   0   2  25        109.39        132.35        12.92 o                         
   1   2  25         21.86         33.04         7.95 o                         
   2   2  25          3.14          5.80         3.37 o                         
   3   2  25          7.12          7.43         3.85 o                         
   4   2  25          1.84          7.86         3.81 o                         
   5   2  25         11.51         13.52         6.38 o                         
   6   2  25          9.35         12.95         8.40 o                         
  -6   3  25         13.58         10.44         5.18 o                         
  -5   3  25         13.55         13.56         4.90 o                         
  -4   3  25          0.55          6.34         5.70 o                         
  -3   3  25          0.82         -4.68         4.68 o                         
  -2   3  25         12.34         22.71         5.56 o                         
  -1   3  25         16.68         22.65         4.35 o                         
   0   3  25         11.06          8.96         4.29 o                         
   1   3  25         16.74         22.53         4.28 o                         
   2   3  25         12.39         11.31         4.38 o                         
   3   3  25          0.80         -1.62         4.49 o                         
   4   3  25          0.55          1.64         4.08 o                         
   5   3  25         13.46         14.93         6.02 o                         
   6   3  25         13.48          8.52         6.13 o                         
  -5   4  25          0.03          4.69         5.96 o                         
  -4   4  25         10.68          9.40         4.83 o                         
  -3   4  25          4.53          4.06         4.02 o                         
  -2   4  25          3.86          6.98         4.66 o                         
  -1   4  25          3.49          1.58         4.40 o                         
   0   4  25          1.18         -0.55         6.25 o                         
   1   4  25          3.53          5.01         5.38 o                         
   2   4  25          3.86          6.83         3.84 o                         
   3   4  25          4.56          4.53         4.53 o                         
   4   4  25         10.74          8.86         4.33 o                         
   5   4  25          0.03          5.85         5.62 o                         
  -5   5  25          3.41          6.79         8.52 o                         
  -4   5  25         15.96         13.59         6.04 o                         
  -3   5  25          3.31          5.51         4.14 o                         
  -2   5  25          2.71         10.18         5.52 o                         
  -1   5  25          0.17          6.08         4.44 o                         
   0   5  25         10.72         11.27         4.47 o                         
   1   5  25          0.18          7.77         4.46 o                         
   2   5  25          2.67          9.78         4.85 o                         
   3   5  25          3.30          7.49         4.12 o                         
   4   5  25         16.05         13.57         3.58 o                         
   5   5  25          3.42          1.73         5.20 o                         
  -4   6  25          2.09          0.70         5.10 o                         
  -3   6  25          4.02         -2.74         4.95 o                         
  -2   6  25          4.49          5.20         4.22 o                         
  -1   6  25          0.19         -0.73         6.59 o                         
   0   6  25         20.01         16.03         5.74 o                         
   1   6  25          0.18          3.14         3.34 o                         
   2   6  25          4.49          3.44         3.61 o                         
   3   6  25          4.07         -3.16         4.20 o                         
   4   6  25          2.07          2.07         4.46 o                         
  -3   7  25          7.94          9.31         8.74 o                         
  -2   7  25          3.74          0.04         6.38 o                         
  -1   7  25          2.36          6.49         4.92 o                         
   0   7  25          0.02         -2.84         5.08 o                         
   1   7  25          2.35          4.35         3.79 o                         
   2   7  25          3.76          2.09         3.87 o                         
   3   7  25          7.94          0.40         9.20 o                         
   0   0  26         82.38         95.00         5.96 o                         
   1   0  26         20.57         14.23         8.80 o                         
   2   0  26         13.55         12.29         6.96 o                         
   3   0  26          0.25          3.75         4.27 o                         
   4   0  26          1.39         -0.09         4.37 o                         
   5   0  26          0.53          1.79         4.65 o                         
   6   0  26          1.07          1.11         3.84 o                         
  -6   1  26          3.62         -2.35         6.96 o                         
  -5   1  26          2.64          6.29         5.80 o                         
  -4   1  26          3.20          2.15         4.55 o                         
  -3   1  26         22.67         24.08         7.95 o                         
  -2   1  26          8.88          7.67         7.50 o                         
  -1   1  26         94.72        111.98         8.18 o                         
   0   1  26          3.06         10.97         4.20 o                         
   1   1  26         94.68         97.26         7.24 o                         
   2   1  26          8.89         11.81         4.33 o                         
   3   1  26         22.68         14.97         4.83 o                         
   4   1  26          3.18          3.67         3.90 o                         
   5   1  26          2.59          2.52         5.48 o                         
   6   1  26          3.61          0.85         8.40 o                         
  -6   2  26          3.55          6.94         6.34 o                         
  -5   2  26          1.86          8.51         5.76 o                         
  -4   2  26          1.38          1.83         4.25 o                         
  -3   2  26         15.55         13.84         4.53 o                         
  -2   2  26         35.60         45.00         9.65 o                         
  -1   2  26         22.37         18.69         4.46 o                         
   0   2  26         13.89         16.88         5.54 o                         
   1   2  26         22.34         24.17         4.58 o                         
   2   2  26         35.58         37.23         3.65 o                         
   3   2  26         15.61         11.86         3.55 o                         
   4   2  26          1.39          8.93         7.91 o                         
   5   2  26          1.82          8.93         4.64 o                         
   6   2  26          3.51         13.46         6.30 o                         
  -6   3  26          7.51          7.13         5.45 o                         
  -5   3  26          5.42          6.63         5.00 o                         
  -4   3  26          4.16          9.94         4.86 o                         
  -3   3  26          6.17          3.63         3.98 o                         
  -2   3  26         13.24         10.41        10.16 o                         
  -1   3  26         25.00         26.72         4.69 o                         
   0   3  26         41.52         45.42         4.55 o                         
   1   3  26         25.06         23.12         4.63 o                         
   2   3  26         13.23         14.19         3.95 o                         
   3   3  26          6.17         11.40         4.00 o                         
   4   3  26          4.15          9.19         5.21 o                         
   5   3  26          5.43         10.05         8.35 o                         
   6   3  26          7.62          9.88         9.20 o                         
  -5   4  26          0.69          3.93         5.17 o                         
  -4   4  26          2.36          3.77         5.92 o                         
  -3   4  26         14.13         10.35         5.70 o                         
  -2   4  26         14.06         17.59         5.56 o                         
  -1   4  26         15.11         15.15         4.71 o                         
   0   4  26        165.16        161.59         8.52 o                         
   1   4  26         15.15         14.09         4.61 o                         
   2   4  26         14.04         18.80         5.65 o                         
   3   4  26         14.17         10.96         3.98 o                         
   4   4  26          2.41          5.20         5.19 o                         
   5   4  26          0.69         -8.63         8.63 o                         
  -4   5  26          3.54          4.70         4.99 o                         
  -3   5  26         18.31         12.16         4.29 o                         
  -2   5  26          6.21          5.33         4.79 o                         
  -1   5  26         13.15         13.73         4.80 o                         
   0   5  26          0.29          5.56         4.45 o                         
   1   5  26         13.07         15.66         4.67 o                         
   2   5  26          6.24         -3.15         4.67 o                         
   3   5  26         18.31         14.89         4.84 o                         
   4   5  26          3.53          1.39         4.40 o                         
  -3   6  26         14.40         11.07         5.03 o                         
  -2   6  26          4.14          2.51         4.15 o                         
  -1   6  26          2.15          3.81         4.12 o                         
   0   6  26          1.37          1.45         6.53 o                         
   1   6  26          2.16         -2.40         5.96 o                         
   2   6  26          4.14         11.31         5.17 o                         
   3   6  26         14.37         11.74         4.32 o                         
  -2   7  26          2.56          3.58         4.35 o                         
  -1   7  26          1.47         -1.13         5.12 o                         
   0   7  26          1.22          4.20         8.40 o                         
   1   7  26          1.48          8.12         6.92 o                         
   2   7  26          2.55          3.11         4.47 o                         
   1   0  27         25.09         19.35         5.64 o                         
   2   0  27         45.99         48.90         4.60 o                         
   3   0  27          1.04          4.14         4.58 o                         
   4   0  27          0.19          1.32         4.46 o                         
   5   0  27          1.58         -0.90         4.64 o                         
   6   0  27          3.46          2.85         4.54 o                         
  -6   1  27          0.69         13.24         8.72 o                         
  -5   1  27          1.73          3.78         4.90 o                         
  -4   1  27          7.28          9.55         5.79 o                         
  -3   1  27          1.53          6.64         8.23 o                         
  -2   1  27         15.69         16.47         8.12 o                         
  -1   1  27        115.24        113.11         4.50 o                         
   0   1  27          0.70          1.15         5.53 o                         
   1   1  27        115.12        109.32         6.04 o                         
   2   1  27         15.79         17.28         4.44 o                         
   3   1  27          1.48          1.76         3.89 o                         
   4   1  27          7.26          3.54         4.72 o                         
   5   1  27          1.76          0.70         4.53 o                         
   6   1  27          0.68         -6.08         6.08 o                         
  -5   2  27          0.04         -0.51         6.00 o                         
  -4   2  27          6.89         13.17         5.96 o                         
  -3   2  27          0.01          2.16         3.95 o                         
  -2   2  27          1.81         -0.97         5.26 o                         
  -1   2  27         26.79         25.89         3.93 o                         
   0   2  27         51.45         42.93         6.33 o                         
   1   2  27         26.79         23.80         3.40 o                         
   2   2  27          1.79          6.11         3.84 o                         
   3   2  27          0.01          5.15         3.93 o                         
   4   2  27          6.91          9.13         5.03 o                         
   5   2  27          0.04         -0.82         6.07 o                         
  -5   3  27          0.70          0.19         4.27 o                         
  -4   3  27          6.11         14.38         6.00 o                         
  -3   3  27          1.58          1.91         4.63 o                         
  -2   3  27          6.27          6.88         5.61 o                         
  -1   3  27         54.70         47.82         4.98 o                         
   0   3  27          0.26          6.19         4.30 o                         
   1   3  27         54.66         47.67         4.57 o                         
   2   3  27          6.20         10.87         3.98 o                         
   3   3  27          1.54          2.79         4.62 o                         
   4   3  27          6.08          6.83         4.21 o                         
   5   3  27          0.70          4.26         5.74 o                         
  -5   4  27          0.62          5.44         6.33 o                         
  -4   4  27          8.85          9.48         6.22 o                         
  -3   4  27          2.58          0.89         5.96 o                         
  -2   4  27          2.25          6.79         8.52 o                         
  -1   4  27          4.09          6.66         4.72 o                         
   0   4  27         12.50          9.89         5.76 o                         
   1   4  27          4.06          2.41         3.97 o                         
   2   4  27          2.27          3.51         7.67 o                         
   3   4  27          2.59          5.22         4.13 o                         
   4   4  27          8.85          6.94         5.10 o                         
   5   4  27          0.63          3.46         6.13 o                         
  -4   5  27          0.71          2.21         5.08 o                         
  -3   5  27          9.09          8.59         5.02 o                         
  -2   5  27          4.99          8.21         4.13 o                         
  -1   5  27          4.03          4.66         4.06 o                         
   0   5  27          2.94          8.10         4.11 o                         
   1   5  27          4.09          1.91         5.82 o                         
   2   5  27          4.97         10.64         4.19 o                         
   3   5  27          9.08         16.30         5.13 o                         
   4   5  27          0.70         -0.26         4.47 o                         
  -3   6  27         16.73         22.17         5.38 o                         
  -2   6  27         10.74          7.85         6.28 o                         
  -1   6  27          0.25         -0.38         6.56 o                         
   0   6  27          9.24         11.95         4.86 o                         
   1   6  27          0.25          0.39         4.91 o                         
   2   6  27         10.69         -0.30         6.30 o                         
   3   6  27         16.74         17.12         4.52 o                         
   0   0  28          1.94          8.12         5.56 o                         
   1   0  28         13.30         16.36         4.72 o                         
   2   0  28          4.38          3.32         3.91 o                         
   3   0  28          0.00          5.27         4.56 o                         
   4   0  28          6.77         -1.07        10.70 o                         
   5   0  28          0.20          7.80         4.73 o                         
  -5   1  28          1.47          2.35         4.86 o                         
  -4   1  28          3.96          4.59         4.83 o                         
  -3   1  28          0.69         -6.98         7.95 o                         
  -2   1  28          4.67          9.48         5.51 o                         
  -1   1  28         99.87        107.16         6.20 o                         
   0   1  28          1.09          2.93         4.59 o                         
   1   1  28         99.92         89.79         5.05 o                         
   2   1  28          4.67         -2.50         5.58 o                         
   3   1  28          0.70         -4.01         4.01 o                         
   4   1  28          3.95          1.59         4.84 o                         
   5   1  28          1.45          3.96         4.29 o                         
  -5   2  28          1.02          3.52         6.73 o                         
  -4   2  28          8.65          8.82         5.94 o                         
  -3   2  28          1.28          1.40         4.68 o                         
  -2   2  28          2.95          8.20         7.38 o                         
  -1   2  28         46.42         47.80         5.90 o                         
   0   2  28          3.49         14.42         5.86 o                         
   1   2  28         46.40         45.92         6.08 o                         
   2   2  28          2.94          5.59         4.60 o                         
   3   2  28          1.28          2.19         3.63 o                         
   4   2  28          8.66          4.75         4.17 o                         
   5   2  28          1.04          1.95         4.87 o                         
  -5   3  28          0.52          2.00         5.15 o                         
  -4   3  28          6.46         12.81         6.08 o                         
  -3   3  28          0.54          3.58         5.86 o                         
  -2   3  28          5.44          6.54         4.73 o                         
  -1   3  28          9.31          6.51         4.62 o                         
   0   3  28          2.13          4.99         9.06 o                         
   1   3  28          9.29          5.60         5.74 o                         
   2   3  28          5.52          3.09         4.18 o                         
   3   3  28          0.54          3.75         3.73 o                         
   4   3  28          6.44          6.55         5.10 o                         
   5   3  28          0.53          6.93         8.69 o                         
  -4   4  28          4.15          0.40         5.00 o                         
  -3   4  28          2.14         -3.04         4.95 o                         
  -2   4  28          1.55          5.02         5.92 o                         
  -1   4  28          6.07          7.83         4.74 o                         
   0   4  28          9.24          9.08         4.80 o                         
   1   4  28          6.09          8.00         4.10 o                         
   2   4  28          1.54          5.14         4.14 o                         
   3   4  28          2.13          6.34         4.93 o                         
   4   4  28          4.12          4.32         4.60 o                         
  -3   5  28          3.31          8.45         4.50 o                         
  -2   5  28         11.35         13.86         4.80 o                         
  -1   5  28          0.91          2.23         4.96 o                         
   0   5  28          1.38         -3.40         4.21 o                         
   1   5  28          0.90          6.01         4.81 o                         
   2   5  28         11.38         11.34         6.28 o                         
   3   5  28          3.30         -1.57         5.06 o                         
  -2   6  28          2.51          5.98         6.22 o                         
  -1   6  28          0.92         -0.45         5.18 o                         
   0   6  28          1.25          5.32         4.36 o                         
   1   6  28          0.92          5.07         6.22 o                         
   2   6  28          2.50          8.27         5.14 o                         
   1   0  29          5.56          8.13         4.50 o                         
   2   0  29          0.47          3.79         4.34 o                         
   3   0  29          2.03         -2.26         4.81 o                         
   4   0  29          8.25          7.02         4.98 o                         
   5   0  29          0.33          0.75         5.00 o                         
  -5   1  29          0.46          3.73         6.33 o                         
  -4   1  29          0.86          1.21         4.31 o                         
  -3   1  29          2.16         10.11         8.46 o                         
  -2   1  29          2.44         -2.17         4.56 o                         
  -1   1  29         25.35         26.59         4.73 o                         
   0   1  29          7.82         17.08         4.01 o                         
   1   1  29         25.38         24.94         4.31 o                         
   2   1  29          2.43          2.78         5.78 o                         
   3   1  29          2.16         -3.65         4.84 o                         
   4   1  29          0.86         -2.07         4.22 o                         
   5   1  29          0.47          6.38         4.89 o                         
  -5   2  29          0.17          1.71         5.19 o                         
  -4   2  29          3.77          5.49         5.03 o                         
  -3   2  29          1.32         -3.26         4.88 o                         
  -2   2  29          0.70          3.15         4.72 o                         
  -1   2  29          8.82         12.29         4.10 o                         
   0   2  29          3.28          5.52         3.57 o                         
   1   2  29          8.89          6.42         3.30 o                         
   2   2  29          0.74         -0.64         3.70 o                         
   3   2  29          1.32          4.71         3.65 o                         
   4   2  29          3.75          4.12         4.94 o                         
   5   2  29          0.17          0.00         4.88 o                         
  -4   3  29          6.50          4.70         5.11 o                         
  -3   3  29          4.11          5.05         6.04 o                         
  -2   3  29          0.02          0.33        10.19 o                         
  -1   3  29          4.51          1.36         4.79 o                         
   0   3  29          0.00         -0.31         6.33 o                         
   1   3  29          4.49          7.35         4.79 o                         
   2   3  29          0.02          3.91         3.59 o                         
   3   3  29          4.11          6.58         4.33 o                         
   4   3  29          6.52          6.20         4.54 o                         
  -4   4  29          0.75         -4.20         6.26 o                         
  -3   4  29          3.21         10.43         5.28 o                         
  -2   4  29          2.67          3.10         6.06 o                         
  -1   4  29          0.59          7.77         4.71 o                         
   0   4  29          0.17          4.95         4.77 o                         
   1   4  29          0.60          1.18         4.20 o                         
   2   4  29          2.68         -1.21         4.36 o                         
   3   4  29          3.20          2.53         4.33 o                         
   4   4  29          0.74         -0.99         5.11 o                         
  -3   5  29          0.15          5.31         5.34 o                         
  -2   5  29          6.18          8.94         4.42 o                         
  -1   5  29          2.06          6.48         4.86 o                         
   0   5  29          0.08          0.66         4.29 o                         
   1   5  29          2.05          1.52         4.95 o                         
   2   5  29          6.16          5.90         6.28 o                         
   3   5  29          0.14          1.15         4.55 o                         
   0   6  29          0.22          2.51         4.52 o                         
   0   0  30          0.95          4.88         5.79 o                         
   1   0  30          2.85          0.67         4.74 o                         
   2   0  30          0.17          1.30         6.81 o                         
   3   0  30          0.13         -0.03         4.87 o                         
   4   0  30          0.08         -4.98         4.98 o                         
  -4   1  30          2.45          3.35         4.34 o                         
  -3   1  30          1.56          1.77         3.54 o                         
  -2   1  30          0.71          4.14         4.73 o                         
  -1   1  30          0.03          1.69         6.27 o                         
   0   1  30          2.98          7.19         4.77 o                         
   1   1  30          0.02          4.86         4.13 o                         
   2   1  30          0.70          2.57         4.56 o                         
   3   1  30          1.57          4.20         4.22 o                         
   4   1  30          2.46          0.11         3.86 o                         
  -4   2  30          1.27          3.44         4.34 o                         
  -3   2  30          1.48          0.54         4.24 o                         
  -2   2  30          0.77          4.52         4.66 o                         
  -1   2  30          0.50         -3.54         5.78 o                         
   0   2  30          2.46          0.80         4.71 o                         
   1   2  30          0.52          2.91         4.00 o                         
   2   2  30          0.76          4.92         4.14 o                         
   3   2  30          1.47          6.78         4.39 o                         
   4   2  30          1.27          3.73         5.21 o                         
  -4   3  30          2.22         -0.26         4.62 o                         
  -3   3  30          2.04          2.91         5.07 o                         
  -2   3  30          1.20          3.12         4.80 o                         
  -1   3  30          1.41          3.77         4.87 o                         
   0   3  30         10.75          9.18         7.72 o                         
   1   3  30          1.41          1.49         3.64 o                         
   2   3  30          1.22          4.95         3.82 o                         
   3   3  30          2.04          8.89         3.88 o                         
   4   3  30          2.21          8.75         5.68 o                         
  -3   4  30          0.13          3.47         4.38 o                         
  -2   4  30          0.16          1.51         6.34 o                         
  -1   4  30          2.79          3.51         4.30 o                         
   0   4  30          0.13          0.81         4.85 o                         
   1   4  30          2.84         -0.87         4.95 o                         
   2   4  30          0.15         -0.61         4.98 o                         
   3   4  30          0.13         -1.68         5.19 o                         
  -2   5  30          1.97          5.74         4.58 o                         
  -1   5  30          0.89          4.02         7.52 o                         
   0   5  30          0.38         -0.34         6.30 o                         
   1   5  30          0.88         -0.99         4.97 o                         
   2   5  30          1.97          0.59         5.22 o                         
   1   0  31          0.01         -3.41         4.88 o                         
   2   0  31          0.39          0.46         4.07 o                         
   3   0  31          0.00          5.47         4.94 o                         
   4   0  31          0.16          4.33         4.60 o                         
  -4   1  31          1.24          6.12         4.41 o                         
  -3   1  31          2.37         -0.01         4.35 o                         
  -2   1  31          2.05         -5.68         5.68 o                         
  -1   1  31          6.94         10.33         4.77 o                         
   0   1  31         21.85         12.46         6.02 o                         
   1   1  31          6.90          9.20         4.03 o                         
   2   1  31          2.08          2.33         6.22 o                         
   3   1  31          2.36          3.56         4.30 o                         
   4   1  31          1.23          3.00         4.40 o                         
  -3   2  31          0.35          9.11         5.00 o                         
  -2   2  31          0.09         -0.40         4.18 o                         
  -1   2  31          0.52         -1.01         3.42 o                         
   0   2  31         20.12         24.34         3.50 o                         
   1   2  31          0.53          5.37         4.12 o                         
   2   2  31          0.08          2.91         4.93 o                         
   3   2  31          0.36          4.91         5.12 o                         
  -3   3  31          2.98         10.70         5.02 o                         
  -2   3  31          0.94          0.46         6.64 o                         
  -1   3  31          5.29         10.35         5.02 o                         
   0   3  31          0.59         -2.70         6.93 o                         
   1   3  31          5.27          5.47         3.88 o                         
   2   3  31          0.93         -1.68         3.87 o                         
   3   3  31          3.01          7.02         5.23 o                         
  -2   4  31          1.30         11.12         5.08 o                         
  -1   4  31          1.44          4.49         6.59 o                         
   0   4  31          1.11         -3.91         6.28 o                         
   1   4  31          1.44          2.02         4.42 o                         
   2   4  31          1.29          3.17         3.94 o                         
   0   0  32        157.19        130.66         7.44 o                         
   1   0  32          4.30          8.92         5.96 o                         
   2   0  32          0.53         -1.15         4.23 o                         
   3   0  32          0.14          4.93         5.08 o                         
  -3   1  32          3.53         -0.16         4.44 o                         
  -2   1  32          0.11          4.62         4.23 o                         
  -1   1  32          9.22         11.68         4.26 o                         
   0   1  32         11.79         14.48         6.40 o                         
   1   1  32          9.28         10.99         5.94 o                         
   2   1  32          0.10          2.58         4.39 o                         
   3   1  32          3.54          3.02         4.49 o                         
  -3   2  32          0.42          5.29         6.32 o                         
  -2   2  32          0.49          0.32         6.96 o                         
  -1   2  32          0.09          1.18         5.04 o                         
   0   2  32          0.17         -2.22         5.06 o                         
   1   2  32          0.09          0.32         3.82 o                         
   2   2  32          0.48          6.16         4.48 o                         
   3   2  32          0.41          0.02         4.59 o                         
  -2   3  32          1.44          1.23         4.45 o                         
  -1   3  32          7.47          5.86         5.06 o                         
   0   3  32          3.43         -0.16         5.09 o                         
   1   3  32          7.49          9.06         4.41 o                         
   2   3  32          1.46          1.26         5.27 o                         
   0   4  32          2.88          8.06         4.40 o                         
   1   0  33          1.05          6.00         6.02 o                         
   2   0  33          0.21          6.40         5.21 o                         
  -2   1  33          1.16          0.54         4.44 o                         
  -1   1  33          6.30         12.36         5.23 o                         
   0   1  33          9.12          9.94         4.64 o                         
   1   1  33          6.27          5.57         4.96 o                         
   2   1  33          1.16          5.39         4.44 o                         
  -2   2  33          0.65         11.07         9.33 o                         
  -1   2  33          0.90          5.39         4.06 o                         
   0   2  33         70.97         55.52         8.86 o                         
   1   2  33          0.91          1.61         4.39 o                         
   2   2  33          0.66         -1.14         4.51 o                         
   0   3  33          0.18         -3.07         4.18 o                         
   0   0  34        114.03         88.19         7.50 o                         
   1   0  34          2.59          4.21         6.44 o                         
   0   1  34          6.25          7.32         3.76 o                         
                                                                                
