# Supplementary material for: Crystal structure and mol­ecular docking study of diethyl 2,2′-({[(1E,1′E)-(hydrazine-1,2-diyl­idene)bis­(methanylyl­idene)]bis­(4,1-phenyl­ene)}bis­(­oxy))di­acetate
Source: Acta Crystallogr E Crystallogr Commun. 2022 Jan 1;78(Pt 1):88–91. doi: 10.1107/S205698902101344X (PMC8739207; doi:10.1107/S205698902101344X)
Supplement: Supplementary file 3 [file e-78-00088-Isup3.cml]

<?xml version="1.0" ?>
<cml>
<molecule id="m1">
  <atomArray>
    <atom id="a1" elementType="N"
          x2="-4.014999866485596" y2="-2.365000009536743" />
    <atom id="a2" elementType="N"
          x2="-2.4749998664855957" y2="-2.365000009536743" />
    <atom id="a3" elementType="C"
          x2="-1.3860554234583125" y2="-1.27605556650946" />
    <atom id="a4" elementType="C"
          x2="-5.103944309512879" y2="-1.27605556650946" />
    <atom id="a5" elementType="C"
          x2="0.15394457654168758" y2="-1.27605556650946" />
    <atom id="a6" elementType="C"
          x2="-6.643944309512879" y2="-1.2760555665094597" />
    <atom id="a7" elementType="C"
          x2="1.487613917589946" y2="-0.5060386259504195" />
    <atom id="a8" elementType="C"
          x2="0.15394457654168758" y2="-2.816089447627541" />
    <atom id="a9" elementType="C"
          x2="1.487613917589946" y2="-3.5861063881865816" />
    <atom id="a10" elementType="C"
          x2="2.8212832586382044" y2="-2.816089447627541" />
    <atom id="a11" elementType="C"
          x2="2.8212832586382044" y2="-1.27605556650946" />
    <atom id="a12" elementType="C"
          x2="-7.977613650561137" y2="1.0339952551676617" />
    <atom id="a13" elementType="C"
          x2="-9.311282991609396" y2="0.2639783146086212" />
    <atom id="a14" elementType="C"
          x2="-9.311282991609396" y2="-1.2760555665094597" />
    <atom id="a15" elementType="C"
          x2="-7.977613650561137" y2="-2.0460725070685" />
    <atom id="a16" elementType="C"
          x2="-6.643944309512879" y2="0.2639783146086212" />
    <atom id="a17" elementType="O"
          x2="4.15496238046624" y2="-3.586089447627541" />
    <atom id="a18" elementType="C"
          x2="4.924962380466241" y2="-2.252410325799506" />
    <atom id="a19" elementType="C"
          x2="6.412488152951406" y2="-2.650991655257388" />
    <atom id="a20" elementType="O"
          x2="7.182488152951406" y2="-1.3173125334293525" />
    <atom id="a21" elementType="O"
          x2="7.182488152951406" y2="-3.984670777085423" />
    <atom id="a22" elementType="C"
          x2="8.722488152951406" y2="-3.984670777085423" />
    <atom id="a23" elementType="C"
          x2="9.492488152951406" y2="-5.318349898913459" />
    <atom id="a24" elementType="O"
          x2="-10.798808764094561" y2="0.6625596440665036" />
    <atom id="a25" elementType="C"
          x2="-10.798808764094561" y2="2.2025596440665036" />
    <atom id="a26" elementType="C"
          x2="-12.338808764094562" y2="2.2025596440665036" />
    <atom id="a27" elementType="O"
          x2="-13.427753207121846" y2="3.2915040870937866" />
    <atom id="a28" elementType="O"
          x2="-12.737390093552444" y2="0.7150338715813385" />
    <atom id="a29" elementType="C"
          x2="-14.277390093552444" y2="0.7150338715813387" />
    <atom id="a30" elementType="C"
          x2="-13.878808764094563" y2="-0.7724919009038265" />
  </atomArray>
  <bondArray>
    <bond atomRefs2="a1 a2" order="1" />
    <bond atomRefs2="a2 a3" order="2" />
    <bond atomRefs2="a1 a4" order="2" />
    <bond atomRefs2="a3 a5" order="1" />
    <bond atomRefs2="a4 a6" order="1" />
    <bond atomRefs2="a7 a5" order="2" />
    <bond atomRefs2="a5 a8" order="1" />
    <bond atomRefs2="a7 a11" order="1" />
    <bond atomRefs2="a8 a9" order="2" />
    <bond atomRefs2="a9 a10" order="1" />
    <bond atomRefs2="a10 a11" order="2" />
    <bond atomRefs2="a15 a6" order="2" />
    <bond atomRefs2="a6 a16" order="1" />
    <bond atomRefs2="a12 a13" order="1" />
    <bond atomRefs2="a12 a16" order="2" />
    <bond atomRefs2="a13 a14" order="2" />
    <bond atomRefs2="a14 a15" order="1" />
    <bond atomRefs2="a10 a17" order="1" />
    <bond atomRefs2="a17 a18" order="1" />
    <bond atomRefs2="a18 a19" order="1" />
    <bond atomRefs2="a19 a20" order="2" />
    <bond atomRefs2="a19 a21" order="1" />
    <bond atomRefs2="a21 a22" order="1" />
    <bond atomRefs2="a22 a23" order="1" />
    <bond atomRefs2="a13 a24" order="1" />
    <bond atomRefs2="a24 a25" order="1" />
    <bond atomRefs2="a25 a26" order="1" />
    <bond atomRefs2="a26 a27" order="2" />
    <bond atomRefs2="a26 a28" order="1" />
    <bond atomRefs2="a28 a29" order="1" />
    <bond atomRefs2="a29 a30" order="1" />
  </bondArray>
</molecule>
</cml>
